# Supplementary material for: Crystal scavenging from mush piles recorded by melt inclusions
Source: Nat Commun. 2019 Dec 20;10:5797. doi: 10.1038/s41467-019-13518-2 (PMC6925248; doi:10.1038/s41467-019-13518-2)
Supplement: Supplementary file 4 — Supplementary Data 1 [file 41467_2019_13518_MOESM4_ESM.xlsx]

## Sheet: Explanation
Standard Values
Measurements of BCR-2G for each individual LA-ICP-MS run are shown in the BCR-2G tab. Preferred values for BCR-2G are from repeated analysis of the Open University standard block
Eruption Codes
Codes in data tables correspond to the following eruptions
908	Ep 12 Mauna Ulu Dec 1969
910	Pau'ahi Crater Nov 1973
916	1971 Intracaldera Summit eruption
919	SSWRZ eruption Dec 1974
Elemental concentrations and 2SE values
Element concentrations are expressed in ppm (bold), with the 2SE measurement from Iolite shown in the adjacent column (regular font)
PEC Correction
Shows the amount of olivine addition/subtracting required to reverse the PEC process. Calculated in petrolog.

## Sheet: BCR-2G
Spot Size (um)	Analysis Batch	Signal Duration(s)	Li_ppm_m7	Li_ppm_m7_Int2SE	Be_ppm_m9	Be_ppm_m9_Int2SE	P_ppm_m31	P_ppm_m31_Int2SE	Sc_ppm_m45	Sc_ppm_m45_Int2SE	V_ppm_m51	V_ppm_m51_Int2SE	Cr_ppm_m53	Cr_ppm_m53_Int2SE	Co_ppm_m59	Co_ppm_m59_Int2SE	Ni_ppm_m60	Ni_ppm_m60_Int2SE	Rb_ppm_m85	Rb_ppm_m85_Int2SE	Sr_ppm_m88	Sr_ppm_m88_Int2SE	Y_ppm_m89	Y_ppm_m89_Int2SE	Zr_ppm_m90	Zr_ppm_m90_Int2SE	Nb_ppm_m93	Nb_ppm_m93_Int2SE	Cs_ppm_m133	Cs_ppm_m133_Int2SE	Ba_ppm_m137	Ba_ppm_m137_Int2SE	La_ppm_m139	La_ppm_m139_Int2SE	Ce_ppm_m140	Ce_ppm_m140_Int2SE	Pr_ppm_m141	Pr_ppm_m141_Int2SE	Nd_ppm_m146	Nd_ppm_m146_Int2SE	Sm_ppm_m147	Sm_ppm_m147_Int2SE	Eu_ppm_m153	Eu_ppm_m153_Int2SE	Gd_ppm_m157	Gd_ppm_m157_Int2SE	Tb_ppm_m159	Tb_ppm_m159_Int2SE	Dy_ppm_m163
110	Batch 2	22.106	8.93	0.91	2.29	0.46	1599	97	32.45	0.72	419	24	16.2	1.3	37.2	2.3	13	1	43.5	2.4	305	13	33.1	1.8	173.8	9	12.06	0.74	1.173	0.083	615	33	24	1.1	47	2	6.23	0.32	27.7	1.3	6.28	0.34	1.85	0.13	6.49	0.41	0.969	0.072	6.14
110	Batch 2	23.012	8.45	0.48	1.7	0.37	1623	70	32.28	0.82	419	27	15.6	1.3	36.8	2	12.01	0.8	43.5	2.5	308	17	33.1	1.8	172	8.4	11.43	0.58	1.058	0.059	601	22	23.65	0.8	45.8	1.8	6.2	0.21	27.4	1.1	6.67	0.44	1.84	0.13	6.54	0.52	0.955	0.072	5.86
110	Batch 2	20.501	9.35	0.93	2.12	0.5	1590	130	35	1.2	397	20	Below LOD	Below LOD	38.2	2.8	Below LOD	Below LOD	47.9	3.3	328	17	34.8	2.1	189	13	12.68	0.77	1.151	0.072	595	23	24.23	0.96	49.5	2.4	6.43	0.33	29.5	1.7	6.49	0.42	1.91	0.12	6.86	0.42	0.981	0.065	6.26
110	Batch 2	21.789	8.89	0.82	1.95	0.47	1615	80	33.3	1	398	32	16.3	1.3	39	3.1	12.13	0.93	42.6	2.1	319	18	33.6	2.4	177	12	12.22	0.9	1.062	0.073	600	36	23.8	1.2	49.6	2.4	6.4	0.33	27.6	1.7	6.72	0.56	1.91	0.13	6.55	0.61	1.001	0.083	6.29
110	Batch 2	21.514	8.87	0.69	2.11	0.39	1620	100	35.6	1.2	396	22	15.3	1.1	35.4	1.6	11.1	0.79	42.7	2.4	304	15	33	1.5	173.3	7.5	11.55	0.68	1.135	0.064	593	31	24.1	1.3	46.2	1.5	6.19	0.22	26.6	1.2	6.1	0.37	1.77	0.13	6.01	0.34	0.96	0.06	6.15
110	Batch 2	22.514	9.01	0.67	2.13	0.53	1604	73	34.1	1	394	23	14.5	1	33.8	1.4	10.87	0.77	42.7	2	303	12	32.2	1.1	170.6	6.4	11.54	0.6	1.097	0.043	589	28	23.91	0.94	47	2	6.07	0.28	26.8	1.3	6.27	0.34	1.705	0.091	6.37	0.42	0.93	0.053	6.14
	Average		8.91667	0.75	2.05	0.453333	1608.5	91.6667	33.7883	0.99	403.833	24.6667	15.58	1.2	36.7333	2.2	11.822	0.858	43.8167	2.45	311.167	15.3333	33.3	1.78333	175.95	9.38333	11.9133	0.711667	1.11267	0.0656667	598.833	28.8333	23.9483	1.05	47.5167	2.01667	6.25333	0.281667	27.6	1.38333	6.42167	0.411667	1.83083	0.121833	6.47	0.453333	0.966	0.0675	6.14
	Std Dev		0.263734	0.155885	0.184842	0.0567646	11.8145	20.4993	1.23505	0.178045	10.7922	3.90157	0.655439	0.126491	1.72691	0.608276	0.767526	0.0906422	1.86406	0.419325	9.22707	2.21108	0.787401	0.413991	6.15461	2.3625	0.448764	0.108385	0.0436068	0.0126183	8.29491	5.07992	0.190387	0.168424	1.49935	0.318416	0.124989	0.0501387	0.939858	0.233928	0.224308	0.0762489	0.0736216	0.0142644	0.253443	0.087496	0.0220303	0.00960469	0.138684
65	MI-Run1	20.796	9.12	0.61	1.92	0.74	1672	44	35.38	0.86	420	17	17	1.2	39.1	2	11.83	0.82	45.5	1.4	334.4	8.8	34.4	1.1	181.1	5.5	12.23	0.61	1.128	0.044	630	23	24.94	0.91	51.8	1.8	6.68	0.29	28.1	1.2	6.81	0.42	2.07	0.14	6.54	0.56	1.013	0.074	6.32
65	MI-Run1	20.493	8.44	0.5	2.13	0.57	1564	41	33.6	1.2	393	13	16.7	0.94	37.4	1.4	12.04	0.88	44.3	1.6	327	10	33	1.4	173.1	6.8	11.6	0.63	1.063	0.048	616	22	24.14	0.81	49	1.3	6.35	0.25	27.8	1.5	6.23	0.49	1.82	0.17	6.7	0.62	1.066	0.085	6.4
65	MI-Run1	20.332	9.79	0.64	1.96	0.65	1619	47	33.8	1.2	425	20	15.7	1.2	39.1	2.1	12	1	49.8	2	330	13	33.7	1.6	180	9.2	12.59	0.73	1.171	0.066	655	30	26	1.1	53.2	2.1	6.73	0.37	28.3	1.1	6.38	0.5	1.88	0.12	6.37	0.48	1.047	0.079	6.44
65	MI-Run1	17.794	9.97	0.66	1.51	0.73	1589	45	34.8	1.3	431	21	14.8	1.1	38.7	1.8	11.83	0.74	45.9	1.6	333	15	34.3	1.3	172.6	7.2	12.4	0.54	1.164	0.063	645	29	24.8	1.1	51	1.7	6.62	0.37	28.2	1.4	6.52	0.56	1.95	0.13	6.49	0.47	1.027	0.061	6.34
65	MI-Run1	18.683	9.85	0.63	1.72	0.68	1641	44	36.4	1.3	433	14	15.6	1.4	38.2	1.2	12.63	0.91	47.6	1.9	334.1	9.2	34.8	1.3	181.4	8.1	12.5	0.63	1.189	0.063	661	29	25.51	0.79	52.1	2	6.83	0.35	29.6	1.8	6.48	0.54	1.99	0.15	6.31	0.61	1.017	0.061	6.03
	Average		9.434	0.608	1.848	0.674	1617	44.2	34.796	1.172	420.4	17	15.96	1.168	38.5	1.7	12.066	0.87	46.62	1.7	331.7	11.2	34.04	1.34	177.64	7.36	12.264	0.628	1.143	0.0568	641.4	26.6	25.078	0.942	51.42	1.78	6.642	0.326	28.4	1.4	6.484	0.502	1.942	0.142	6.482	0.548	1.034	0.072	6.306
	Std Dev		3.45813	0.176172	0.649738	0.236785	599.219	9.00835	12.5429	0.39895	153.22	5.67119	5.74983	0.411589	13.717	0.515302	4.21928	0.301155	16.7704	0.51749	120.206	4.00445	12.4058	0.375628	64.0101	2.18115	4.41504	0.201445	0.411742	0.0183915	236.423	8.59388	9.29313	0.313625	18.6482	0.601136	2.43321	0.111756	10.2496	0.488723	2.33937	0.164688	0.700775	0.0501282	2.32459	0.181016	0.377574	0.0248607	2.3022
65	MI-Run2	20.415	9.45	0.64	1.85	0.74	1618	67	33.1	1.2	439	16	13.72	0.78	40	1.5	11.87	0.86	50	2.6	325	13	31.8	1.4	156.4	6.8	12.74	0.74	1.225	0.061	662	24	24.46	0.95	52.3	2.4	6.59	0.39	28.9	1.4	6.64	0.49	1.8	0.16	6.34	0.43	0.842	0.07	5.62
65	MI-Run2	19.525	9.57	0.9	2.14	0.63	1628	55	34	1.1	430	24	14.34	0.81	39.3	1.6	12.57	0.73	45.1	1.7	318	14	32.8	1.3	159.8	6	12.08	0.5	1.126	0.05	623	20	24.5	1	50.6	1.9	6.6	0.38	28.4	1.4	6.9	0.56	1.85	0.13	6.17	0.55	0.982	0.072	5.75
65	MI-Run2	18.67	9.33	0.83	1.48	0.59	1607	76	34.2	1.2	418	21	13.9	1	41.3	2.5	13.18	0.84	45.2	2.2	322	16	31.8	1.4	157.9	6.2	12.43	0.62	1.194	0.053	675	36	24.6	1.1	51.8	2.5	6.52	0.34	28.4	1.8	6.84	0.53	1.88	0.16	5.89	0.42	0.965	0.065	6.06
65	MI-Run2	23.984	9.04	0.69	1.96	0.59	1615	43	35.4	1.2	425	17	16	1.4	37.5	1.8	12.22	0.82	48	1.7	335	13	35.8	1.6	187.7	7.6	12.29	0.61	1.137	0.069	658	30	25.4	1.4	51.5	2.4	6.59	0.27	31.2	1.6	6.95	0.47	1.96	0.12	7.26	0.51	1.03	0.11	6.55
65	MI-Run2	21.427	9.35	0.67	1.75	0.53	1603	54	35.51	0.9	413	15	15.4	1.3	36.8	1.4	11.58	0.69	47.9	1.4	326	13	34.5	1.4	189.3	8	12.29	0.57	1.12	0.052	654	35	24.4	1.2	52.3	2.4	6.59	0.35	30	1.6	6.71	0.4	1.96	0.14	6.86	0.54	1.122	0.095	6.13
	Average		9.348	0.746	1.836	0.616	1614.2	59	34.442	1.12	425	18.6	14.672	1.058	38.98	1.76	12.284	0.788	47.24	1.92	325.2	13.8	33.34	1.42	170.22	6.92	12.366	0.608	1.1604	0.057	654.4	29	24.672	1.13	51.7	2.32	6.578	0.346	29.38	1.56	6.808	0.49	1.89	0.142	6.504	0.49	0.9882	0.0824	6.022
	Std Dev		2.2009	0.231483	0.485593	0.155004	378.345	21.341	8.20319	0.289039	101.626	5.72269	3.42159	0.333138	9.53341	0.586382	3.04837	0.191222	11.4821	0.651562	76.5697	3.80264	7.93341	0.39936	41.8756	1.90271	2.96981	0.167541	0.281585	0.0157701	156.561	9.47812	5.7413	0.337488	12.3311	0.669587	1.5449	0.0954335	7.19752	0.421972	1.66873	0.131142	0.446868	0.0372239	1.62121	0.125538	0.242322	0.0265963	1.41764
50	MI-Run3	22.008	9.54	0.88	1.91	0.95	1615	61	33.2	1.3	433	22	16.6	1.5	37.2	1.7	11.3	1.1	47.9	2.1	333	17	32.3	1.7	174.3	8.5	12.71	0.67	1.095	0.07	659	33	25.4	1.3	53.7	2.7	6.92	0.39	28.1	2	5.87	0.66	1.96	0.2	6.41	0.82	0.95	0.11	6.05
50	MI-Run3	21.02	9.72	0.75	1.52	0.65	1616	56	32.6	1.5	432	19	16.4	1.5	37.5	2.1	10.79	0.93	48.1	2.3	328	14	32.2	1.5	175.4	7.6	12.14	0.69	1.133	0.06	638	31	24.8	1.4	51.9	2.8	6.3	0.26	27.1	1.6	5.86	0.48	1.9	0.16	6.74	0.55	1.003	0.084	6.26
50	MI-Run3	20.7	10.2	1	1.64	0.8	1625	41	35.1	1.3	419	22	17.5	1.7	35.9	1.2	11.5	1.3	46.9	2.6	341	17	34.9	2	184.6	9.3	12.27	0.72	1.086	0.065	631	32	24.9	1.2	50.6	2.5	6.66	0.49	27.5	2.2	6.41	0.58	1.94	0.19	7.22	0.83	1.12	0.12	6.46
50	MI-Run3	18.765	9.25	0.8	1.2	0.81	1608	58	34.8	1.5	431	19	16.7	1.7	40.6	1.9	12.49	0.89	46.6	2.2	336	15	35.5	1.8	182.2	9.4	11.47	0.71	1.167	0.058	670	25	24.6	1.1	49.9	1.9	6.27	0.35	29.5	2	6.96	0.56	1.8	0.18	6.5	0.58	1	0.1	5.93
50	MI-Run3	20.854	8.71	0.57	2	1.1	1604	54	33.9	1.3	428	20	17	1.3	40	2.2	12.8	1.4	46.4	2	336	16	34	1.8	177.9	9.8	11.43	0.62	1.095	0.074	648	42	24.9	1.4	49	2.2	6.3	0.34	27.6	1.2	6.89	0.73	1.95	0.16	6.73	0.67	0.93	0.1	6.22
	Average	20.6694	9.484	0.8	1.654	0.862	1613.6	54	33.92	1.38	428.6	20.4	16.84	1.54	38.24	1.82	11.776	1.124	47.18	2.24	334.8	15.8	33.78	1.76	178.88	8.92	12.004	0.682	1.1152	0.0654	649.2	32.6	24.92	1.28	51.02	2.42	6.49	0.366	27.96	1.8	6.398	0.602	1.91	0.178	6.72	0.69	1.0006	0.1028	6.184
	Std Dev		2.75161	0.248711	0.5078	0.297886	460.4	13.7043	9.62251	0.416299	121.944	5.60832	5.01293	0.470064	10.8205	0.562165	3.32439	0.392679	13.3188	0.621103	96.3153	4.59614	9.70956	0.528328	51.1853	2.71119	3.39647	0.194438	0.31192	0.0192865	184.043	9.95589	7.15154	0.367032	14.4961	0.718945	1.85799	0.121878	7.77502	0.608614	1.81497	0.192196	0.547899	0.0544594	1.91745	0.235978	0.288953	0.0304302	1.78407
50	MI-Run4	20.47	8.91	0.77	1.63	0.95	1622	62	34.3	1.5	423	23	15	1.4	36.3	1.8	12.9	1	44.4	2.1	327	16	33.8	1.7	175.6	9	11.48	0.57	1.084	0.077	627	34	23.8	1.2	50.2	2.5	6.55	0.41	26.2	1.5	6.18	0.66	2.01	0.2	6.8	0.65	0.961	0.094	6.1
50	MI-Run4	19.359	8.93	0.68	1.7	0.81	1632	62	34.2	1.7	439	21	16.1	1.5	36.6	1.8	12.43	0.83	49.6	2.5	337	16	33.1	1.4	173.2	7.3	11.66	0.65	1.139	0.048	630	26	23.1	1.1	49.3	1.7	6.32	0.31	25.7	1.4	6.13	0.58	1.79	0.19	6.62	0.68	0.99	0.11	6.19
50	MI-Run4	21.232	9.48	0.64	1.32	0.64	1584	50	34	1.5	418	22	16.4	1.4	37.5	1.7	12.33	0.94	47.6	2.2	334	18	33	1.8	176.8	9.2	11.39	0.55	1.206	0.073	663	29	24.6	1.3	51.6	2.5	6.24	0.33	26.5	1.8	6.34	0.55	1.82	0.15	6.2	0.62	0.992	0.075	6.2
50	MI-Run4	21.641	9.49	0.79	1.82	0.61	1603	55	34.6	1.4	404	16	15.2	1.1	40.3	2.2	11.62	0.86	50.4	2.3	338	18	34.7	1.9	181	9	11.41	0.51	1.215	0.06	680	33	24.8	1.1	51.3	2.3	6.17	0.36	26.6	1.5	6.08	0.53	1.92	0.19	5.87	0.5	0.971	0.096	6.47
50	MI-Run4	17.011	9.86	0.92	2.07	0.74	1622	57	33.4	1.8	408	28	15.2	2.1	39.3	2.3	12.04	0.84	48.9	2.4	325	20	33.3	2	177.3	9.8	11.58	0.8	1.166	0.084	669	41	23.9	1.3	49.9	1.9	6.07	0.32	27.4	2	6.14	0.71	1.9	0.13	6.66	0.76	1.01	0.11	6.09
	Average	19.9426	9.334	0.76	1.708	0.75	1612.6	57.2	34.1	1.58	418.4	22	15.58	1.5	38	1.96	12.264	0.894	48.18	2.3	332.2	17.6	33.58	1.76	176.78	8.86	11.504	0.616	1.162	0.0684	653.8	32.6	24.04	1.2	50.46	2.18	6.27	0.346	26.48	1.64	6.174	0.606	1.888	0.172	6.43	0.642	0.9848	0.097	6.21
	Std Dev		2.47561	0.210257	0.500113	0.202377	429.684	16.73	9.12953	0.453964	111.055	7.04635	3.97116	0.487164	10.2281	0.565727	3.35406	0.196195	13.1329	0.638868	88.0405	5.03516	8.91422	0.496014	46.8638	2.41449	3.02295	0.182946	0.319784	0.0217383	176.153	9.63065	6.31843	0.320987	13.4261	0.620067	1.65093	0.0897951	6.98941	0.435596	1.62654	0.16634	0.504453	0.0503209	1.71083	0.170029	0.259799	0.027462	1.65422
50	MI-Run5	21.701	9.32	0.72	2.24	0.91	1615	73	34	1.3	413	19	14.73	0.82	40	1.6	12.5	1.1	47.3	2.2	332	15	32.3	1.8	179	10	12.19	0.83	1.128	0.067	664	32	24.7	1.2	52.6	2.7	6.66	0.37	28.3	1.3	6.13	0.47	1.97	0.18	5.69	0.38	1.06	0.12	6.08
50	MI-Run5	20.503	9.47	0.89	2.07	0.75	1622	68	34.2	1.5	427	21	15.5	1.4	39.4	2.1	12.4	1.3	50.5	3.2	336	22	32.3	2.1	180.4	9.6	12.28	0.76	1.175	0.055	689	46	24.4	1.2	51.3	2.7	6.3	0.38	27.5	1.6	6.62	0.6	1.88	0.21	6.29	0.62	0.991	0.098	6.38
50	MI-Run5	21.268	9.72	0.8	1.06	0.62	1612	63	34.2	1.3	417	27	16.4	1.6	38.1	1.8	12.5	1	48.6	2.2	328	16	31.6	2.2	175.9	9.2	12.29	0.8	1.15	0.065	667	45	24.8	1.5	52.3	2.6	6.65	0.41	27.4	1.7	6.08	0.64	1.98	0.18	6.34	0.61	1.07	0.11	6.26
50	MI-Run5	20.977	9.87	0.95	1.36	0.75	1620	74	33.6	1.7	416	25	17.7	1.7	38.9	2.2	12.2	1.2	50.1	3	333	23	33.3	2.2	178	11	11.62	0.76	1.279	0.068	669	44	23.8	1.4	50.2	3.1	6.48	0.47	26.7	1.3	5.94	0.6	1.97	0.22	6.56	0.72	1.03	0.12	6.17
50	MI-Run5	21	10.14	0.83	1.54	0.79	1628	66	32.5	1.7	402	25	15.2	1.6	37.8	2.5	13.4	1.4	47.4	2.5	325	19	32.3	2	172	11	11.75	0.99	1.24	0.098	652	38	22.9	1.3	48.6	2.6	6.13	0.27	27.4	1.9	6.2	0.64	1.88	0.21	6.14	0.62	0.902	0.08	6.24
	Average	21.0898	9.704	0.838	1.654	0.764	1619.4	68.8	33.7	1.5	415	23.4	15.906	1.424	38.84	2.04	12.6	1.2	48.78	2.62	330.8	19	32.36	2.06	177.06	10.16	12.026	0.828	1.1944	0.0706	668.2	41	24.12	1.32	51	2.74	6.444	0.38	27.46	1.56	6.194	0.59	1.936	0.2	6.204	0.59	1.0106	0.1056	6.226
	Std Dev		2.70683	0.244631	0.588539	0.225821	443.41	19.7746	9.17542	0.422656	113.51	6.65918	4.54989	0.453671	10.6887	0.619574	3.46649	0.395745	13.3401	0.828527	90.54	5.95139	8.75175	0.598662	48.5946	2.96272	3.36521	0.252661	0.330014	0.0224898	183.7	12.6493	6.66518	0.387231	14.0667	0.807991	1.79603	0.123412	7.64304	0.47003	1.71502	0.167915	0.535147	0.0578358	1.69532	0.187163	0.28527	0.0322365	1.70622
50	MI-Run6	23.014	9.66	0.96	3.4	1.2	1609	58	35.2	1.5	438	27	15.6	1.4	39.7	1.8	13.5	1	47	2	326	15	33.4	1.9	186	10	12.2	0.7	1.182	0.064	671	38	25.2	1.5	51	2.2	6.62	0.34	28.6	1.8	6.68	0.64	1.84	0.14	6.87	0.62	0.98	0.1	6.24
50	MI-Run6	21.941	9.3	1.1	2.08	0.87	1619	48	34.6	1.6	421	22	15.7	1.5	39.5	2.5	13.1	1.4	47.3	2.4	327	16	32.8	1.8	180	10	12.56	0.76	1.222	0.084	644	39	24.1	1.6	50.1	2.9	6.52	0.4	27.1	1.6	6.29	0.54	1.91	0.19	6.35	0.36	0.94	0.11	5.83
50	MI-Run6	21.869	9.49	0.99	2.4	1.1	1624	68	34	1.4	426	23	15.4	1.5	38.9	1.9	12.32	0.98	48.3	2.7	327	18	32.6	2	181	11	12.16	0.64	1.233	0.08	690	53	23.7	1.3	49.4	2.4	6.33	0.29	27.2	1.1	6.61	0.68	1.84	0.17	6.17	0.71	1.02	0.1	6.27
50	MI-Run6	23.015	9.2	0.76	1.97	0.82	1615	62	35.1	1.8	444	27	17.7	1.7	38.3	2	11.93	0.59	48.9	2.8	333	18	33.8	1.8	182	10	12.69	0.94	1.299	0.08	695	43	24.1	1.3	51.1	3.3	6.5	0.35	28.2	1.5	7.01	0.63	1.99	0.21	6.14	0.57	1.066	0.094	6.29
50	MI-Run6	23.015	10	1.2	2.24	0.85	1615	91	35.9	1.9	457	36	17.3	1.6	39.7	2.8	13.1	1.5	50.7	2.6	351	28	34.9	2.3	181	12	12.68	0.98	1.342	0.095	697	39	25.4	1.7	51.4	3.4	6.74	0.53	27.5	1.6	6.43	0.63	1.85	0.17	6.56	0.74	1.13	0.14	6.38
	Average	22.5708	9.53	1.002	2.418	0.968	1616.4	65.4	34.96	1.64	437.2	27	16.34	1.54	39.22	2.2	12.79	1.094	48.44	2.5	332.8	19	33.5	1.96	182	10.6	12.458	0.804	1.2556	0.0806	679.4	42.4	24.5	1.48	50.6	2.84	6.542	0.382	27.72	1.52	6.604	0.624	1.886	0.176	6.418	0.6	1.0272	0.1088	6.202
	Std Dev		2.55596	0.31286	0.826679	0.309759	437.171	21.4707	9.62678	0.484242	121.202	8.82034	4.48053	0.415417	10.6446	0.685742	3.51418	0.395942	13.1363	0.674313	90.6946	6.45353	9.25344	0.534847	49.7541	2.93845	3.39529	0.238898	0.348886	0.0234847	185.632	12.1983	6.67492	0.432651	13.6319	0.873011	1.77307	0.121931	7.50124	0.444728	1.83566	0.175055	0.506226	0.0489143	1.77737	0.196905	0.283041	0.0322329	1.6846
50	MI_Run8	21.808	8.77	0.78	2.73	0.99	1615	71	34.3	1.5	419	17	15.9	1.7	36.9	2.2	12.8	1.3	47.5	2.4	311	18	32.6	2	160.4	7.8	11.37	0.88	1.123	0.085	617	39	23.6	1.7	48.8	2.9	6.09	0.37	24.7	1.6	6.32	0.7	1.83	0.17	6.35	0.54	0.99	0.11	5.85
50	MI_Run8	23.022	9.06	0.7	2.38	0.97	1612	60	36.6	2.4	443	33	17.8	1.8	38.6	2.8	12.2	1	48.3	3.1	330	26	34.4	3.2	175	13	11.35	0.77	1.145	0.073	649	48	23.7	1.5	49.3	2.6	6.13	0.39	26	1.6	6.13	0.66	1.82	0.2	6.49	0.63	0.98	0.12	6.19
50	MI_Run8	21.35	8.96	0.63	1.79	0.84	1630	99	34.4	1.6	418	24	15.3	1.5	40.2	3.1	13.2	1.3	43.4	1.9	305	18	32.3	2.4	178	19	11.22	0.89	1.053	0.072	593	40	23.8	1.8	48.4	2.9	6.1	0.37	26.7	1.7	6.58	0.61	1.84	0.2	6.29	0.69	0.98	0.12	6.38
50	MI_Run8	21.5	10.47	0.99	1.7	1	1615	74	36.6	1.9	451	26	17.6	2.2	41.2	2.2	14.7	1.7	55.2	3.2	357	24	36.8	2.1	202	11	12.81	0.8	1.285	0.08	710	41	26.7	1.2	54	2.6	6.99	0.44	30.9	1.9	6.91	0.8	2.18	0.22	6.61	0.76	1.07	0.1	6.99
50	MI_Run8	23.037	9.8	1.2	1.69	0.84	1615	83	35.7	1.6	439	27	16.4	1.9	39.7	2.7	14	1.3	49.6	2.8	357	22	37	2.8	195	16	12.36	0.88	1.222	0.087	666	40	27.2	1.7	54.1	3.2	6.59	0.4	28.8	1.8	6.71	0.77	2.12	0.23	6.32	0.54	1.08	0.12	7.24
	Average	22.1434	9.412	0.86	2.058	0.928	1617.4	77.4	35.52	1.8	434	25.4	16.6	1.82	39.32	2.6	13.38	1.32	48.8	2.68	332	21.6	34.62	2.5	182.08	13.36	11.822	0.844	1.1656	0.0794	647	41.6	25	1.58	50.92	2.84	6.38	0.394	27.42	1.72	6.53	0.708	1.958	0.204	6.412	0.632	1.02	0.114	6.53
	Std Dev		2.61984	0.278947	0.599186	0.239721	439.884	24.0137	9.69385	0.574845	117.198	7.77036	4.60183	0.564512	10.7708	0.78248	3.76386	0.39991	13.7393	0.866056	92.1481	6.35583	9.62762	0.83847	51.1408	5.25832	3.19452	0.229944	0.313104	0.0215663	175.847	11.3548	6.98404	0.469931	14.0934	0.761162	1.74775	0.104087	7.68742	0.487043	1.76764	0.208556	0.559948	0.0607769	1.73072	0.180017	0.277726	0.0313357	1.86553
40	MI_Run9	17.363	10.7	1.3	2.2	1.4	1629	77	33.1	1.6	433	28	17.6	2.4	39.1	2	14.3	1.4	54.3	3	337	16	31.2	1.9	167	11	11.51	0.75	1.235	0.097	687	35	23.8	1.5	52.2	3.3	5.82	0.35	27.5	2.1	5.41	0.66	1.88	0.3	6.14	0.94	0.841	0.098	5.59
40	MI_Run9	20.599	9.5	1.2	3.4	1.6	1590	120	36.5	2.6	449	40	18.3	2.4	39.3	2.6	14	1.5	52	3.9	355	31	33.9	3.4	181	13	11.96	0.83	1.27	0.1	702	69	25.1	2.2	52.7	3.8	6.8	0.51	27.4	2.2	6.16	0.78	1.91	0.26	6.15	0.89	1.1	0.14	6.32
40	MI_Run9	20.372	10.2	1	0.91	0.63	1610	130	36	2.6	470	50	16.1	2	43.5	4.2	14.2	2	54.6	3.5	371	39	34.6	3.2	181	16	11.5	1	1.32	0.11	714	69	24.3	1.7	58.1	5.4	6.53	0.49	27.4	2.8	6.53	0.92	1.98	0.32	6.91	0.89	1.09	0.12	6.83
40	MI_Run9	23.242	9.6	1.1	1.43	0.97	1615	68	31.9	2.2	425	38	15.3	1.8	38.1	2.4	13.3	1.5	48.4	2.6	329	21	31.9	2.3	175	11	12.4	1	1.17	0.1	680	52	23.7	1.7	51.1	3.8	6.35	0.56	25.5	1.6	6.58	0.71	1.85	0.27	6.16	0.86	0.9	0.12	5.7
40	MI_Run9	23.015	9.28	0.87	1.21	0.93	1612	83	32.2	2.1	419	34	13.6	1.4	38.9	2.6	13	1.8	49.2	3.6	331	27	30.8	2	165.1	9.3	11.8	0.98	1.18	0.088	621	43	22	1.5	49.2	3.2	5.96	0.43	25.5	2.1	5.24	0.76	1.87	0.29	6.01	0.77	0.86	0.13	5.71
	Average	20.9182	9.856	1.094	1.83	1.106	1611.2	95.6	33.94	2.22	439.2	38	16.18	2	39.78	2.76	13.76	1.64	51.7	3.32	344.6	26.8	32.48	2.56	173.82	12.06	11.834	0.912	1.235	0.099	680.8	53.6	23.78	1.72	52.66	3.9	6.292	0.468	26.66	2.16	5.984	0.766	1.898	0.288	6.274	0.87	0.9582	0.1216	6.03
	Std Dev		2.7383	0.333245	0.935861	0.453116	436.673	34.9182	9.20678	0.70041	121.173	13.0737	4.57638	0.637337	10.9499	1.00754	3.75502	0.505556	14.3367	1.00716	95.2201	10.5286	8.62652	0.856516	46.1318	3.28695	3.23405	0.271031	0.347357	0.0295653	190.459	20.0932	6.32818	0.521253	14.627	1.37418	1.72528	0.150798	7.12341	0.714647	1.65237	0.222588	0.500377	0.0868958	1.71861	0.262212	0.273896	0.035965	1.61149
25	MI_Run7	19.815					1539	46	33.3	1.6	445	15	11.9	3			13.4	1.4	47.8	2.4	319	12	31.2	1.5	172.1	7	11.24	0.61	1.21	0.12	666	32	24.1	1.3	49.9	2.4	6.36	0.47	25.2	2.1	5.79	0.83	1.87	0.24	6.05	0.88	0.88	0.12	5.53
25	MI_Run7	19.526					1667	55	34.1	2.1	462	22	10.7	3.3			12.5	1.7	48.8	2.8	328	14	32.9	2	180.2	9.7	12.3	1	1.25	0.12	670	27	25.2	1.6	50.7	2.5	6.02	0.47	28.9	2	7.1	1.3	2.2	0.34	6.7	1	0.98	0.16	6.29
25	MI_Run7	21.394					1655	57	32.6	1.8	451	20	13.1	2.7			14.1	2	50.7	2.5	326	13	31.5	1.6	174.8	7.5	12.06	0.92	1.25	0.11	677	36	24.7	1.5	50.7	2.4	6.12	0.45	27.7	2.3	6.2	0.98	2.18	0.3	6.2	1	0.94	0.13	6.49
25	MI_Run7	23.004					1628	54	32.8	1.5	426	20	15.8	2.9			12.7	1.2	51.2	2.5	330	17	31.7	1.4	176.6	8.2	12.46	0.96	1.25	0.12	708	33	24.7	1.3	52.8	2.8	6.67	0.5	28.9	2.3	5.18	0.83	1.94	0.24	6.7	1.1	0.93	0.12	6.12
	Average	20.9348					1622.25	53	33.2	1.75	446	19.25	12.875	2.975			13.175	1.575	49.625	2.55	325.75	14	31.825	1.625	175.925	8.1	12.015	0.8725	1.24	0.1175	680.25	32	24.675	1.425	51.025	2.525	6.2925	0.4725	27.675	2.175	6.0675	0.985	2.0475	0.28	6.4125	0.995	0.9325	0.1325	6.1075
	Std Dev		3.55885	0.380378	0.447069	0.326442	442.926	18.7595	9.01336	0.496077	121.045	8.06339	3.8713	0.891986	14.415	0.87623	3.5976	0.473864	13.3751	0.702817	87.6547	5.40659	8.71364	0.527205	48.2801	2.67288	3.28211	0.260053	0.332601	0.0323051	183.072	10.2849	6.78609	0.389342	13.7277	0.743206	1.71431	0.120452	7.69205	0.55341	1.73569	0.320418	0.580238	0.0804598	1.75602	0.275158	0.249243	0.0378354	1.69545
30	MI_Run10	20.533	9.7	1.4	3.4	2	1606	86	31.7	1.6	420	22	17.3	2.5	39.7	2.4	11.8	1.4	50.9	3.5	330	16	32	2	170	10	12.15	0.97	1.25	0.14	718	37	24.7	1.4	51.8	3.1	6.4	0.46	27.5	3.2	6.6	1	2	0.29	5.2	1.1	1	0.17	7.03
30	MI_Run10	21.549	9.2	1.3	1.6	1.1	1615	92	32.7	1.9	441	36	17.6	3.2	40.7	3	12.4	1.5	46	3.5	330	20	33.7	2.6	176	11	12.3	1.1	1.27	0.14	710	50	23.6	1.6	51.2	3.2	6.26	0.58	28.7	2.9	6.65	0.65	2.17	0.27	6.26	0.87	0.87	0.12	6.2
30	MI_Run10	23.004	8.99	0.95	Below LOD	Below LOD	1615	88	32.7	2	408	18	17.5	2.8	41.8	3	13.4	2	46.8	2.4	335	25	33.3	2.6	166.9	9.5	11.8	1.2	1.21	0.1	735	52	26.5	1.9	53.4	3.6	6.61	0.69	29.3	3.8	6.9	1.1	2.1	0.29	6.67	0.98	1	0.13	5.97
30	MI_Run10	19.334	9	1.4	3.1	1.6	1600	110	31.3	2.3	404	42	18.4	3.1	40.9	4.4	13.6	2.1	41.5	2.6	311	29	29.8	3.5	161	17	11.8	1.6	1.16	0.14	637	62	26.7	3.2	52.6	5.6	6.24	0.5	26.8	2.6	7.3	1.2	1.77	0.31	6.6	1.6	0.94	0.17	6.32
30	MI_Run10	23.008	9.4	1.5	2	1.5	1620	140	31.6	2.5	413	43	17.7	3.1	41.9	4.3	13.5	1.9	45.7	4	343	33	33.1	3.3	175	18	12.9	1.3	1.099	0.099	674	61	24.1	2.7	52.6	4.1	6.52	0.35	29.3	2.8	5.86	0.91	2.12	0.36	5.69	0.86	0.93	0.15	6.48
	Average	21.4856	9.258	1.31	2.525	1.55	1611.2	103.2	32	2.06	417.2	32.2	17.7	2.94	41	3.42	12.94	1.78	46.18	3.2	329.8	24.6	32.38	2.8	169.78	13.1	12.19	1.234	1.1978	0.1238	694.8	52.4	25.12	2.16	52.32	3.92	6.406	0.516	28.32	3.06	6.662	0.972	2.032	0.304	6.084	1.082	0.948	0.148	6.4
	Std Dev		2.13792	0.387764	1.066	0.567041	435.44	36.5026	8.58333	0.649386	111.011	13.0274	5.16496	0.798676	9.93485	1.19166	3.54226	0.54919	12.5275	1.0814	90.7531	9.05713	8.91306	0.980193	45.5581	5.11214	3.34034	0.411825	0.327385	0.0386111	193.382	17.7354	6.92866	0.907808	14.399	1.44672	1.75342	0.180602	7.74211	1.00895	1.88568	0.297344	0.556391	0.0879032	1.69247	0.390678	0.264186	0.0450806	1.78319
Comparison to Prefered Values (per run)
			Li_ppm_m7		Be_ppm_m9		P_ppm_m31		Sc_ppm_m45		V_ppm_m51		Cr_ppm_m53		Co_ppm_m59		Ni_ppm_m60		Rb_ppm_m85		Sr_ppm_m88		Y_ppm_m89		Zr_ppm_m90		Nb_ppm_m93		Cs_ppm_m133		Ba_ppm_m137		La_ppm_m139		Ce_ppm_m140		Pr_ppm_m141		Nd_ppm_m146		Sm_ppm_m147		Eu_ppm_m153		Gd_ppm_m157		Tb_ppm_m159		Dy_ppm_m163
OU Preferred Values			9.29079		2.13465		1615		34.6417		419.212		15.9491		38.3426		12.2959		48.4504		330.778		33.3371		177.485		12.1108		1.1883		660.4		24.567		50.4169		6.43977		27.8695		6.49138		1.92353		6.46969		0.994369		6.19592
100* Measured/preferred		Batch 2	95.9732		96.0347		99.5975		97.5367		96.3316		97.6856		95.8029		96.1458		90.4361		94.071		99.8888		99.1349		98.3697		93.6352		90.6774		97.4817		94.2475		97.1049		99.0329		98.926		95.1809		100.005		97.147		99.0974
100* Measured/preferred		MI Run 1	101.541		86.5717		100.124		100.446		100.283		100.068		100.41		98.1302		96.2221		100.279		102.109		100.087		101.265		96.1879		97.123		102.08		101.99		103.14		101.903		99.8862		100.96		100.19		103.986		101.777
100* Measured/preferred		MI Run 2	100.616		86.0096		99.9505		99.4237		101.381		91.9925		101.662		99.9032		97.5018		98.3135		100.009		95.9065		102.107		97.6522		99.0915		100.427		102.545		102.147		105.42		104.877		98.2568		100.53		99.3796		97.1929
100* Measured/preferred		MI Run 3	102.08		77.4836		99.9133		97.9168		102.24		105.586		99.7324		95.7717		97.3779		101.216		101.329		100.786		99.1184		93.8484		98.3041		101.437		101.196		100.78		100.325		98.5614		99.2966		103.869		100.627		99.8076
100* Measured/preferred		MI Run 4	100.465		80.0133		99.8514		98.4364		99.8064		97.6856		99.1064		99.7405		99.4419		100.43		100.729		99.6026		94.9898		97.7868		99.0006		97.8548		100.085		97.3637		95.0141		95.1107		98.1528		99.3865		99.0377		100.227
100* Measured/preferred		MI Run 5	104.448		77.4836		100.272		97.2817		98.9954		99.7296		101.297		102.473		100.68		100.007		97.0691		99.7603		99.3001		100.513		101.181		98.1805		101.157		100.066		98.5305		95.4188		100.648		95.8933		101.632		100.485
100* Measured/preferred		MI Run 6	102.575		113.274		100.087		100.919		104.291		102.451		102.288		104.018		99.9785		100.611		100.489		102.544		102.867		105.664		102.877		99.7273		100.363		101.587		99.4634		101.735		98.0489		99.201		103.302		100.098
100* Measured/preferred		MI Run 8	101.305		96.4094		100.149		102.536		103.528		104.081		102.549		108.817		100.722		100.369		103.848		102.589		97.6156		98.0898		97.9709		101.763		100.998		99.0719		98.387		100.595		101.792		99.1083		102.578		105.392
100* Measured/preferred		MI Run 9	106.084		85.7285		99.7647		97.9745		104.768		101.448		103.749		111.907		106.707		104.178		97.4291		97.9348		97.7147		103.93		103.089		96.7965		104.449		97.7054		95.66		92.1837		98.6727		96.9752		96.3626		97.3221
100* Measured/preferred		MI Run 7	No measurement		No measurement		100.449		95.8384		106.39		80.7254		No measurement		107.149		102.424		98.4798		95.4643		99.1208		99.2092		104.351		103.006		100.44		101.206		97.7131		99.302		93.47		106.445		99.116		93.778		98.5729
100* Measured/preferred		MI Run 10	99.6471		118.287		99.7647		92.3743		99.5202		110.978		106.931		105.238		95.314		99.7042		97.1291		95.6586		100.654		100.8		105.209		102.251		103.775		99.4756		101.616		102.628		105.639		94.0385		95.3368		103.294
Nb/Y
[truncated: 21 more columns]

## Sheet: Melt Inclusions+host olivines
Analytical Technique				EPMA	EPMA	EPMA	EPMA	EPMA	EPMA	EPMA	EPMA	EPMA	EPMA	EPMA	EPMA	EPMA	EPMA	EPMA	EPMA	EPMA	EPMA	EPMA	EPMA	EPMA	EPMA	EPMA	EPMA	EPMA	EPMA	LA-ICP-MS	LA-ICP-MS	LA-ICP-MS	LA-ICP-MS	LA-ICP-MS	LA-ICP-MS	LA-ICP-MS	LA-ICP-MS	LA-ICP-MS	LA-ICP-MS	LA-ICP-MS	LA-ICP-MS	LA-ICP-MS	LA-ICP-MS	LA-ICP-MS	LA-ICP-MS	LA-ICP-MS	LA-ICP-MS	LA-ICP-MS	LA-ICP-MS
Material				Glass	Glass	Glass	Glass	Glass	Glass	Glass	Glass	Glass	Glass	Glass	Glass	Glass	Glass	Glass	Host Olivine	Host Olivine	Host Olivine	Host Olivine	Host Olivine	Host Olivine	Host Olivine	Host Olivine	Host Olivine	Host Olivine	Host Olivine	Glass	Glass	Glass	Glass	Glass	Glass	Glass	Glass	Glass	Glass	Glass	Glass	Glass	Glass	Glass	Glass	Glass	Glass	Glass	Glass
Batch/Run	Spot size (um)	Eruption	Melt Inclusion ID	Na2O	Al2O3	P2O5	CaO	K2O	TiO2	SiO2	MgO	FeO	MnO	MnO Corrected	SO2	Cl	Cl Corrected	Total	SiO2	MgO	FeO	Al2O3	TiO2	CaO	NiO	Cr2O3	MnO	Total	Forsterite	Ablation Duration(s)	Li_ppm_m7	Li_ppm_m7_Int2SE	Be_ppm_m9	Be_ppm_m9_Int2SE	P_ppm_m31 (Si reduced to BCR)	P_ppm_m31_Int2SE	Sc_ppm_m45	Sc_ppm_m45_Int2SE	V_ppm_m51	V_ppm_m51_Int2SE	Cr_ppm_m53	Cr_ppm_m53_Int2SE	Co_ppm_m59	Co_ppm_m59_Int2SE	Ni_ppm_m60	Ni_ppm_m60_Int2SE	Rb_ppm_m85	Rb_ppm_m85_Int2SE	Sr_ppm_m88
MI Run 1	65	908	MI3_73	2.0625	12.1204	0.3714	10.5518	0.553	2.4409	48.2038	10.5783	11.2139	0.345	0.209091	0.2366	0.0136	0.0118261	98.6911	40.5668	47.1325	12.4134	0.039	0.0151	0.2547	0.4206	0.0741	0.1712	101.087	87.1269	21.177	4.12	0.39	1.15	0.61	1804	61	29	1.1	305	11	700	26	55.1	2.2	276	12	15.07	0.73	262.9
MI Run 1	65	919	MI4_46	2.052	13.2291	0.2873	11.3466	0.4707	2.7274	50.0481	8.3535	9.2271	0.324	0.196364	0.205	0.02	0.0173913	98.2907	40.9703	47.0605	12.0208	0.0409	0.0101	0.2433	0.4372	0.0936	0.183	101.06	87.4663	20.485	3.9	0.4	0.72	0.41	1332	47	30.1	0.75	297	13	439	16	44.1	1.9	175.3	7.4	8.67	0.35	365
MI Run 1	65	919	MI4_47	2.2258	11.9491	0.3107	11.1525	0.452	2.6467	48.6977	8.5742	12.0957	0.4149	0.251455	0.2791	0.0156	0.0135652	98.8139	41.0274	46.7972	12.7021	0.042	0.0084	0.2665	0.4106	0.0824	0.1689	101.505	86.7851	20.883	4.49	0.37	0.59	0.31	1367	46	33.6	1.3	305	15	578	32	52.8	2.4	126	5.8	9.95	0.5	375
MI Run 1	65	919	MI4_32	2.0304	13.0669	0.3025	11.3677	0.56	2.537	49.1958	7.5238	10.738	0.338	0.204848	0.2337	0.0192	0.0166957	97.9129	41.1197	47.9317	10.9737	0.0645	0.0134	0.238	0.4322	0.1065	0.1643	101.044	88.6181	13.126	4.32	0.7	0.54	0.41	1566	47	32.8	1.2	300	14	514	24	44.1	2.3	114.1	7.1	9.91	0.6	389
MI Run 1	65	910	MI1_7	2.1556	13.4798	0.2274	11.6804	0.4653	2.6718	50.2837	7.7037	8.8508	0.2695	0.163333	0.0872	0.0146	0.0126957	97.8898	41.1404	47.1135	13.1131	0.0485	0.0159	0.2383	0.4031	0.0813	0.1763	102.33	86.4945	20.098	4.28	0.39	0.61	0.37	1185	56	30.4	0.9	306.7	9.6	360	11	44.2	1.6	162.6	7	9.31	0.57	378
MI Run 1	65	910	Mi1_8b	2.0565	11.9293	0.2607	10.5657	0.446	2.3161	47.5822	7.4702	14.6231	0.3857	0.233758	0.2737	0.0195	0.0169565	97.9287	40.5982	45.2802	15.3331	0.044	0.0163	0.2901	0.3219	0.0625	0.2206	102.167	84.0358	20.55	5.62	0.42	0.65	0.41	1104	33	35.85	0.87	324	14	305	12	56.6	2.1	123.6	4.8	8.25	0.48	336
MI Run 1	65	910	MI1_25	1.9004	13.2419	0.2521	11.2797	0.4308	2.4447	50.5128	7.2423	10.1438	0.3081	0.186727	0.289	0.0193	0.0167826	98.065	40.8539	46.2067	14.4621	0.0364	0.0124	0.2551	0.3377	0.054	0.2026	102.421	85.064	3.8621	4.3	1.3	0.9	1.2	1190	110	31.5	3.4	298	55	343	67	39.5	6.4	97	16	7.36	0.97	349
MI Run 1	65	910	MI1_8a	2.0892	12.0856	0.2742	10.648	0.4458	2.3071	47.9483	7.4709	14.3657	0.4328	0.262303	0.2722	0.0124	0.0107826	98.352	40.7797	45.4237	15.1977	0.0446	0.0105	0.2749	0.3301	0.0694	0.2101	102.341	84.1966	21.702	5.74	0.45	0.68	0.48	1167	42	34.4	1.1	332	13	305	13	55.5	2.8	126.7	6.9	8.87	0.42	339
MI Run 1	65	908	MI2_59b	2.0937	12.0495	0.2607	10.3794	0.4948	2.3943	49.0048	10.0024	10.8514	0.322	0.195152	0.2996	0.0182	0.0158261	98.1707	41.932	48.8663	12.3052	0.0544	0.0123	0.255	0.4101	0.084	0.1524	104.072	87.6219	17.745	4.73	0.5	1.16	0.68	1239	44	29.9	1.2	301.8	9.6	539	22	55.8	2	262	12	10.4	0.63	339
MI Run 1	65	910	MI2_44	2.3285	12.9615	0.2932	10.8724	0.529	2.5659	48.9782	7.5651	11.8667	0.3622	0.219515	0.2704	0.0152	0.0132174	98.6082	40.0956	43.7338	16.4745	0.031	0.0125	0.2887	0.2447	0.0588	0.2555	101.195	82.554	15.966	4.83	0.36	1.3	0.75	1230	34	35.2	1.2	329	13	317	13	49	2.3	108.5	4.8	8.44	0.4	361
MI Run 1	65	910	MI2_38	2.0292	12.5198	0.2192	10.9174	0.4652	2.4879	48.6339	7.0776	13.2909	0.4192	0.254061	0.2543	0.0166	0.0144348	98.3312	40.1598	44.4984	16.0525	0.0341	0.015	0.2756	0.2421	0.0354	0.2226	101.535	83.1686	18.341	4.66	0.47	0.55	0.47	1185	27	36.3	1.2	285.4	9.2	366	14	45	1.6	75.5	3.1	8.07	0.39	338
MI Run 1	65	910	MI2_40a	2.2942	13.1086	0.1995	11.2432	0.4847	2.379	50.1651	7.1132	10.334	0.3376	0.204606	0.1476	0.0187	0.0162609	97.8253	40.709	45.9369	14.804	0.0357	0.0149	0.2259	0.3612	0.0407	0.2288	102.357	84.6889	18.324	5.34	0.51	0.6	0.51	1147	34	35.04	0.98	292.8	7.8	316	13	43.4	1.7	112.3	5	9.19	0.45	350
MI Run 1	65	908	MI2_54	2.1632	12.1293	0.357	10.6706	0.3392	2.2458	48.4594	9.505	11.232	0.3085	0.18697	0.276	0.0176	0.0153043	97.7037	41.0774	47.0389	12.3882	0.0508	0.014	0.2718	0.38	0.0747	0.1825	101.478	87.1274	22.253	4.36	0.35	0.7	0.36	1542	47	34.9	1	324	11	534	19	60.7	2.9	245	12	6.22	0.4	300
MI Run 2	65	908	MI2_56a	2.3168	12.5652	0.3254	10.6793	0.6656	2.7336	47.1967	8.9529	10.9007	0.3385	0.205152	0.2634	0.0232	0.0201739	96.9613	40.8776	47.4488	11.6995	0.0466	0.0184	0.2563	0.4338	0.0786	0.1664	101.026	87.8483	20.766	4.8	0.37	1.16	0.53	1204	27	32.35	0.99	321.9	8.4	496	17	55.8	1.9	236.3	8.9	14.33	0.52	420
MI Run 2	65	908	MI3_92b	2.4055	10.8123	0.2502	7.6621	0.4239	2.5784	49.9896	8.9827	15.1714	0.4356	0.264	0.1335	0.0105	0.00913043	98.8558	39.4213	41.5199	19.7245	0.03	0.0227	0.2271	0.2656	0.027	0.266	101.504	78.9572	13.806	5.69	0.59	0.99	0.55	1135	59	30.1	1.3	243	9.1	201	11	54.9	2.6	134.6	7.5	7.51	0.37	307
MI Run 2	65	908	MI3_80	2.0916	12.1289	0.343	10.9075	0.4445	2.6432	49.0297	9.7819	10.6327	0.3278	0.198667	0.2757	0.0161	0.014	98.6225	40.9422	47.8128	11.9153	0.051	0.0192	0.254	0.3743	0.082	0.1581	101.609	87.7343	20.714	4.09	0.39	0.67	0.37	1674	50	30.41	0.66	300.8	7.3	519	16	55.4	2	229.7	7.7	7.36	0.32	320.6
MI Run 2	65	908	MI3_76	1.8867	12.1031	0.2843	11.3849	0.3897	2.3177	48.1063	10.0548	11.097	0.3855	0.233636	0.1882	0.0112	0.00973913	98.2094	40.9264	46.7695	12.6149	0.039	0.0133	0.2856	0.3846	0.0743	0.1698	101.278	86.8572	20.431	4.62	0.44	1.1	0.6	1091	38	33.9	1.1	387	16	586	23	57.4	2.8	216.9	8.5	7.55	0.36	292.7
MI Run 2	65	908	MI3_74	2.1504	11.8931	0.3105	11.1344	0.344	2.3012	49.5202	9.4167	11.0324	0.3262	0.197697	0.2558	0.012	0.0104348	98.6971	40.721	47.9773	11.5963	0.0522	0.0163	0.2727	0.3779	0.0749	0.1681	101.257	88.0595	19.562	4.4	0.34	1	0.56	1098	46	31.27	0.94	306	14	572	25	52.5	2.1	185.1	7.8	5.98	0.3	259.7
MI Run 2	65	908	MI3_84	1.8942	11.6706	0.3371	10.5876	0.4618	2.5649	48.3413	10.1746	11.7542	0.3501	0.212182	0.256	0.0164	0.0142609	98.4087	40.4493	47.7612	11.6229	0.0388	0.0073	0.2766	0.4047	0.0776	0.1787	100.817	87.9878	20.716	4.16	0.48	0.74	0.4	1238	37	32	0.89	314.4	9.5	865	28	58.5	2.1	246.3	9.6	10.07	0.45	349
MI Run 2	65	908	MI3_86a	1.7462	10.9457	0.309	11.4496	0.4056	2.26	48.0198	10.2022	12.7225	0.3956	0.239758	0.2596	0.0114	0.00991304	98.7271	40.5344	46.7756	12.6883	0.0409	0.0168	0.3013	0.3383	0.0819	0.1852	100.963	86.7923	19.877	4.25	0.31	0.74	0.39	1251	35	35.55	0.92	331	13	611	26	63.4	2.4	221	10	8.68	0.35	304.4
MI Run 2	65	919	MI4_48	1.8664	13.2202	0.2301	11.5764	0.4062	2.3611	50.8557	7.4398	10.3091	0.4066	0.246424	0.3206	0.0133	0.0115652	99.0056	40.7906	46.6666	11.8963	0.0497	0.0037	0.237	0.4136	0.076	0.1817	100.315	87.4883	19.126	4.75	0.49	0.79	0.48	1077	35	31.41	0.97	308	13	788	34	47.8	1.8	155.8	8.9	7.93	0.42	328
MI Run 2	65	919	MI4_24	2.0622	12.9557	0.2242	11.4527	0.3956	2.3641	49.4948	7.9275	10.9295	0.4196	0.254303	0.299	0.0185	0.016087	98.5433	41.0227	47.7642	10.9476	0.0668	0.0184	0.2499	0.4549	0.1189	0.1601	100.803	88.6068	19.785	4.55	0.41	1.31	0.55	1015	34	33.1	1	311	13	1031	37	45.2	1.8	126.9	6.9	7.65	0.46	323
MI Run 2	65	919	MI4_18	2.5923	13.1472	0.3596	10.1429	0.5019	2.9753	49.3489	8.1048	11.3688	0.372	0.225455	0.343	0.029	0.0252174	99.2858	40.1144	43.2523	15.8096	0.0332	0.0172	0.244	0.3086	0.0347	0.2458	100.06	82.9837	22.2	4.98	0.32	0.51	0.26	1680	47	32.58	0.8	383	14	415	20	46.8	2	134	6.8	9.88	0.49	383
MI Run 2	65	916	MI5_59a	2.3223	13.3927	0.297	11.2497	0.5153	2.7199	50.1504	6.4242	10.8733	0.3234	0.196	0.2799	0.0169	0.0146957	98.565	40.2474	43.8084	16.9567	0.0287	0.0119	0.2734	0.2301	0.0357	0.2358	101.828	82.1596	15.292	5.01	0.53	0.62	0.36	1274	43	32.8	1.1	316	13	265	14	41.8	2.1	78.5	3.7	10.09	0.59	365
MI Run 2	65	916	MI5__56	2.3039	14.0553	0.3468	11.7977	0.5924	2.9081	50.9869	6.5753	7.7301	0.3067	0.185879	0.2591	0.0162	0.014087	97.8787	40.5769	47.8445	11.616	0.0403	0.0093	0.2563	0.4265	0.0835	0.16	101.013	88.0124	21.027	4.36	0.45	0.92	0.45	1524	64	32.8	1.2	313	14	285	17	35.6	1.5	121.5	6.6	10.63	0.64	385
MI Run 2	65	908	MI2_67a	2.2023	12.2411	0.2905	10.979	0.4809	2.6746	48.7168	8.2044	11.4646	0.2881	0.174606	0.256	0.0187	0.0162609	97.8169	40.8911	47.5637	12.0285	0.0427	0.0105	0.2512	0.4163	0.0735	0.1371	101.415	87.5755	21.435	4.66	0.42	1.36	0.69	1141	48	32.4	1.1	299.5	8.7	921	31	61.9	2.5	225	10	9.7	0.54	339.5
MI Run 2	65	910	MI1_33a	2.0135	12.8874	0.2867	12.6337	0.3737	2.4366	49.5102	7.2042	9.5412	0.2932	0.177697	0.1047	0.0108	0.0093913	97.2958	40.7843	46.0069	14.2426	0.0393	0.0168	0.2827	0.3536	0.0535	0.2458	102.025	85.2027	20.62	4.41	0.5	1.01	0.6	1392	45	32.5	1.1	315	12	1390	480	44.9	2.5	132.3	8.7	7.15	0.35	306
MI Run 3	50	910	MI1_11	2.0853	13.4299	0.2573	11.6873	0.4188	2.4228	50.5746	7.1848	9.3822	0.3489	0.211455	0.2605	0.0203	0.0176522	98.0727	41.5786	48.1621	11.9016	0.0377	0.0068	0.2313	0.4139	0.079	0.1787	102.59	87.8247	9.4541	4.63	0.68	0.22	0.44	1067	34	30.1	1.8	299	17	414	26	37.7	2.9	104.8	7.9	7.99	0.75	328
MI Run 3	50	910	MI1_3	2.3854	13.0696	0.2445	11.4244	0.4204	2.6092	50.6427	6.5968	10.0603	0.3279	0.198727	0.241	0.0134	0.0116522	98.0358	40.9316	46.0944	13.8463	0.0395	0.0202	0.2732	0.4001	0.084	0.1995	101.889	85.5784	14.729	5.8	0.73	0.96	0.83	1202	40	36.5	1.6	351	13	391	17	42	1.8	138.9	8.5	7.57	0.68	316
MI Run 3	50	910	MI1_2	2.2247	13.4124	0.2512	11.3851	0.414	2.3827	50.3385	7.3163	10.3404	0.3343	0.202606	0.2663	0.0199	0.0173043	98.6858	41.472	48.6897	11.4035	0.0487	0.0189	0.2371	0.4044	0.1	0.1468	102.521	88.3868	13.702	4.63	0.68			1078	47	32.8	1.3	312	13	413	20	42.5	2	119.4	5.5	7.61	0.47	327
MI Run 3	50	910	MI1_12	2.0858	13.4694	0.3282	11.6318	0.4972	2.4125	51.1659	7.5705	8.2596	0.3168	0.192	0.0199	0.0127	0.0110435	97.7703	41.467	48.0937	11.4314	0.0435	0.005	0.2359	0.4159	0.0896	0.1771	101.959	88.2345	11.755	3.21	0.41	0.43	0.47	1415	58	27.4	1.6	273	16	437	39	35.1	2.1	114.2	8.2	9.11	0.84	324
MI Run 3	50	910	MI1_26	2.1353	13.4198	0.2408	11.4697	0.4927	2.4182	50.7034	7.518	8.9335	0.3282	0.198909	0.2838	0.023	0.02	97.9666	41.0692	46.423	13.6097	0.0443	0.0111	0.2327	0.3904	0.0795	0.1836	102.043	85.8762	5.8292	4.38	0.91	1.4	1.5	1330	130	28	3	267	40	413	78	37.1	4	147	25	8.5	1.1	357
MI Run 3	50	910	MI1_30	2.2275	13.1242	0.2136	11.1517	0.5502	2.8112	49.1013	7.4341	10.431	0.352	0.213333	0.2805	0.0215	0.0186957	97.6987	41.783	48.3007	11.4928	0.0433	0.0128	0.2491	0.4237	0.0926	0.1663	102.564	88.2234	16.363	4.55	0.59	0.45	0.42	1326	43	33.1	1.2	321	13	424	23	44.7	2.5	142.9	8.3	11.31	0.52	391
MI Run 3	50	910	MI2_42	2.2592	13.2382	0.2393	11.0559	0.5056	2.514	48.9987	8.623	11.2279	0.3382	0.20497	0.2764	0.012	0.0104348	99.2884	40.1977	45.293	15.0979	0.035	0.0126	0.2617	0.2907	0.0482	0.207	101.444	84.2458	10.352	4.8	1.3	0.17	0.34	1135	59	33.2	1.7	316	24	473	33	47.7	2.9	123.7	7.8	8.53	0.63	370
MI Run 3	50	910	MI2_40b	2.3585	13.1879	0.2875	11.4062	0.4467	2.4359	51.2855	8.5316	9.2495	0.3267	0.198	0.0808	0.0119	0.0103478	99.6087	40.709	45.9369	14.804	0.0357	0.0149	0.2259	0.3612	0.0407	0.2288	102.357	84.6889	12.878	5.36	0.7	0.89	0.66	1163	34	35.3	1.3	313	13	397	19	37	2.2	99.4	5.2	6.96	0.47	322
MI Run 3	50	910	MI2_46	1.7523	13.4361	0.2905	11.461	0.5177	2.5976	49.6734	7.219	11.5395	0.3846	0.233091	0.2751	0.0144	0.0125217	99.1612	40.4719	44.8951	16.2303	0.0332	0.0087	0.2747	0.2288	0.0308	0.2405	102.414	83.1386	9.739	4.69	0.87	0.18	0.36	1316	55	33.9	1.7	322	17	344	22	43.4	3.6	65.3	5.8	8.66	0.41	375
MI Run 3	50	910	MI2_47	2.8926	13.5725	0.2887	7.9163	0.5075	3.0908	52.403	6.7193	10.4767	0.3542	0.214667	0.2628	0.0204	0.0177391	98.5047	40.2472	45.4095	15.3076	0.0287	0.0187	0.1886	0.3689	0.0326	0.223	101.825	84.0963	20.543	7.6	0.6	1.63	0.92	1415	40	25.69	0.98	279.6	7.6	301	11	39.6	1.2	93.8	3.3	10.29	0.6	433
MI Run 3	50	910	MI2_48	2.299	13.6753	0.3129	11.4539	0.5467	2.7448	49.8635	7.2742	9.5871	0.3243	0.196545	0.2833	0.0183	0.015913	98.3833	41.0412	47.8321	11.9211	0.0476	0.009	0.243	0.4186	0.0846	0.179	101.776	87.7334	18.225	4.65	0.57	1.09	0.69	1339	35	31.8	1.2	325	14	431	18	41.7	1.7	120	5.3	10.7	0.66	390
MI Run 3	50	908	MI2_55	2.0504	12.5455	0.2296	11.3489	0.522	2.5696	48.3483	9.6341	10.3965	0.2949	0.178727	0.2619	0.0203	0.0176522	98.2219	40.9433	47.5464	11.9262	0.0541	0.0156	0.278	0.373	0.0861	0.1687	101.391	87.6642	19.196	4.03	0.58	0.57	0.42	1256	41	35.3	1.2	344	14	862	33	56.2	2.4	216	11	10.9	0.7	376
MI Run 3	50	908	MI2_51	1.5865	11.4643	0.2489	11.8298	0.4478	2.1445	47.709	9.9432	11.6712	0.3759	0.227818	0.2522	0.0131	0.0113913	97.6865	40.5845	46.8268	13.0633	0.0378	0.0124	0.3075	0.3255	0.0549	0.1768	101.389	86.4676	19.419	3.91	0.57	0.64	0.48	1131	37	32.1	1.1	336	14	646	21	58.7	2.4	214.7	7.9	8.84	0.52	312
MI Run 4	50	908	MI2_56b	2.2009	12.6754	0.2949	11.244	0.5016	2.7126	47.4983	8.6808	10.8741	0.354	0.214545	0.2631	0.0158	0.0137391	97.3155	40.8776	47.4488	11.6995	0.0466	0.0184	0.2563	0.4338	0.0786	0.1664	101.026	87.8483	18.479	4.65	0.44	0.34	0.38	1304	46	32.1	1.1	329	12	645	30	53.2	2.2	229.2	9.6	8.97	0.66	358
MI Run 4	50	908	MI2_59a	2.0644	12.0079	0.207	10.7025	0.4221	2.2578	49.2814	9.5672	10.708	0.3738	0.226545	0.2215	0.0183	0.015913	97.8316	41.932	48.8663	12.3052	0.0544	0.0123	0.255	0.4101	0.084	0.1524	104.072	87.6219	18.108	4.42	0.42	0.8	0.53	829	28	30	1.1	297.8	9.6	650	22	57.5	2.8	271	10	8.06	0.48	286.3
MI Run 4	50	908	MI2_59c	2.1161	12.1054	0.2533	10.6277	0.4811	2.524	48.399	9.9515	10.9207	0.3656	0.221576	0.2957	0.0222	0.0193043	98.0624	40.9191	47.4843	12.396	0.0507	0.0139	0.252	0.4008	0.0798	0.1693	101.766	87.2257	21.601	4.21	0.55	0.44	0.37	1152	34	28.93	0.96	290	11	596	25	55.1	2.4	245	12	11.13	0.55	339
MI Run 4	50	908	MI2_61	2.4715	10.9993	0.2573	7.6937	0.4803	2.5585	48.929	8.9369	15.1748	0.3949	0.239333	0.3634	0.0131	0.0113913	98.2726	40.0872	44.2699	16.2291	0.031	0.0165	0.1933	0.253	0.0422	0.2567	101.379	82.9422	6.5519	7	1.2	1.7	1.1	1298	63	32.7	3.1	231	11	199	17	55.5	4.9	118.1	7.5	7.22	0.45	303
MI Run 4	50	908	MI2_62	2.037	12.2294	0.2211	10.8855	0.3866	2.2291	49.7749	9.6392	10.4088	0.3367	0.204061	0.1057	0.0144	0.0125217	98.2685	40.8188	47.1051	12.1183	0.0462	0.0111	0.2681	0.387	0.0648	0.1619	100.981	87.3879	18.06	4.49	0.6	0.38	0.45	888	24	32.2	1.1	282	12	775	28	50.3	2.2	211.3	7.1	6.06	0.29	264
MI Run 4	50	908	MI2_63	2.0245	12.13	0.2527	10.9749	0.3833	2.3052	49.0775	10.3561	9.7554	0.3612	0.218909	0.1642	0.0121	0.0105217	97.797	40.9306	47.5908	11.439	0.0478	0.0148	0.238	0.4173	0.0822	0.1787	100.939	88.1179	19.613	4	0.52	0.36	0.41	1075	35	28.6	1	267.3	9.8	673	37	49.9	2.3	240	12	6.85	0.5	276
MI Run 4	50	908	MI2_69	2.0812	12.4994	0.2727	11.0432	0.4926	2.4824	48.5056	9.7014	10.6147	0.3102	0.188	0.2758	0.0239	0.0207826	98.303	41.0122	47.5694	11.5718	0.0505	0.012	0.243	0.423	0.0796	0.1699	101.131	87.9918	21.158	4.67	0.55	0.5	0.42	1146	25	29.5	1.3	295	11	542	19	51.8	1.8	199.4	6.4	8.89	0.52	350
MI Run 4	50	908	MI2_66	2.0241	12.1234	0.3342	10.7515	0.5082	2.5438	49.0395	9.8506	10.4647	0.3379	0.204788	0.2826	0.0208	0.018087	98.2812	41.7837	48.675	11.4045	0.0601	0.0184	0.2861	0.4129	0.1161	0.1671	102.924	88.3828	17.837	4.61	0.46	1.05	0.77	1338	48	29.7	1.3	303	13	686	31	56.1	2.7	258	13	10.31	0.79	347
MI Run 4	50	908	MI2_65	2.3025	12.1379	0.2727	10.6945	0.3498	2.3552	47.6908	9.5902	11.8259	0.4031	0.244303	0.3728	0.0157	0.0136522	98.0111	40.5547	46.6722	12.2594	0.0592	0.0101	0.2453	0.3992	0.0857	0.1779	100.464	87.1568	20.125	4.64	0.52	1.6	1.1	1182	37	31.23	0.94	312	12	654	29	60.9	2.9	252	13	6.3	0.33	305.4
MI Run 4	50	908	MI2_70	2.0596	11.6276	0.2428	10.2617	0.4572	2.44	48.2344	10.3079	11.5191	0.3881	0.235212	0.0692	0.0149	0.0129565	97.6225	41.14	47.4861	11.5635	0.0474	0.0136	0.2637	0.3966	0.0789	0.1686	101.159	87.9809	21.092	4.18	0.51	0.57	0.51	1170	38	29.6	1.2	286	10	767	25	56.6	2.8	227	12	9.08	0.63	323
MI Run 4	50	908	MI2_71b	2.0085	11.8587	0.2403	10.6822	0.4719	2.5635	47.1533	9.4117	12.8053	0.4013	0.243212	0.2624	0.0171	0.0148696	97.8762	40.866	46.3452	13.7741	0.0361	0.0056	0.2716	0.3229	0.0706	0.2069	101.899	85.7094	11.495	4.37	0.78	0.46	0.5	1102	47	32.2	1.6	334	14	545	25	57	3.4	174.7	9.3	9.5	1.1	344
MI Run 4	50	908	MI2_71a	1.9952	11.7861	0.3139	10.675	0.439	2.5026	47.285	9.5829	12.6561	0.3857	0.233758	0.2648	0.0176	0.0153043	97.9039	40.866	46.3452	13.7741	0.0361	0.0056	0.2716	0.3229	0.0706	0.2069	101.899	85.7094	13.085	4.63	0.82	0.89	0.77	1130	43	30.7	1.3	327	16	545	27	56	2.5	162.7	7.6	9.31	0.63	336
MI Run 4	50	919	MI3_14	2.3126	12.6759	0.2074	10.5671	0.422	2.3741	48.4779	7.1898	13.2442	0.4423	0.268061	0.2611	0.0171	0.0148696	98.1914	39.9266	43.7413	16.5493	0.0351	0.014	0.263	0.3013	0.0353	0.2256	101.091	82.4912	9.7228	4.8	0.45	0.17	0.34	1236	84	32.8	1.5	328	22	330	24	45.3	3.8	79.1	9.9	7.42	0.83	298
MI Run 4	50	919	MI3_5	1.6442	12.6913	0.256	11.808	0.3378	2.2342	50.1866	8.7405	11.7207	0.3431	0.207939	0.253	0.0128	0.0111304	100.228	40.8134	47.7712	11.6774	0.0543	0.0124	0.2465	0.4267	0.0769	0.1582	101.237	87.9405	17.268	4.66	0.57	0.92	0.73	1015	49	32.6	1.7	312	15	708	35	55.4	3.2	138	11	6.39	0.36	275
MI Run 4	50	919	MI3_4	1.9775	12.2351	0.2924	10.8726	0.4849	2.5789	48.6162	9.1029	11.6722	0.352	0.213333	0.3534	0.0207	0.018	98.5588	41.0708	48.1487	11.1852	0.0501	0.0175	0.2459	0.4327	0.0812	0.1722	101.404	88.4703	19.761	4.05	0.56	1.12	0.62	1235	49	31.8	1.3	317	19	791	47	57.2	4.1	175	11	10.37	0.56	340
MI Run 5	50	919	MI3_9	1.9934	12.4038	0.257	10.9017	0.4254	2.4873	48.8883	8.4542	11.5865	0.3482	0.21103	0.2967	0.0131	0.0113913	98.0555	41.34	48.332	11.2208	0.0555	0.0142	0.2316	0.4218	0.111	0.155	101.882	88.4766	19.931	4.31	0.5	0.08	0.17	1114	32	33.4	1.4	312.2	9.3	788	29	54.8	1.8	145.8	5.1	7.38	0.44	332
MI Run 5	50	919	MI3_10	1.4263	13.0226	0.2524	11.3817	0.5479	2.7663	49.4243	8.7086	11.3751	0.4074	0.246909	0.2147	0.0156	0.0135652	99.543	41.1547	48.3353	11.2339	0.0544	0.0133	0.2417	0.4285	0.099	0.1637	101.724	88.4654	19.045	5.13	0.8	0.23	0.32	1285	48	35	1.4	338	15	632	28	56.4	2.7	176	10	11.52	0.66	399
MI Run 5	50	919	MI3_12	1.9229	12.5151	0.2511	10.9546	0.5109	2.5453	48.7004	8.8358	11.2913	0.3736	0.226424	0.3071	0.0238	0.0206957	98.2321	40.8194	47.6728	11.3307	0.0552	0.0095	0.238	0.4267	0.0842	0.1757	100.812	88.2351	21.936	4.46	0.5			1131	44	31.5	1.1	312	15	583	31	56.1	3.9	185	12	10.41	0.61	346
MI Run 5	50	919	MI3_3	2.2886	13.1092	0.1945	11.1592	0.4239	2.5891	50.0376	8.6844	10.0024	0.3439	0.208424	0.2964	0.0113	0.00982609	99.1405	41.0998	47.7242	11.2729	0.0603	0.0136	0.2351	0.4473	0.1055	0.1798	101.138	88.2992	23.08	3.74	0.46	0.54	0.43	1341	32	29.83	0.99	294	12	521	25	46	2	155	7.4	7.25	0.41	355
MI Run 5	50	919	MI3_1a	2.0551	13.0315	0.3998	11.0473	0.4823	2.7175	48.4451	7.6434	10.6661	0.3595	0.217879	0.2657	0.0233	0.0202609	97.1366	41.6481	48.3749	11.1816	0.0567	0.0112	0.2355	0.4457	0.0997	0.1532	102.207	88.5213	23.012	4.44	0.59	0.44	0.37	1780	52	32.2	1.3	321.4	9	1173	38	47.5	2	132.4	5.7	10.77	0.61	365
MI Run 5	50	908	MI3_91	1.9645	12.3182	0.2375	10.8323	0.4861	2.526	48.8373	9.8338	11.1082	0.3652	0.221333	0.3292	0.0161	0.014	98.8545	40.7534	46.7251	12.6529	0.0556	0.0189	0.2577	0.3857	0.0818	0.1769	101.108	86.8119	2.0917	4.7	2	0.5	1	1046	87	30.6	4.6	314	47	679	57	47.9	9	194	38	8.6	2.4	375
MI Run 5	50	908	MI3_92a	2.3936	11.0721	0.2372	7.8131	0.4321	2.4412	49.2704	8.2526	15.2866	0.4503	0.272909	0.1429	0.0143	0.0124348	97.8063	39.4213	41.5199	19.7245	0.03	0.0227	0.2271	0.2656	0.027	0.266	101.504	78.9572	6.0909	6	1.4	0.48	0.64	1193	79	29.4	2.4	244	22	194	27	45.4	4.9	99	10	7.85	0.71	337
MI Run 5	50	908	MI3_97	1.9398	11.9228	0.2505	10.6891	0.4751	2.6336	49.0817	9.7685	11.2125	0.3462	0.209818	0.3205	0.0156	0.0135652	98.656	40.9283	47.856	11.9586	0.0353	0.0083	0.2374	0.3979	0.1022	0.165	101.689	87.705	15.685	4.3	0.54	1.26	0.75	1151	39	29.5	1.8	302	18	834	59	52.6	3.2	203	13	9.54	0.63	353
MI Run 5	50	908	MI3_88	2.0997	11.7501	0.276	10.1988	0.5111	2.4927	49.3742	10.2348	11.2301	0.2921	0.17703	0.2288	0.0201	0.0174783	98.7086	41.0503	47.5475	12.1227	0.0388	0.0096	0.237	0.3983	0.0647	0.1758	101.645	87.4866	19.89	4.01	0.49	0.67	0.55	1283	59	26.61	0.9	258	13	675	34	56.8	4	257	17	9.09	0.55	343
MI Run 5	50	919	MI3_7	2.1076	13.1479	0.2498	11.2904	0.5313	2.7689	50.2552	8.2572	9.5457	0.2868	0.173818	0.31	0.0252	0.021913	98.776	40.6767	47.078	11.6939	0.0542	0.0131	0.2306	0.415	0.124	0.1593	100.445	87.7694	19.629	4.48	0.71			1405	48	31.4	1.3	312	13	509	24	46.8	2.3	159.5	9.7	10.31	0.51	385
MI Run 5	50	908	MI3_90	1.9833	12.1859	0.2166	11.1905	0.3614	2.5084	49.3291	11.4775	10.3542	0.3671	0.222485	0.2619	0.0088	0.00765217	100.245	40.9714	47.9022	11.7331	0.0487	0.0137	0.2466	0.4121	0.0784	0.1838	101.59	87.919	21.815	3.96	0.42	1.48	0.78	1146	41	29.2	1.1	293	14	768	33	52.1	2.7	219	13	6.89	0.53	297
MI Run 5	50	908	MI3_85	1.7712	11.5491	0.1543	11.6035	0.3809	2.2994	49.1303	10.177	11.0345	0.3182	0.192848	0.3804	0.0146	0.0126957	98.8135	40.8842	47.3542	11.8071	0.0466	0.0225	0.2791	0.4104	0.0941	0.1781	101.076	87.7288	22.347	4.14	0.46			1000	25	32.1	1.3	299	11	819	31	55.5	2.8	247	12	7.72	0.55	293
MI Run 5	50	908	MI3_79	2.1424	11.3772	0.3245	9.1079	0.4304	2.4145	48.2054	10.9062	14.464	0.4275	0.259091	0.2635	0.0174	0.0151304	100.081	40.1865	44.7452	15.4575	0.0415	0.0162	0.2414	0.3141	0.0586	0.2151	101.276	83.7661	12.137	5.48	0.81	1.77	0.95	1257	60	36.9	1.7	460	36	671	42	55.8	3.5	148	12	7.9	0.55	318
MI Run 5	50	908	MI3_81	2.3556	12.6357	0.2833	11.1524	0.5371	2.8391	49.3722	8.3855	10.2389	0.3413	0.206848	0.2531	0.0189	0.0164348	98.413	40.6727	47.2311	12.3344	0.0433	0.0153	0.246	0.3928	0.0671	0.1426	101.145	87.2216	6.8505	4.8	1.1			1470	140	26.5	2	299	27	432	44	45.2	6.3	160	23	9.8	1	370
MI Run 6	50	908	MI3_82	2.2131	12.1091	0.294	10.7694	0.4663	2.5243	49.339	9.4949	11.2755	0.3571	0.216424	0.2679	0.0162	0.014087	99.1266	40.6327	46.4661	13.0613	0.0438	0.0092	0.2681	0.3607	0.0809	0.1849	101.108	86.3787	18.647	4.45	0.4	0.21	0.29	1180	39	31.46	0.99	310	10	561	24	57.7	2.6	207.1	9	9.31	0.49	359
MI Run 6	50	908	MI3_77	2.0536	12.6527	0.2748	11.763	0.4995	2.5484	48.8893	10.0909	10.08	0.3478	0.210788	0.2789	0.018	0.0156522	99.4968	40.7012	47.3825	11.7367	0.0546	0.0133	0.2671	0.3919	0.0812	0.163	100.791	87.7994	21.372	4.39	0.47	0.73	0.5	1229	33	31.5	1.1	341	12	604	24	51.3	2.2	190.6	8.6	9.83	0.6	344.6
MI Run 6	50	908	MI3_75	2.0729	11.8176	0.2194	11.2817	0.4585	2.2925	49.0886	11.0159	11.1463	0.3444	0.208727	0.2615	0.0187	0.0162609	100.018	41.0557	46.6489	12.8231	0.0523	0.0173	0.289	0.3271	0.0757	0.1944	101.484	86.6393	16.548	4.78	0.61	0.61	0.45	1236	45	35.9	1.4	354	16	585	31	55.5	3.2	210	11	7.44	0.51	312
MI Run 6	50	919	MI4_52b	1.5082	12.6766	0.3241	11.5297	0.3422	2.6259	48.2434	8.2413	11.9993	0.417	0.252727	0.2414	0.0114	0.00991304	98.1605	40.8702	47.8511	11.6485	0.0683	0.0144	0.2585	0.4242	0.1004	0.1634	101.399	87.9844	20.11	4.89	0.59	1.08	0.65	1570	47	34.9	1.2	356	12	1153	38	53.9	2.1	169.1	8.2	6.19	0.38	317
MI Run 6	50	919	MI4_44	1.9055	12.9036	0.3546	11.0609	0.5078	2.6402	49.8881	8.6168	10.8694	0.3296	0.199758	0.2671	0.0185	0.016087	99.3621	40.9374	47.4375	11.0135	0.0402	0.0124	0.2326	0.4264	0.1535	0.1715	100.425	88.4763	15.727	3.86	0.42	0.65	0.64	1620	46	33.3	1.2	323	13	601	25	53.7	2.5	198.5	7.4	9.65	0.71	353
MI Run 6	50	919	MI4_37	2.0418	12.919	0.3313	11.7543	0.4316	2.6577	48.6248	8.2106	10.5991	0.3629	0.219939	0.1581	0.0122	0.0106087	98.1033	40.9017	47.2249	11.3295	0.0481	0.0118	0.24	0.4107	0.0784	0.1837	100.429	88.1378	14.72	4.14	0.34	1.6	1.3	1287	41	35.4	1.5	348	14	682	29	55.8	2.6	149.7	7.7	9.67	0.6	389
MI Run 6	50	919	MI4_39	2.3828	12.6678	0.3171	9.8898	0.557	2.7088	50.2408	7.7524	11.0525	0.3524	0.213576	0.3113	0.0227	0.0197391	98.2551	40.3295	45.071	14.8583	0.0297	0.017	0.2565	0.327	0.0484	0.2235	101.161	84.3924	19.557	5.28	0.56	1.1	0.75	1431	44	32.8	1.2	345	15	343	17	50.3	2.5	156.8	8.8	12.22	0.71	437
MI Run 6	50	919	MI4_41	2.2747	13.193	0.2407	11.2471	0.4042	2.3948	50.132	7.3477	10.6157	0.3954	0.239636	0.2987	0.0126	0.0109565	98.5565	41.3138	47.9383	11.1371	0.0498	0.0095	0.2397	0.4288	0.0986	0.1735	101.389	88.4696	12.674	4.49	0.82	0.46	0.51	1124	43	34.4	2.3	336	19	532	32	47.2	3	114.8	5.6	8.32	0.63	314
MI Run 6	50	919	MI4_34	1.9856	12.6465	0.2946	11.2575	0.4986	2.4016	49.6469	8.1562	10.1062	0.3342	0.202545	0.033	0.0112	0.00973913	97.3721	40.7874	47.3166	11.0121	0.0441	0.0079	0.2288	0.4484	0.1038	0.14	100.089	88.4515	12.59	4.57	0.5	0.29	0.4	1400	66	31.5	1.8	307	18	577	33	43.2	3.1	121.9	7.2	7.87	0.67	414
MI Run 6	50	919	MI4_31	2.0687	12.5999	0.2415	11.304	0.5583	2.4892	48.4698	8.4407	11.468	0.3632	0.220121	0.3089	0.0181	0.0157391	98.3303	40.1471	44.8158	14.1351	0.0462	0.0222	0.2671	0.3549	0.0378	0.2026	100.029	84.966	14.981	5.29	0.43	0.83	0.81	1221	48	32.7	1.5	380	13	527	24	53.7	2.5	192.1	9.1	10.36	0.9	346
MI Run 6	50	919	MI4_29	1.9532	12.4253	0.2523	10.786	0.5378	2.6736	49.0162	8.5613	11.1835	0.3916	0.237333	0.3288	0.0225	0.0195652	98.1319	40.8013	47.0278	11.3256	0.058	0.0093	0.2477	0.4237	0.0885	0.1667	100.149	88.0976	16.404	4.34	0.53	0.31	0.34	1280	35	32.6	1.4	320	16	600	32	52.1	2.7	163.1	8.4	10.44	0.56	368
MI Run 8	50	919	MI4_27	2.1192	12.3746	0.3163	10.6975	0.4372	2.3037	48.9113	8.4886	11.7038	0.3196	0.193697	0.2223	0.0107	0.00930435	97.9048	40.4687	47.1531	11.4557	0.0544	0.018	0.2439	0.3968	0.0925	0.1931	100.076	88.0055	21.822	4.25	0.52	0.44	0.37	1185	28	32.2	1.1	282	12	752	31	53.5	2.3	162.2	7	7.17	0.5	287
MI Run 8	50	919	MI4_21	1.8847	12.6578	0.2436	10.638	0.5308	2.663	49.1373	8.7188	11.4094	0.3688	0.223515	0.2423	0.0205	0.0178261	98.5149	40.2193	47.362	11.2728	0.0572	0.0121	0.2453	0.4353	0.0964	0.1623	99.8628	88.2203	23.008	4.46	0.33	0.61	0.42	1195	24	32.9	1.1	311	11	702	28	52.8	2.2	168.1	6.4	10.89	0.5	355
MI Run 8	50	919	MI4_20	2.0766	13.1462	0.2947	11.0985	0.4576	2.5953	48.9557	7.7132	11.1744	0.3747	0.227091	0.2941	0.0163	0.0141739	98.1973	41.1047	47.6258	11.3582	0.0612	0.0133	0.2408	0.4372	0.1122	0.1773	101.131	88.1996	21.254	4.27	0.51	1.33	0.78	1250	37	32.9	1.1	315.2	9.9	1144	39	44.6	2	106.8	5.9	8.52	0.48	338
MI Run 8	50	919	MI4_19	2.2024	13.5419	0.5585	11.9505	0.4348	2.6416	50.0467	7.6955	8.532	0.2981	0.180667	0.2839	0.0145	0.0126087	98.2005	40.9717	47.3894	11.4756	0.0523	0.0149	0.245	0.4277	0.0899	0.1403	100.807	88.0399	4.1382	3.7	1.3	1.6	1.7	1850	240	26.2	2.3	264	25	472	22	47.5	2.5	213	14	7.08	0.99	343
MI Run 8	50	919	MI4_15	2.0279	13.1834	0.4044	11.2405	0.5022	2.5426	50.0007	7.7323	9.9018	0.3085	0.18697	0.2651	0.0227	0.0197391	98.1321	40.0872	44.8186	14.4903	0.0445	0.0121	0.2524	0.3298	0.0628	0.2142	100.312	84.647	21.615	4.69	0.59	0.95	0.88	1720	35	32.09	0.9	288.3	7.5	490	14	46	1.6	144	6	9.55	0.47	363
MI Run 8	50	916	MI5_79	2.2778	13.4009	0.2797	11.6858	0.5466	2.7329	49.8701	6.1529	10.8309	0.3223	0.195333	0.2871	0.0172	0.0149565	98.4041	39.6778	43.7807	16.6647	0.0322	0.0139	0.2778	0.2305	0.0386	0.2558	100.972	82.4036	11.073	4.83	0.74	1.4	0.97	1224	69	33	2.2	325	21	317	23	46	5.4	131	38	9.48	0.66	381
MI Run 8	50	916	MI5_62	2.2488	13.4997	0.3171	11.7397	0.5241	2.7241	49.7617	5.9143	10.9503	0.3346	0.202788	0.2869	0.0171	0.0148696	98.3184	40.1278	43.9155	16.941	0.0287	0.0168	0.2833	0.2268	0.0281	0.2203	101.788	82.2089	15.28	4.9	0.74			1270	44	34.5	1.4	334	14	333	13	42.5	2.3	66.6	3.2	9.94	0.68	390
MI Run 8	50	916	MI5_64	2.2386	13.3549	0.2866	11.9557	0.5032	2.7929	49.6508	6.0374	10.7294	0.358	0.21697	0.287	0.019	0.0165217	98.2135	40.4451	44.1315	16.7567	0.0305	0.01	0.2698	0.2183	0.0279	0.2636	102.153	82.4395	14.888	4.79	0.76	0.45	0.5	1325	50	33.6	1.5	336	17	320	15	42.3	2.5	72.6	4.9	10.34	0.65	380
MI Run 8	50	916	MI5_65	2.2875	13.3929	0.2671	11.4291	0.5516	2.6801	50.6441	6.1509	11.0412	0.3556	0.215515	0.2768	0.0159	0.0138261	99.0927	39.9135	43.9875	16.7479	0.0337	0.01	0.282	0.2076	0.0511	0.2647	101.498	82.3997	15.823	5.03	0.66			1315	57	33.8	1.2	336	14	311	11	43.7	2.1	81.9	3.5	10.69	0.69	385
MI Run 9	40	910	MI1_27b	1.9443	13.777	0.3327	12.1404	0.5198	2.8344	49.366	6.5801	9.9964	0.3356	0.203394	0.3207	0.0328	0.0285217	98.1803	41.6997	48.4669	11.1513	0.0471	0.0107	0.2423	0.4493	0.0846	0.1646	102.317	88.5681	20.492	4.82	0.75	1.16	0.94	1230	48	35.3	1.4	339	17	433	26	42.3	2.4	135	8	11.31	0.84	379
MI Run 9	40	910	MI1_24	2.1603	13.8336	0.3284	11.588	0.5877	2.7617	50.6934	7.2469	8.2906	0.3384	0.205091	0.2423	0.0213	0.0185217	98.0925	41.7468	48.6931	11.4154	0.0445	0.0105	0.2357	0.4179	0.0826	0.1289	102.775	88.3768	19.39	4.47	0.78	0.47	0.53	1432	61	28.5	1.5	317	15	409	26	39.3	2.3	146.4	8.3	10.54	0.68	385
MI Run 9	40	908	MI2_72	2.0347	11.9791	0.2568	10.8846	0.434	2.5442	49.0572	9.2836	11.1306	0.3764	0.228121	0.2719	0.0145	0.0126087	98.2675	40.7212	47.5238	11.5766	0.0498	0.0081	0.24	0.423	0.0951	0.1809	100.818	87.9773	14.404	5.01	0.87			1196	47	30.7	1.3	299	16	758	23	56.3	2.8	234	9.6	8.09	0.93	317
MI Run 9	40	919	MI3_2	2.2656	13.2204	0.4782	11.2144	0.5436	2.864	50.6375	8.7331	9.6033	0.3184	0.19297	0.3066	0.0237	0.0206087	100.209	41.1134	47.7226	11.2025	0.0594	0.0162	0.2248	0.4176	0.1043	0.1615	101.022	88.3634	21.128	4.16	0.55	0.61	0.58	2162	71	30.3	1.2	292.5	7.9	520	20	47	2.1	205	10	10.12	0.73	438
MI Run 9	40	919	MI4_50	2.0023	12.6647	0.2469	11.3436	0.3963	2.3116	50.0032	8.3251	10.3072	0.3592	0.217697	0.2875	0.0199	0.0173043	98.2674	40.7358	47.5185	11.1273	0.0503	0.0034	0.245	0.4227	0.1259	0.1496	100.379	88.3886	14.087	5.57	0.98	0.48	0.67	1135	51	32.9	2	307	16	476	20	51.4	2.3	199	10	7.57	0.84	314
MI Run 9	40	919	MI4_45	1.9366	12.8887	0.2697	11.4889	0.4897	2.7317	49.0461	8.2564	11.0947	0.3942	0.238909	0.272	0.0201	0.0174783	98.8887	41.0483	47.7933	11.3901	0.0526	0.0147	0.2449	0.4172	0.1022	0.1648	101.228	88.207	19.389	4.3	0.89	1.3	1.2	1286	38	32.3	1.4	315	14	604	29	47.2	2.5	137.8	8.2	9.04	0.68	352
MI Run 9	40	919	MI4_28	2.1338	13.1301	0.3301	11.1875	0.4859	2.5406	50.3579	7.4847	10.103	0.342	0.207273	0.2786	0.0184	0.016	98.3925	40.5885	47.1773	11.1436	0.0557	0.0122	0.2336	0.4475	0.0992	0.1601	99.9177	88.2993	20.567	4.35	0.51	0.28	0.39	1595	52	31.7	1.3	307	13	532	24	45.1	2.1	130.1	6.9	10.4	0.73	375
MI Run 9	40	919	MI4_25	2.105	13.1098	0.2782	11.2404	0.4845	2.6656	49.4185	7.522	10.6116	0.3944	0.23903	0.2527	0.0117	0.0101739	98.0944	40.9407	47.5017	11.0198	0.0586	0.0196	0.2368	0.4355	0.1076	0.1352	100.456	88.4842	21.085	5.13	0.96			1254	48	32.9	1.5	332	15	540	27	48.4	2.5	151.2	7.8	9.56	0.58	368
MI Run 9	40	916	MI5_51	2.3359	13.4249	0.2437	11.4441	0.5053	2.6956	48.7935	6.3155	10.7161	0.3694	0.223879	0.2846	0.0199	0.0173043	97.1486	40.5082	44.1816	17.1291	0.031	0.0124	0.2721	0.2305	0.0553	0.2244	102.644	82.1357	17.986	6.2	1	0.36	0.51	1265	52	32	1.7	326	15	257	14	43.9	2.5	85.7	5	10.45	0.96	377
MI Run 9	40	916	MI5_78b	2.2004	13.1196	0.313	11.7019	0.4948	2.6913	50.6859	5.8931	10.757	0.3545	0.214848	0.2888	0.0166	0.0144348	98.517	40.1561	43.5064	17.0099	0.0337	0.0211	0.2809	0.2119	0.0302	0.2365	101.487	82.0118	10.289	5.13	0.93			1293	41	33.7	2.9	323	19	299	20	41.1	3.4	58.3	5.3	9.43	0.94	380
MI Run 9	40	916	MI5_69c	2.4117	13.4739	0.2869	11.4654	0.5468	2.7276	50.219	6.4992	10.3251	0.3229	0.195697	0.2936	0.0222	0.0193043	98.5944											#DIV/0!	15.332	4.88	0.97	0.95	0.78	1401	62	33	1.5	328	16	267	17	43.8	2.7	92.4	7.1	10.21	0.91	392
MI Run 9	40	916	MI5_61	2.3025	13.4238	0.2359	11.9255	0.4547	2.7285	49.9854	5.9443	10.7596	0.3445	0.208788	0.2841	0.017	0.0147826	98.4057	40.2334	43.8413	17.1395	0.0282	0.0151	0.2833	0.218	0.0454	0.2533	102.058	82.013	6.5928	3.8	0.8			1320	78	30.5	1.9	317	23	262	20	34.7	1.8	38.8	3.3	8.34	0.77	368
MI Run 7	25	910	MI1_19b	2.1988	13.6445	0.2771	11.4559	0.4802	2.856	49.1429	7.2675	9.2875	0.3218	0.19503	0.2255	0.0225	0.0195652	97.1802	41.8123	48.4594	11.4983	0.0484	0.0081	0.2468	0.4188	0.1009	0.1568	102.75	88.2525	5.9612					1213	47	29.2	2.7	295	19	272	24			153	9.2	9.4	1.6	364
MI Run 7	25	910	MI1_33b	2.3038	13.9517	0.3034	12.5783	0.4592	2.6341	50.9658	5.1644	9.1772	0.3285	0.199091	0.1255	0.0098	0.00852174	98.0019	40.7843	46.0069	14.2426	0.0393	0.0168	0.2827	0.3536	0.0535	0.2458	102.025	85.2027	14.916					1099	40	29.5	1.6	345	17	391	21			90.2	6.8	8	1.1	344
MI Run 7	25	919	MI3_11b	1.7915	13.2093	0.2484	11.9683	0.4461	3.1181	49.9139	7.1863	11.2373	0.3286	0.199152	0.3073	0.0161	0.014	99.771	40.1979	45.1697	15.1298	0.0359	0.0167	0.2583	0.3449	0.0415	0.2151	101.41	84.1815	3.2595					1318	73	21.6	4.5	280	32	280	78			96	28	6.7	3.1	276
MI Run 7	25	919	MI3_1b	2.0037	13.6202	0.4543	11.7589	0.5085	2.5502	49.8831	7.398	10.0114	0.3394	0.205697	0.2142	0.0141	0.0122609	98.7561	41.6481	48.3749	11.1816	0.0567	0.0112	0.2355	0.4457	0.0997	0.1532	102.207	88.5213	16.582					2249	81	31	1.8	318	12	962	45			104.9	6.3	9.7	1.1	344
MI Run 7	25	919	MI4_17a	1.9267	12.7298	0.4725	11.6623	0.4402	2.5124	48.8642	8.126	10.7833	0.3479	0.210848	0.2069	0.0171	0.0148696	98.0893	40.8198	47.0914	11.5065	0.0436	0.0065	0.2413	0.4041	0.0822	0.177	100.372	87.9448	3.5334					1750	380	29.9	7.1	430	120	790	290			134	20	11.4	2.6	348
MI Run 7	25	919	MI4_17b	2.0058	12.7904	0.2574	11.462	0.4712	2.3986	50.1976	8.0772	10.5663	0.3881	0.235212	0.2222	0.02	0.0173913	98.8567	40.8198	47.0914	11.5065	0.0436	0.0065	0.2413	0.4041	0.0822	0.177	100.372	87.9448	12.326					1333	88	28.3	2	299	17	539	40			111.6	9.7	9.4	1.1	367
MI Run 7	25	916	MI5_80	2.285	13.561	0.2415	11.5656	0.5329	2.7154	50.9611	6.2634	10.3509	0.3679	0.22297	0.3027	0.0207	0.018	99.168	39.9051	43.5156	17.0883	0.0359	0.0133	0.2821	0.2125	0.0342	0.2208	101.308	81.947	7.3101					1195	63	27	3.2	339	31	1110	490			90	14	10	1.6	402
MI Run 7	25	916	MI5_72a	2.125	13.6798	0.2562	12.2408	0.5755	2.7282	50.3797	5.1172	11.6148	0.3509	0.212667	0.2981	0.0191	0.0166087	99.3854	40.1646	43.7383	16.6484	0.0293	0.0129	0.2827	0.2345	0.0309	0.2547	101.396	82.4038	3.7141					1298	86	27.6	5.7	340	70	313	64			28	6.8	9.7	2.3	419
MI Run 7	25	916	MI5_72b	2.0846	14.3004	0.2855	13.4171	0.613	3.0291	51.2671	3.7074	10.3486	0.327	0.198182	0.315	0.0175	0.0152174	99.7123	40.1646	43.7383	16.6484	0.0293	0.0129	0.2827	0.2345	0.0309	0.2547	101.396	82.4038	6.4676					1386	87	26.9	2.5	335	37	294	29			17.9	2.3	9.6	1.4	385
MI Run 7	25	916	MI5_68	2.0453	13.8237	0.2788	11.9825	0.514	2.7968	51.038	5.7816	11.065	0.3191	0.193394	0.1951	0.0204	0.0177391	99.8602	40.0891	43.3251	17.3193	0.0251	0.0126	0.2842	0.2143	0.043	0.2338	101.546	81.682	6.6971					1280	150	28.2	2.3	326	29	255	26			49	6.8	9.7	2.2	402
MI Run 7	25	916	MI5_58c	2.1815	14.8656	0.2693	13.1381	0.4652	2.8301	50.226	5.4828	7.5455	0.2586	0.156727	0.2767	0.0202	0.0175652	97.5596	40.9109	48.3066	11.2167	0.0522	0.0052	0.2448	0.4303	0.0982	0.1354	101.4	88.475	3.5334					1610	210	24.4	5.3	358	44	367	42			28.2	9.3	10.1	2.4	428
MI Run 10	30	910	MI2_43	2.1555	13.4416	0.2512	12.1859	0.4406	2.4309	49.4291	6.3565	10.6329	0.3644	0.220848	0.2688	0.0134	0.0116522	97.9709	40.2533	45.9912	13.8602	0.0438	0.0152	0.2552	0.3287	0.0701	0.2	101.018	85.5384	4.4317	4.4	1.4			1120	120	30.8	6.5	342	75	590	130	35	10	45	10	6.1	0.82	356
MI Run 10	30	910	MI1_28	1.9225	12.6813	0.2833	10.5111	0.4121	2.2778	50.1747	7.514	12.9374	0.3792	0.229818	0.3196	0.0134	0.0116522	99.4263	40.6118	43.9833	16.6864	0.0372	0.0227	0.2285	0.341	0.0438	0.2588	102.214	82.4517	21.56	9.2	1.3	0.9	1.1	1393	81	33.3	1.7	445	38	511	66	51.9	5.8	142	18	7.99	0.87	283
MI Run 10	30	910	MI1_6	2.1156	13.687	0.3427	11.7899	0.5623	2.7849	49.8901	7.7329	8.8061	0.2942	0.178303	0.142	0.0109	0.00947826	98.1585	41.3358	48.0999	11.9484	0.0494	0.019	0.2429	0.4001	0.096	0.1689	102.36	87.7688	19.234	3.72	0.93			1743	67	32.1	2	348	18	387	33	41.1	2.9	129	10	10.4	1.3	373
MI Run 10	30	919	MI3_11a	1.6586	13.3588	0.4158	11.1741	0.3903	2.8398	50.2254	8.0103	10.2862	0.3483	0.211091	0.2778	0.0128	0.0111304	98.9982	40.1979	45.1697	15.1298	0.0359	0.0167	0.2583	0.3449	0.0415	0.2151	101.41	84.1815	21.981	4.9	1.4			2170	92	31.5	2.1	297	21	348	35	55.2	4.8	184	15	7.54	0.83	294
MI Run 10	30	919	MI3_6	2.1093	13.1727	0.3293	12.0999	0.5011	2.7005	50.5185	6.4234	9.9762	0.363	0.22	0.2648	0.0172	0.0149565	98.4759	41.1022	47.7911	11.1658	0.0533	0.011	0.2415	0.432	0.093	0.1492	101.039	88.4118	17.581	3.9	1.1	0.21	0.42	1718	79	28.1	1.7	305	19	558	27	40.1	2.7	81.4	6.4	8.72	0.95	340
MI Run 10	30	919	MI4_51	1.9979	13.394	0.2618	11.2803	0.5084	2.5844	49.6282	7.501	11.0598	0.3271	0.198242	0.3247	0.0122	0.0106087	98.8799	41.0064	47.6175	11.4239	0.0451	0.0125	0.2313	0.4087	0.1045	0.1659	101.016	88.1376	21.405	5	1	0.58	0.83	1262	50	32.8	1.9	341	16	562	28	49.4	2.8	143.4	9.2	10.14	0.68	363
MI Run 10	30	919	MI4_35	2.1368	13.1227	0.2908	11.0448	0.5315	2.6173	50.0464	8.5378	9.4017	0.342	0.207273	0.2608	0.0144	0.0125217	98.3471	40.4598	44.7232	15.1491	0.0269	0.0149	0.2373	0.3105	0.0374	0.2231	101.182	84.0317	12.66	6.6	1.3	2.5	2.1	1150	60	33.5	2.6	355	25	414	36	44.6	3.7	77.3	7.2	7.2	1.1	362
MI Run 10	30	919	MI4_23	2.146	13.2627	0.2787	11.1848	0.5332	2.6054	49.9854	7.5353	10.3453	0.3209	0.194485	0.2936	0.0241	0.0209565	98.5155	40.1423	45.7059	13.3153	0.0597	0.0109	0.2649	0.375	0.081	0.1807	100.136	85.9525	21.39	3.25	0.72			1323	56	27.3	1.9	316	15	521	32	49.2	3.4	159	11	8.8	0.62	367
MI Run 10	30	910	MI2_41	2.3509	13.7816	0.2411	11.8113	0.4308	2.6501	50.1756	8.23	11.6993	0.336	0.203636	0.3151	0.0162	0.014087	102.038	39.7349	43.1434	17.3977	0.0367	0.0119	0.2752	0.2193	0.0462	0.2633	101.129	81.5511	23.291	4.8	1			1206	63	31.5	1.5	308	14	313	17	46.3	3	55.1	4.6	8.23	0.77	343
MI Run 10	30	916	MI5_57	2.3294	13.1383	0.2951	11.5318	0.5538	2.7054	50.486	6.457	10.7064	0.3427	0.207697	0.2954	0.0164	0.0142609	98.8577	39.7728	43.3833	17.0369	0.0329	0.025	0.2747	0.2124	0.0509	0.2464	101.035	81.9465	13.906	4.7	1.3	0.7	1.5	1330	67	30.9	2.5	330	21	262	22	44.5	3.2	85.1	7.2	9.4	1.1	379
MI Run 10	30	916	MI5_67	1.892	13.5779	0.2449	12.2505	0.5607	2.8024	50.439	5.1519	10.7244	0.3345	0.202727	0.3125	0.0191	0.0166087	98.3098	40.6927	43.7065	16.987	0.0342	0.0197	0.2889	0.2244	0.0502	0.2477	102.251	82.0992	9.5699	4.62	0.9			1345	73	32.2	2.6	328	17	630	100	37.1	3.8	48	5.3	8.53	0.95	379
MI Run 10	30	916	MI5_81	2.3403	13.6983	0.3178	12.1359	0.4696	2.7635	49.4688	5.7327	11.2592	0.395	0.239394	0.2944	0.0189	0.0164348	98.8945	39.8942	43.4652	16.797	0.0329	0.0189	0.2928	0.208	0.0299	0.2528	100.992	82.183	10.748	5.3	1.2			1243	83	29.8	2.2	330	24	297	23	38.3	2.5	51.6	4.5	9.7	1.2	392
MI Run 10	30	916	MI5_60	2.2514	13.5168	0.263	11.959	0.5024	2.772	50.5138	5.2557	10.7521	0.3271	0.198242	0.3259	0.0205	0.0178261	98.4596	40.1929	43.5528	17.1697	0.0333	0.0167	0.2778	0.2294	0.1195	0.2543	101.847	81.8893	23.013	5.1	1	0.2	0.39	1356	56	32.1	1.9	350	18	321	19	42.5	2.7	55.3	4.2	10.53	0.62	407
MI Run 10	30	916	MI5_66	2.3514	13.1283	0.2637	11.2934	0.5053	2.7048	50.0897	6.7716	10.8107	0.388	0.235152	0.2971	0.0208	0.018087	98.6249	39.9709	44.0486	16.8326	0.0394	0.0162	0.281	0.2274	0.0372	0.2596	101.713	82.3467	11.722	3.71	0.96	2.3	2	1281	75	27.2	2.4	317	21	276	20	40.4	3.3	86	6.4	10.07	0.95	380
[truncated: 51 more columns]

## Sheet: Matrix Glass
Analytical Technique			EPMA	EPMA	EPMA	EPMA	EPMA	EPMA	EPMA	EPMA	EPMA	EPMA	EPMA	EPMA	EPMA	EPMA	EPMA	EPMA	EPMA	LA-ICP-MS	LA-ICP-MS	LA-ICP-MS	LA-ICP-MS	LA-ICP-MS	LA-ICP-MS	LA-ICP-MS	LA-ICP-MS	LA-ICP-MS	LA-ICP-MS	LA-ICP-MS	LA-ICP-MS	LA-ICP-MS	LA-ICP-MS	LA-ICP-MS	LA-ICP-MS	LA-ICP-MS	LA-ICP-MS	LA-ICP-MS	LA-ICP-MS	LA-ICP-MS	LA-ICP-MS	LA-ICP-MS	LA-ICP-MS	LA-ICP-MS	LA-ICP-MS	LA-ICP-MS	LA-ICP-MS	LA-ICP-MS	LA-ICP-MS
Material			Glass	Glass	Glass	Glass	Glass	Glass	Glass	Glass	Glass	Glass	Glass	Glass	Glass	Glass	Glass	Glass	Glass	Glass	Glass	Glass	Glass	Glass	Glass	Glass	Glass	Glass	Glass	Glass	Glass	Glass	Glass	Glass	Glass	Glass	Glass	Glass	Glass	Glass	Glass	Glass	Glass	Glass	Glass	Glass	Glass	Glass	Glass
Batch/Run	Spot size (um)	Eruption	Glass Fragment ID	Na2O	Al2O3	P2O5	CaO	K2O	TiO2	SiO2	MgO	FeO	MnO	MnO corrected	SO2	Cl	Cl (corrected	Total	Mg Number	Ablation Duration(s)	Li_ppm_m7	Li_ppm_m7_Int2SE	Be_ppm_m9	Be_ppm_m9_Int2SE	P_ppm_m31 (Si reduced to BCR)	P_ppm_m31_Int2SE	Sc_ppm_m45	Sc_ppm_m45_Int2SE	V_ppm_m51	V_ppm_m51_Int2SE	Cr_ppm_m53	Cr_ppm_m53_Int2SE	Co_ppm_m59	Co_ppm_m59_Int2SE	Ni_ppm_m60	Ni_ppm_m60_Int2SE	Rb_ppm_m85	Rb_ppm_m85_Int2SE	Sr_ppm_m88	Sr_ppm_m88_Int2SE	Y_ppm_m89	Y_ppm_m89_Int2SE	Zr_ppm_m90	Zr_ppm_m90_Int2SE	Nb_ppm_m93	Nb_ppm_m93_Int2SE	Cs_ppm_m133	Cs_ppm_m133_Int2SE	Ba_ppm_m137
Batch 2	110	916	MI_Glass_916_G1c	2.36933	13.2933	0.235	11.022	0.564167	2.76643	49.812	6.4285	11.2826	0.3568	0.223	0.0380333	0.0162667	0.0141449	98.1845	54.4392	21.964	4.16	0.27	0.8	0.25	1339	43	29.14	0.73	290	9.1	168	5.3	41	1.5	76.4	2	9.08	0.34	353	10	23.41	0.76	149.7	3.2	15.07	0.5	0.0846	0.0073	120.8
Batch 2	110	916	MI_Glass_916_G2c	2.40763	13.294	0.309433	11.0542	0.58	2.75393	50.1981	6.377	11.1417	0.338567	0.211604	0.0247	0.0164333	0.0142899	98.4957	54.5513	20.663	4.51	0.26	1.02	0.31	1311	42	30.6	1.1	305	12	263	32	42	1.5	81.5	3.3	9.26	0.31	344.6	8.6	23.34	0.71	147.1	4.1	14.6	0.43	0.0945	0.008	119.9
Batch 2	110	916	MI_Glass_916_G3c	2.38687	13.3158	0.283033	10.909	0.556367	2.8227	50.1179	6.24003	11.3732	0.362633	0.226646	0.0189333	0.0163	0.0141739	98.4026	53.5013	21.129	4.4	0.32	0.93	0.3	1353	41	28.79	0.87	306	11	122.6	5.7	42.1	2	71.3	3.6	9.88	0.4	366	12	24.16	0.92	157	5.9	15.9	0.7	0.096	0.0066	125.8
Batch 2	110	916	MI_Glass_916_G4c	2.37723	13.0294	0.294833	10.7115	0.620767	2.9784	50.3687	6.0331	11.5601	0.372933	0.233083	0.0229333	0.0162667	0.0141449	98.3861	52.255	16.175	4.86	0.33	0.51	0.27	1410	53	28.9	1.1	311	15	79.9	4.8	41.1	1.7	60.6	2.4	10.25	0.56	362	20	25.3	1.2	166	7.7	17.4	0.84	0.1036	0.0093	134.6
Batch 2	110	916	MI_Glass_916_G5c	2.40533	13.2043	0.2754	10.8437	0.592767	2.88393	50.2329	5.65997	11.6292	0.372533	0.232833	0.0224333	0.0167	0.0145217	98.1391	50.5113	12.548	4.66	0.35	1.05	0.56	1319	72	27.57	0.85	275	13	103.3	5.2	39.7	1.6	61.3	2.3	9.06	0.49	347	16	23.4	1	151.6	5.3	15.5	0.75	0.0971	0.008	121.9
Batch 2	110	916	MI_Glass_916_G6c	2.3558	13.2378	0.2921	11.1168	0.537067	2.7761	50.2405	6.5573	11.1304	0.358633	0.224146	0.0214333	0.0160333	0.013942	98.64	55.2667	23.073	4.69	0.25	0.9	0.33	1306	57	27.87	0.73	307	11	168.8	7	42.3	1.8	79.3	3.6	9.69	0.44	359	11	22.39	0.74	144.1	4.2	15.39	0.67	0.0987	0.0068	123.6
Batch 2	110	916	MI_Glass_916_G7c	2.35987	13.3299	0.295433	10.9772	0.570467	2.7592	49.808	6.53227	11.1669	0.335067	0.209417	0.0227667	0.0165667	0.0144058	98.1736	55.0911	22.433	4.3	0.27	0.58	0.22	1258	39	29.99	0.76	303	13	164.5	6.5	42.6	1.6	76.4	2.6	9.09	0.35	364	11	24.33	0.71	156.7	4.6	15.53	0.54	0.097	0.0044	123.3
Batch 2	110	916	MI_Glass_916_G9c	2.4163	13.4087	0.2568	11.0431	0.559333	2.74953	49.7352	6.18623	11.2075	0.363333	0.227083	0.0208667	0.0163667	0.0142319	97.9633	53.6509	20.568	4.51	0.34	0.79	0.28	1240	40	29.29	0.67	301	12	176.9	7.5	41.8	1.3	77.2	3.6	9.39	0.34	362	11	23.96	0.75	153.1	5.1	15.61	0.61	0.0965	0.0093	121.8
Batch 2	110	916	MI_Glass_916_G11c	2.2822	13.3766	0.282867	11.0325	0.5375	2.758	50.1538	6.50107	11.1352	0.372233	0.232646	0.0231333	0.0156	0.0135652	98.4707	55.0431	22.677	3.48	0.23	0.87	0.26	1281	56	28.84	0.72	297.4	9.2	165.1	5.7	41	1.7	73.9	2.9	9.44	0.29	368	9.4	23.46	0.58	152.8	3.6	15.3	0.49	0.0947	0.0064	120.6
Batch 2	110	916	MI_Glass_916_G12c	2.42343	13.3766	0.2763	11.0574	0.548333	2.76213	49.9088	6.04137	11.1711	0.380967	0.238104	0.0264667	0.0158667	0.0137971	97.9887	53.1423	22.907	4.25	0.31	0.77	0.27	1295	48	29.5	0.66	291	13	165.2	7.1	42.6	2.5	76.7	4.6	9.48	0.41	359	11	22.43	0.6	148.6	5.1	15.3	0.64	0.0937	0.0082	121.5
Batch 2	110	910	MI_Glass_910_G1c	2.17393	12.9211	0.2238	11.1541	0.476267	2.51923	50.734	7.48837	10.8665	0.3644	0.22775	0.03	0.0145667	0.0126667	98.9661	59.103	16.981	3.72	0.27	0.8	0.27	1129	39	31.69	0.95	265	10	356	17	40.7	1.7	97.1	4.3	7.06	0.34	323	12	22.59	0.76	133.9	4.4	12.54	0.47	0.0668	0.007	99.3
Batch 2	110	910	MI_Glass_910_G3c	2.2131	12.9729	0.247	11.1417	0.454467	2.4806	49.9108	7.41233	11.0329	0.368467	0.230292	0.0287667	0.0125333	0.0108986	98.2755	58.4874	21.854	3.95	0.21	0.68	0.27	1097	32	31.92	0.79	280.5	9.6	383	12	43.9	1.5	108.6	3.3	7.69	0.4	326	11	22.94	0.62	133.3	3.6	12.97	0.41	0.076	0.0062	100.9
Batch 2	110	910	MI_Glass_910_G4c	2.21633	12.9194	0.229233	11.1471	0.450833	2.49093	49.7472	7.37483	11.1054	0.333867	0.208667	0.0297333	0.0149667	0.0130145	98.0598	58.2051	16.626	4.05	0.23	0.79	0.29	1106	55	31.6	1.1	280	15	378	16	44	1.9	105.8	4.1	7.99	0.55	324	11	22.87	0.88	135.4	6	12.85	0.38	0.0782	0.0099	99.7
Batch 2	110	910	MI_Glass_910_G2c	2.21837	12.8785	0.217467	11.123	0.467367	2.50327	50.1641	7.46027	10.9894	0.3556	0.22225	0.0319333	0.0161333	0.014029	98.4253	58.7396	16.258	4.03	0.32	0.52	0.3	1122	57	31.56	0.97	285	12	394	18	45.7	1.9	115.8	5.1	7.47	0.34	326	13	21.91	0.96	130.6	5.5	12.99	0.52	0.0802	0.0095	101.9
Batch 2	110	910	MI_Glass_910_G5c	2.21837	12.947	0.258533	11.0565	0.456	2.495	49.9706	7.44697	11.1166	0.353333	0.214141	0.0285333	0.0149333	0.0129855	98.4156	58.4171	17.278	4.44	0.41	0.43	0.21	1158	83	31.4	1.2	305	19	439	30	50.9	4.3	119.9	9.6	8.77	0.69	331	15	21.82	0.94	128.4	5.9	12.59	0.47	0.0814	0.0086	100.9
Batch 2	110	910	MI_Glass_910_G6c	2.15137	12.952	0.2684	11.1252	0.480033	2.5025	50.096	7.55933	10.9622	0.346167	0.209798	0.0292667	0.0135333	0.0117681	98.4861	59.1189	23.421	4.14	0.24	0.8	0.2	1108	41	31.8	0.97	290	12	402	16	46.2	1.8	111.2	4.8	7.83	0.32	332	11	22.87	0.9	132.9	5	13.37	0.54	0.0777	0.0079	101.6
Batch 2	110	910	MI_Glass_910_G7c	2.2552	12.9259	0.27415	11.0559	0.4735	2.48235	50.1805	7.48715	10.79	0.33435	0.202636	0.03245	0.01715	0.014913	98.3085	59.2696	21.979	4.21	0.41	0.79	0.3	1057	52	32.4	0.9	276	11	382	21	45.4	3.3	108.8	6.8	7.81	0.44	329	16	22.8	1.1	132.6	6.2	12.79	0.77	0.07	0.0079	99.9
Batch 2	110	910	MI_Glass_910_G8c	2.2281	13.0637	0.2587	11.1125	0.448867	2.49597	49.9532	7.63203	10.9998	0.346167	0.209798	0.0293	0.0139333	0.0121159	98.5823	59.2674	21.721	3.91	0.4	0.7	0.29	1110	110	32.2	1.2	257	14	390	38	44.2	4.2	107	11	7.43	0.44	343	30	24.1	1.5	146	12	13.4	1.3	0.0724	0.008	101.9
Batch 2	110	910	MI_Glass_910_G12b	2.2938	12.8808	0.27035	11.1291	0.4795	2.4684	49.8835	7.5382	10.9656	0.3473	0.210485	0.033	0.01325	0.0115217	98.303	59.0438	21.56	4.09	0.43	0.91	0.27	1104	95	31.6	1.4	311	34	427	43	50.2	5.4	121	12	8.26	0.48	331	18	22.5	1.2	134.6	8	13.8	1	0.0873	0.0083	108.4
Batch 2	110	910	MI_Glass_910_G11b	2.10205	12.9082	0.282	11.1459	0.46155	2.50205	50.1082	7.6173	10.9982	0.3861	0.234	0.03055	0.015	0.0130435	98.5572	59.2242	21.882	3.97	0.3	0.76	0.26	1070	57	31.8	1.3	296	28	401	32	46.5	4	115.1	8.7	7.96	0.44	327	15	22.7	1.3	133.2	9.3	12.99	0.73	0.0759	0.0072	100.4
Batch 2	110	910	MI_Glass_910_G10b	2.23675	12.8569	0.2542	11.1592	0.47635	2.4883	49.6784	7.5831	11.0365	0.3487	0.211333	0.02955	0.01385	0.0120435	98.1618	59.0317	23.762	4.05	0.41	0.71	0.25	1097	73	32.1	1.6	295	22	483	38	48.2	3	114.8	6.4	7.93	0.56	334	17	22.9	1.2	134.2	7.6	13.04	0.73	0.0779	0.0057	101.6
Batch 2	110	910	MI_Glass_910_G9b	2.22585	12.9682	0.23985	11.1284	0.47785	2.50015	50.0787	7.848	11.0961	0.34115	0.206758	0.0301	0.01185	0.0103043	98.9463	59.7298	23.185	4.09	0.27	0.79	0.27	1099	41	32.63	0.83	290	15	401	14	45.2	2.2	108.8	5.3	8.08	0.41	343	16	23.2	1.1	136.9	5.1	12.95	0.43	0.0802	0.0062	100.1
Batch 2	110	908	MI_glass_908_G2b	2.2929	11.7253	0.2478	10.1831	0.4949	2.42925	48.7156	9.3742	10.8264	0.3304	0.200242	0.02645	0.01	0.00869565	96.6564	64.4862	22.099	3.56	0.23	0.47	0.16	1150	37	28.69	0.73	257.3	9.3	532	18	48.9	1.9	199.8	6.6	8.27	0.33	316.9	6.9	20.33	0.65	133.4	3.9	13.44	0.45	0.0797	0.0057	103.4
Batch 2	110	908	MI_glass_908_G6b	2.0016	11.8142	0.1833	10.2345	0.4817	2.5113	48.475	9.6742	10.9756	0.34095	0.206636	0.0292	0.0131	0.0113913	96.7348	64.893	22.971	3.62	0.22	0.6	0.2	1117	35	31.48	0.93	247.5	9.4	505	20	47	2	209	9.1	7.82	0.34	319	10	22.11	0.87	142	5.4	13.24	0.6	0.0711	0.005	99.2
Batch 2	110	908	MI_glass_908_G3	2.0538	12.1488	0.22685	10.3883	0.4824	2.54955	49.1386	9.18485	11.2352	0.3753	0.227455	0.0349	0.0134	0.0116522	97.8321	63.1594	21.974	3.28	0.24	0.68	0.26	1188	43	28.62	0.75	266	10	455	19	46	1.9	174.6	7.1	8.14	0.41	316	10	20.17	0.72	130.8	5	13.12	0.48	0.0821	0.0074	101.8
Batch 2	110	908	MI_glass_908_G8b	2.09115	11.9206	0.2346	10.3373	0.4806	2.51515	48.6482	9.6506	11.0295	0.34005	0.206091	0.03475	0.01085	0.00943478	97.2932	64.7258	21.541	3.53	0.25	0.75	0.23	1179	46	28.44	0.48	257.2	9.3	482	16	48	1.6	197.5	6	7.65	0.3	304.1	8.9	20.02	0.77	129.4	4	12.88	0.46	0.0768	0.0057	100.1
Batch 2	110	908	MI_glass_908_G9a	2.11535	11.8853	0.24475	10.1989	0.481	2.48845	48.747	10.0052	11.5988	0.36955	0.22397	0.02925	0.01675	0.0145652	98.1803	64.3996	21.605	3.93	0.23	0.72	0.29	1089	40	28.5	0.81	248.3	9.2	494	20	46.6	1.9	201.9	9.3	7.28	0.24	304.5	9.7	20.09	0.75	129.4	4.9	12.58	0.5	0.0774	0.006	99.3
Batch 2	110	908	MI_glass_908_G10b	2.17785	12.0078	0.238	10.2813	0.50635	2.5167	49.1649	9.64355	11.5572	0.3665	0.222121	0.032	0.01385	0.0120435	98.5059	63.6345	22.544	3.76	0.26	0.77	0.22	1125	43	28.36	0.77	261.7	8.5	484	18	48.9	2.2	198.8	8.2	7.78	0.26	311	10	20.58	0.63	130.6	3.9	13.16	0.42	0.0784	0.0062	101.6
Batch 2	110	908	MI_glass_908_G12b	2.13265	11.9928	0.2227	10.3585	0.5007	2.52435	49.0062	9.6857	11.2003	0.3479	0.210848	0.02855	0.01655	0.0143913	98.0168	64.4573	22.118	4.16	0.28	0.61	0.19	1110	46	29.95	0.99	267.2	8.7	491	18	48.8	1.7	197.5	6.3	8.06	0.4	318.6	9.2	20.97	0.77	134.3	4.2	13.56	0.53	0.0796	0.0058	102.6
Batch 2	110	908	MI_glass_908_G11b	2.068	11.9525	0.1895	10.2471	0.48275	2.50635	49.2236	9.9237	11.4591	0.3774	0.228727	0.03415	0.0128	0.0111304	98.4771	64.4901	21.504	3.37	0.22	0.47	0.23	1084	40	30.45	0.9	255.5	8.4	529	16	50.1	2.4	206.9	8.3	7.27	0.22	315	13	20.9	0.75	134.4	4.6	13.63	0.61	0.0749	0.0066	103.8
Batch 2	110	919	MI_glass_919_G2b	2.0684	12.3267	0.1724	10.4975	0.41815	2.43385	49.6866	8.9144	10.8306	0.38745	0.234818	0.02125	0.0175	0.0152174	97.7749	63.3172	22.264	3.6	0.2	0.67	0.23	1009	31	29.2	0.79	249.7	8.4	459	17	45	2	149.4	6.2	6.83	0.26	289.2	7.9	20.59	0.69	117.3	3.5	11.33	0.38	0.0641	0.0058	91
Batch 2	110	919	MI_glass_919_G3b	2.13055	12.4128	0.21145	10.5793	0.44595	2.401	49.9481	8.8185	11.0315	0.3611	0.218848	0.02175	0.01035	0.009	98.3725	62.6364	22.161	4.24	0.25	0.74	0.27	1012	42	28.7	0.61	266	11	494	25	46.7	2	156.9	5.7	7.47	0.39	291.1	9.3	20.62	0.75	119.1	4.1	11.68	0.47	0.0599	0.006	95.5
Batch 2	110	919	MI_glass_919_G1b	2.08205	12.4113	0.2336	10.5114	0.44575	2.3727	49.6783	8.719	11.0995	0.385	0.233333	0.02525	0.0152	0.0132174	97.9791	62.2262	21.936	4.1	0.25	0.62	0.22	1067	42	28.96	0.81	269	12	518	26	48.3	2.2	156.9	7.1	6.95	0.31	287	10	20.35	0.81	117.6	3.7	11.42	0.51	0.0698	0.0071	92
Batch 2	110	919	MI_glass_919_G6b/G5bu	2.1901	12.8086	0.20565	10.8796	0.44515	2.46985	50.6201	7.8329	10.9352	0.37435	0.226879	0.0164	0.0127	0.0110435	98.7904	60.0346	21.738	4.45	0.34	0.77	0.33	1025	38	30.9	0.82	276	13	512	33	50.2	3.2	154	12	7.89	0.43	306	13	21.72	0.95	124.1	5	12.22	0.61	0.0817	0.0087	95.4
Batch 2	110	919	MI_glass_919_G6b/G5bu	2.1901	12.8086	0.20565	10.8796	0.44515	2.46985	50.6201	7.8329	10.9352	0.37435	0.226879	0.0164	0.0127	0.0110435	98.7904	60.0346	22.567	4.2	0.44	0.71	0.23	1052	48	29.48	0.65	276	14	481	30	45	3	114	9	7.54	0.42	305	14	21	1.2	120.3	7	12.17	0.81	0.0745	0.0084	99.8
Batch 2	110	919	MI_glass_919_G11b	2.0976	12.5288	0.2149	10.4494	0.433	2.4228	50.1625	8.73825	11.0633	0.39265	0.23797	0.0214	0.0108	0.0093913	98.5353	62.3546	22.352	4.37	0.38	0.66	0.28	1016	51	29.59	0.79	264	11	522	27	47.7	2.5	166.3	9.3	7.45	0.41	304	14	21.62	0.83	120.7	5.2	11.41	0.49	0.0777	0.0055	96.5
Batch 2	110	919	MI_glass_919_G11b/G12bu	2.0976	12.5288	0.2149	10.4494	0.433	2.4228	50.1625	8.73825	11.0633	0.39265	0.23797	0.0214	0.0108	0.0093913	98.5353	62.3546	21.925	4.35	0.41	0.79	0.25	1037	54	29.35	0.98	280	18	503	31	50.2	4	159.9	9.9	7.45	0.39	288	11	21.6	0.98	120.9	6.2	11.52	0.79	0.0775	0.007	94.9
Batch 2	110	919	MI_glass_919_G7b	2.1089	12.3873	0.1808	10.4187	0.4273	2.40995	49.7563	8.57225	10.9486	0.34125	0.206818	0.0182	0.01065	0.00926087	97.58	62.149	21.725	4.05	0.3	0.65	0.25	1032	48	29.33	0.83	268	12	476	17	46.7	2.4	152.8	8.6	7.32	0.35	295.7	9.3	20.53	0.8	117.7	4.6	11.63	0.54	0.0866	0.0076	92.1
Batch 2	110	919	MI_glass_919_G8b	2.1211	12.5495	0.2355	10.46	0.42295	2.4067	50.2726	8.88205	11.1812	0.3971	0.240667	0.0232	0.01465	0.0127391	98.9666	62.4888	19.778	3.98	0.32	0.62	0.26	1030	40	29.05	0.72	261.1	9.7	492	21	47.7	2	153.5	6.9	6.92	0.23	283.8	9	20.37	0.7	116	4.2	11.56	0.46	0.0708	0.0056	91.7
Batch 2	110	919	MI_glass_919_G10b	2.1937	12.3523	0.23795	10.3467	0.4271	2.3639	49.132	8.75695	11.3556	0.3728	0.225939	0.0268	0.01225	0.0106522	97.578	61.7912	21.282	3.88	0.27	0.75	0.3	1028	54	29.1	0.81	270	11	483	17	47.5	2.5	161.4	7.5	7.3	0.37	288	8.4	20.4	0.69	117.1	4.1	11.53	0.47	0.0722	0.0062	92.1
[truncated: 39 more columns]
