# Supplementary material for: Crystal scavenging from mush piles recorded by melt inclusions
Source: Nat Commun. 2019 Dec 20;10:5797. doi: 10.1038/s41467-019-13518-2 (PMC6925248; doi:10.1038/s41467-019-13518-2)
Supplement: Supplementary file 5 — Supplementary Data 2 [file 41467_2019_13518_MOESM5_ESM.xlsx]

## Sheet: Explanation
Data reported in this spreadsheet
This study - Olivine forsterite contents measured in three separate probe sessions
GEOROC compilation (January 15, 2018) - data was filtered to remove lava lake samples, experimental samples, and samples where the locality was unclear. Rim analyses were not used in Fig. 1d
Literature Data missing from Georoc
	Description	Reference
1	2008-2013 summit tephra	Thornber et al., 2015. Chap 8, Table 8.6
2	1999-Oct 2013 Kilauea ERZ lava	Thornber et al., 2015. Chap 8, Table 8.3
3	1400 AD to 2010 AD	Sides, 2012
4	Mauna Ulu (1969-1974)	Vinet and Higgins, 2010. Table 3
5	1500-1820 CE	Lynn et al., 2017
References
Thornber et al., 2015. Petrologic Testament to Changes in Shallow Magma Storage and Transport During 30+ Years of Recharge and Eruption at Kīlauea Volcano, Hawai‘i (Pages: 147-188)
Sides, 2012. Volatile Geochemistry and Eruption Dynamics at Kilauea Volcano, Hawaii. PhD thesis, University of Cambridge. http://eprints.esc.cam.ac.uk/2654/3/Thesis.pdf
Lynn et al. 2017. Timescales of mixing and storage for Keanakako'I tephra magmas (1500-1820 C.E), Kilauea Volcano, Hawaii.

## Sheet: This Study
Eruption	Forsterite content
KL0908	0.866779
KL0908	0.851893
KL0908	0.851878
KL0908	0.875526
KL0908	0.876356
KL0908	0.859572
KL0908	0.869991
KL0908	0.868323
KL0908	0.860521
KL0908	0.868084
KL0908	0.872066
KL0908	0.876193
KL0908	0.875715
KL0908	0.875718
KL0908	0.878756
KL0908	0.875823
KL0908	0.875445
KL0908	0.879653
KL0908	0.874671
KL0908	0.865547
KL0908	0.864118
KL0908	0.876172
KL0908	0.874071
KL0908	0.870205
KL0908	0.874522
KL0908	0.874735
KL0908	0.873988
KL0908	0.874966
KL0908	0.874769
KL0908	0.875053
KL0908	0.872028
KL0908	0.859837
KL0908	0.869053
KL0908	0.871136
KL0908	0.863735
KL0908	0.865968
KL0908	0.866598
KL0908	0.867061
KL0908	0.814605
KL0908	0.875236
KL0908	0.8758
KL0908	0.872459
KL0908	0.884769
KL0908	0.848429
KL0908	0.875771
KL0908	0.873678
KL0908	0.872342
KL0908	0.872037
KL0908	0.869016
KL0908	0.868838
KL0908	0.872245
KL0908	0.865752
KL0908	0.87119
KL0908	0.872605
KL0908	0.870271
KL0908	0.86528
KL0908	0.872826
KL0908	0.872617
KL0908	0.864821
KL0908	0.875561
KL0908	0.87684
KL0908	0.876061
KL0908	0.87458
KL0908	0.875228
KL0908	0.871717
KL0908	0.873232
KL0908	0.865478
KL0908	0.868354
KL0908	0.868401
KL0908	0.86544
KL0908	0.863286
KL0908	0.861608
KL0908	0.877749
KL0908	0.874058
KL0908	0.878127
KL0908	0.870553
KL0908	0.871054
KL0908	0.863857
KL0908	0.875697
KL0908	0.866056
KL0908	0.856916
KL0908	0.873963
KL0908	0.869175
KL0908	0.859476
KL0908	0.864615
KL0908	0.876681
KL0908	0.870486
KL0908	0.869797
KL0908	0.860988
KL0908	0.864288
KL0908	0.874567
KL0908	0.876374
KL0908	0.864625
KL0908	0.870873
KL0908	0.871113
KL0908	0.875573
KL0908	0.876236
KL0908	0.860835
KL0908	0.863704
KL0908	0.862531
KL0908	0.8672
KL0908	0.869328
KL0908	0.877393
KL0908	0.875455
KL0908	0.877761
KL0908	0.878288
KL0909	0.861171
KL0909	0.87171
KL0909	0.860518
KL0909	0.875352
KL0909	0.861596
KL0909	0.877325
KL0909	0.879973
KL0909	0.872099
KL0909	0.875392
KL0909	0.878972
KL0909	0.867227
KL0909	0.830369
KL0909	0.872695
KL0909	0.873624
KL0909	0.877341
KL0909	0.875742
KL0909	0.869243
KL0909	0.876016
KL0909	0.875256
KL0909	0.874973
KL0909	0.875027
KL0909	0.808343
KL0909	0.873941
KL0909	0.873255
KL0909	0.875262
KL0909	0.872907
KL0909	0.873082
KL0909	0.833133
KL0909	0.828848
KL0909	0.869905
KL0909	0.875502
KL0909	0.873161
KL0909	0.875111
KL0909	0.873933
KL0909	0.871842
KL0909	0.873444
KL0909	0.875076
KL0909	0.867209
KL0909	0.874521
KL0909	0.867043
KL0909	0.864419
KL0909	0.860673
KL0909	0.876857
KL0909	0.85829
KL0909	0.874263
KL0909	0.87756
KL0909	0.873665
KL0909	0.851219
KL0909	0.843164
KL0909	0.875939
KL0909	0.873183
KL0909	0.873947
KL0919	0.881021
KL0919	0.880745
KL0919	0.881242
KL0919	0.881967
KL0919	0.881605
KL0919	0.881254
KL0919	0.879909
KL0919	0.878555
KL0919	0.837677
KL0919	0.883666
KL0919	0.881812
KL0919	0.878738
KL0919	0.88604
KL0919	0.886595
KL0919	0.886288
KL0919	0.860053
KL0919	0.880792
KL0919	0.880631
KL0919	0.879474
KL0919	0.862152
KL0919	0.881367
KL0919	0.857762
KL0919	0.837366
KL0919	0.879133
KL0919	0.878195
KL0919	0.879739
KL0919	0.87963
KL0919	0.839098
KL0919	0.879901
KL0919	0.881873
KL0919	0.881973
KL0919	0.879455
KL0919	0.820974
KL0919	0.873943
KL0919	0.8809
KL0919	0.881139
KL0919	0.88138
KL0919	0.856695
KL0919	0.844175
KL0919	0.846106
KL0919	0.873789
KL0919	0.881766
KL0919	0.878732
KL0919	0.884342
KL0919	0.815689
KL0919	0.830753
KL0919	0.883154
KL0919	0.877546
KL0919	0.879768
KL0919	0.846776
KL0919	0.853166
KL0919	0.882502
KL0919	0.86378
KL0919	0.850531
KL0919	0.882412
KL0919	0.884025
KL0919	0.884375
KL0919	0.841422
KL0919	0.884019
KL0919	0.884274
KL0919	0.84387
KL0919	0.831588
KL0919	0.883163
KL0919	0.884583
KL0919	0.87805
KL0919	0.884473
KL0919	0.883429
KL0919	0.883295
KL0920	0.882762
KL0920	0.880936
KL0920	0.887533
KL0920	0.837597
KL0920	0.835548
KL0920	0.831791
KL0920	0.881929
KL0920	0.880381
KL0920	0.884005
KL0920	0.881129
KL0920	0.873265
KL0920	0.872734
KL0920	0.872008
KL0920	0.871708
KL0920	0.874695
KL0920	0.881322
KL0920	0.880897
KL0920	0.879494
KL0920	0.874284
KL0920	0.880154
KL0920	0.866388
KL0920	0.824175
KL0920	0.880816
KL0920	0.881849
KL0920	0.842674
KL0920	0.822808
KL0920	0.88138
KL0920	0.875674
KL0920	0.866672
KL0920	0.835628
KL0920	0.880742
KL0920	0.834674
KL0920	0.789811
KL0920	0.851895
KL0920	0.880718
KL0920	0.884164
KL0920	0.880787
KL0920	0.882276
KL0920	0.879963
KL0920	0.832066
KL0920	0.884069
KL0920	0.838179
KL0920	0.813036
KL0920	0.881394
KL0920	0.883322
KL0920	0.867716
KL0920	0.86099
KL0920	0.861534
KL0920	0.858004
KL0920	0.88229
KL0920	0.851504
KL0920	0.844738
KL0920	0.87554
KL0920	0.866164
KL0920	0.881606
KL0920	0.88299
KL0920	0.825707
KL0920	0.870902
KL0920	0.868778
KL0920	0.88289
KL0920	0.880283
KL0920	0.882573
KL0920	0.853816
KL0920	0.846781
KL0920	0.839624
KL0920	0.881618
KL0920	0.881436
KL0920	0.882756
KL0920	0.874343
KL0920	0.878938
KL0916	0.833864
KL0916	0.838199
KL0916	0.841997
KL0916	0.822359
KL0916	0.82067
KL0916	0.816661
KL0916	0.816333
KL0916	0.818461
KL0916	0.819641
KL0916	0.816263
KL0916	0.818991
KL0916	0.817232
KL0916	0.819964
KL0916	0.814465
KL0916	0.817386
KL0916	0.817334
KL0916	0.8187
KL0916	0.817264
KL0916	0.816381
KL0916	0.817288
KL0916	0.814774
KL0916	0.813919
KL0916	0.816698
KL0916	0.815462
KL0914	0.876731
KL0914	0.819485
KL0914	0.8152
KL0914	0.817662
KL0914	0.817447
KL0914	0.817324
KL0914	0.818423
KL0914	0.733678
KL0914	0.734622
KL0914	0.81706
KL0914	0.728984
KL0914	0.817121
KL0914	0.812932
KL0914	0.814935
KL0914	0.817923
KL0914	0.817433
KL0914	0.81212
KL0914	0.816543
KL0914	0.815932
KL0914	0.815274
KL0914	0.813316
KL0914	0.813918
KL0914	0.814213
KL0914	0.815019
KL0914	0.814974
KL0914	0.81302
KL0914	0.811788
KL0914	0.815406
KL0914	0.817606
KL0914	0.816481
KL0922	0.817114
KL0922	0.816127
KL0922	0.815206
KL0922	0.810233
KL0922	0.815993
KL0922	0.814064
KL0922	0.815505
KL0917	0.816779
KL0917	0.817539
KL0917	0.820391
KL0917	0.818138
KL0917	0.816076
KL0917	0.820059
KL0917	0.816538
KL0917	0.817088
KL0917	0.815922
KL0917	0.815432
KL0917	0.81829
KL0917	0.817584
KL0917	0.817845
KL0917	0.843552
KL0917	0.819598
KL0917	0.819494
KL0917	0.817032
KL0917	0.822202
KL0917	0.820077
KL0917	0.818592
KL0917	0.818317
KL0917	0.817464
KL0917	0.818883
KL0917	0.816391
KL0917	0.817356
KL0917	0.82018
KL0917	0.819709
KL0917	0.818789
KL0917	0.820757
KL0917	0.817881
KL0924	0.871381
KL0924	0.849104
KL0924	0.883391
KL0924	0.883758
KL0924	0.882481
KL0924	0.857544
KL0924	0.824074
KL0924	0.87992
KL0924	0.879039
KL0924	0.872454
KL0924	0.821778
KL0924	0.878656
KL0924	0.881414
KL0924	0.880624
KL0924	0.854819
KL0924	0.850533
KL0924	0.844613
KL0924	0.848995
KL0924	0.845187
KL0924	0.850115
KL0924	0.830544
KL0924	0.854211
KL0924	0.854215
KL0924	0.845943
KL0924	0.832739
KL0924	0.853947
KL0924	0.858048
KL0924	0.854643
KL0924	0.854976
KL0924	0.854156
KL0924	0.857156
KL0924	0.855856
KL0924	0.850868
KL0924	0.850441
KL0924	0.85198
KL0924	0.878533
KL0924	0.856935
KL0924	0.865851
KL0924	0.857338
KL0924	0.852378
KL0924	0.869776
KL0924	0.821258
KL0924	0.840415
KL0924	0.820495
KL0924	0.835056
KL0924	0.844614
KL0924	0.881741
KL0924	0.873265
KL0924	0.860529
KL0924	0.8568
KL0924	0.850745
KL0924	0.844846
KL0924	0.851377
KL0924	0.872607
KL0924	0.70028
KL0924	0.854702
KL0924	0.854041
KL0924	0.839281
KL0924	0.872302
KL0924	0.806146
KL0924	0.833565
KL0924	0.854654
KL0924	0.877342
KL0924	0.856872
KL0924	0.8689
KL0924	0.846818
KL0924	0.854623
KL0924	0.856138
KL0924	0.832744
KL0924	0.849516
KL0924	0.860568
KL0924	0.850262
KL0924	0.838158
KL0924	0.828819
KL0924	0.855127
KL0924	0.821567
KL0924	0.85558
KL0924	0.855114
KL0924	0.822988
KL0924	0.826863
KL0924	0.851992
KL0924	0.838842
KL0924	0.853299
KL0924	0.854649
KL0924	0.853629
KL0924	0.868058
KL0924	0.865057
KL0924	0.845756
KL0924	0.854113
KL0924	0.847919
KL0924	0.868214
KL0924	0.863582
KL0924	0.852503
KL0924	0.855553
KL0905	0.818707
KL0905	0.791522
KL0905	0.809752
KL0905	0.815222
KL0905	0.811217
KL0905	0.821992
KL0905	0.810293
KL0905	0.808593
KL0905	0.80404
KL0905	0.790566
KL0905	0.805883
KL0905	0.817823
KL0905	0.848296
KL0905	0.805122
KL0905	0.808597
KL0905	0.796457
KL0905	0.809827
KL0905	0.800171
KL0905	0.80326
KL0905	0.803434
KL0905	0.805071
KL0905	0.802735
KL0905	0.791705
KL0905	0.811409
KL0905	0.806696
KL0905	0.792566
KL0905	0.804513
KL0905	0.805515
KL0905	0.795479
KL0905	0.805165
KL0905	0.806146
KL0905	0.787675
KL0905	0.80509
KL0905	0.804162
KL0905	0.78617
KL0905	0.789589
KL0905	0.80035
KL0905	0.801454
KL0905	0.799927
KL0905	0.789891
KL0931	0.879515
KL0931	0.860289
KL0931	0.877995
KL0931	0.872122
KL0931	0.879531
KL0931	0.813421
KL0931	0.813457
KL0931	0.813637
KL0931	0.815786
KL0931	0.817574
KL0931	0.815043
KL0931	0.817963
KL0931	0.813714
KL0931	0.815792
KL0931	0.815328
KL0931	0.817934
KL0931	0.729605
KL0931	0.694491
KL0931	0.815979
KL0931	0.815447
KL0931	0.874959
KL0931	0.83015
KL0931	0.815273
KL0931	0.814074
KL0931	0.814234
KL0931	0.814821
KL0931	0.81361
KL0931	0.820654
KL0931	0.878822
KL0930	0.880727
KL0930	0.879231
KL0930	0.880438
KL0930	0.880958
KL0930	0.880707
KL0930	0.875849
KL0930	0.87462
KL0930	0.873642
KL0930	0.866025
KL0930	0.863264
KL0930	0.858708
KL0930	0.864665
KL0930	0.862121
KL0930	0.859792
KL0930	0.864401
KL0930	0.865737
KL0930	0.867847
KL0930	0.878905
KL0930	0.87585
KL0930	0.844672
KL0930	0.86607
KL0930	0.872966
KL0930	0.871655
KL0930	0.879251
KL0930	0.884411
KL0930	0.869796
KL0930	0.866611
KL0930	0.875037
KL0930	0.830749
KL0930	0.863681
KL0930	0.864061
KL0930	0.879175
KL0930	0.836023
KL0930	0.814432
KL0930	0.809775
KL0930	0.809033
KL0930	0.872235
KL0930	0.81993
KL0930	0.841586
KL0930	0.810023
KL0930	0.808326
KL0930	0.806846
KL0930	0.808037
KL0930	0.818271
KL0930	0.809195
KL0930	0.837185
KL0930	0.847908
KL0930	0.859272
KL0930	0.87451
KL0930	0.875825
KL0930	0.830087
KL0930	0.815765
KL0930	0.812309
KL0930	0.82338
KL0930	0.80702
KL0930	0.819686
KL0930	0.830407
KL0930	0.809924
KL0930	0.845302
KL0930	0.819934
KL0930	0.831097
KL0930	0.85695
KL0930	0.853477
KL0930	0.813207
KL0930	0.803778
KL0930	0.807623
KL0930	0.835308
KL0930	0.860187
KL0930	0.801795
KL0930	0.867828
KL0930	0.856298
KL0930	0.838776
KL0930	0.809415
KL0930	0.871278
KL0930	0.806645
KL0930	0.80932
KL0930	0.80749
KL0930	0.881943
KL0930	0.82408
KL0930	0.812811
KL0930	0.815175
KL0930	0.819475
KL0930	0.808336
KL0930	0.808878
KL0930	0.809564
KL0930	0.85535
KL0930	0.814232
KL0930	0.847291
KL0930	0.809942
KL0930	0.808005
KL0930	0.809875
KL0930	0.811344
KL0930	0.80811
KL0930	0.870662
KL0930	0.873314
KL0930	0.821185
KL0930	0.817616
KL0930	0.874811
KL0930	0.876043
KL0930	0.855698
KL0930	0.880753
KL0930	0.878598
KL0930	0.881775
KL0930	0.872033
KL0930	0.829557
KL0930	0.838635
KL0930	0.87137
KL0930	0.856846
KL0930	0.80949
KL0930	0.869382
KL0930	0.872616
KL0930	0.838717
KL0930	0.826903
KL0930	0.838154
KL0930	0.811692
KL0930	0.851928
KL0930	0.872307
KL0930	0.831532
KL0930	0.862339
KL0930	0.822605
KL0930	0.875766
KL0930	0.859671
KL0930	0.861796
KL0930	0.836799
KL0930	0.816626
KL0930	0.840332
KL0930	0.818954
KL0930	0.855075
KL0930	0.838897
KL0930	0.840782
KL0930	0.814891
KL0930	0.837801
KL0930	0.8674
KL0930	0.855295
KL0930	0.834657
KL0930	0.861984
KL0930	0.859317
KL0930	0.841886
KL0930	0.818811

## Sheet: Filtered Georoc
Fo	CITATION	SAMPLE NAME	UNIQUE_ID	LOCATION	LOCATION COMMENT	LATITUDE (MIN.)	LONGITUDE (MIN.)	LATITUDE (MAX.)	LONGITUDE (MAX.)	ELEVATION (MIN.)	ELEVATION (MAX.)	SAMPLING TECHNIQUE	DRILLING DEPTH (MIN.)	DRILLING DEPTH (MAX.)	LAND/SEA (SAMPLING)	ROCK TYPE	ROCK NAME	ROCK TEXTURE	SAMPLE COMMENT	ERUPTION DAY	ERUPTION MONTH	ERUPTION YEAR	ALTERATION	TYPE OF MATERIAL	MINERAL / COMPONENT	SPOT (MINERAL)	CRYSTAL	RIM/CORE (MINERAL GRAINS)	GRAIN SIZE	PRIMARY/SECONDARY	SIO2(WT%)	TIO2(WT%)	AL2O3(WT%)	CR2O3(WT%)	FE2O3(WT%)	FEOT(WT%)	FEO(WT%)	CAO(WT%): altern. values or methods				MGO(WT%)	MNO(WT%)	NIO(WT%)	COO(WT%)	K2O(WT%)	NA2O(WT%)	P2O5(WT%)	H2O(WT%)
0.896704	[50] WILKINSON J. F. G. (1988)	samp. 1840	315-1840	HAWAIIAN ISLANDS / HAWAII / KILAUEA / SHIELD STAGE	NANAWALE BAY	19.5	-154.9	19.5	-154.9			OUTCROP			SUBAERIAL	VOLCANIC ROCK	PICRITE					1840		MINERAL / COMPONENT (INCL. GROUNDMASS)	OLIVINE	1	MACROCRYST	CORE		PRIMARY	41		0.23			10		0.17	EMP (EPMA)			48.7		0.58
0.886083	[50] WILKINSON J. F. G. (1988)	samp. 1840	315-1840	HAWAIIAN ISLANDS / HAWAII / KILAUEA / SHIELD STAGE	NANAWALE BAY	19.5	-154.9	19.5	-154.9			OUTCROP			SUBAERIAL	VOLCANIC ROCK	PICRITE					1840		MINERAL / COMPONENT (INCL. GROUNDMASS)	OLIVINE	2	MACROCRYST	CORE		PRIMARY	40.5		0.23			11		0.15	EMP (EPMA)			48		0.36
0.832644	[50] WILKINSON J. F. G. (1988)	samp. 1840	315-1840	HAWAIIAN ISLANDS / HAWAII / KILAUEA / SHIELD STAGE	NANAWALE BAY	19.5	-154.9	19.5	-154.9			OUTCROP			SUBAERIAL	VOLCANIC ROCK	PICRITE					1840		MINERAL / COMPONENT (INCL. GROUNDMASS)	OLIVINE	3		CORE		PRIMARY	39.7		0.14			15.8		0.2	EMP (EPMA)			44.1	0.12	0.21
0.796501	[50] WILKINSON J. F. G. (1988)	samp. 1840	315-1840	HAWAIIAN ISLANDS / HAWAII / KILAUEA / SHIELD STAGE	NANAWALE BAY	19.5	-154.9	19.5	-154.9			OUTCROP			SUBAERIAL	VOLCANIC ROCK	PICRITE					1840		MINERAL / COMPONENT (INCL. GROUNDMASS)	OLIVINE	4	GROUNDMASS	CORE		PRIMARY	38.9		0.18			18.9		0.24	EMP (EPMA)			41.5	0.18	0.18
0.866051	[55] NICHOLLS J. (1988)	samp. HI68-2	341-HI68-2	HAWAIIAN ISLANDS / HAWAII / KILAUEA / SHIELD STAGE	HIIAKA CRATER	19.4	-155.27	19.4	-155.27			OUTCROP			SUBAERIAL	VOLCANIC ROCK	PICRITE	PORPHYRITIC		22	8	1968		MINERAL / COMPONENT (INCL. GROUNDMASS)	OLIVINE	HI68-2_1C	PHENOCRYST	CORE		PRIMARY	39.47			0.11		12.74		0.25	EMP (EPMA)			46.21	0.15	0.43
	[55] NICHOLLS J. (1988)	samp. HI68-2	341-HI68-2	HAWAIIAN ISLANDS / HAWAII / KILAUEA / SHIELD STAGE	HIIAKA CRATER	19.4	-155.27	19.4	-155.27			OUTCROP			SUBAERIAL	VOLCANIC ROCK	PICRITE	PORPHYRITIC		22	8	1968		MINERAL / COMPONENT (INCL. GROUNDMASS)	OLIVINE	HI68-2_1R	PHENOCRYST	RIM		PRIMARY	39.7			0.1		16.23		0.31	EMP (EPMA)			43.25	0.19	0.39
0.855927	[55] NICHOLLS J. (1988)	samp. HI68-2	341-HI68-2	HAWAIIAN ISLANDS / HAWAII / KILAUEA / SHIELD STAGE	HIIAKA CRATER	19.4	-155.27	19.4	-155.27			OUTCROP			SUBAERIAL	VOLCANIC ROCK	PICRITE	PORPHYRITIC		22	8	1968		MINERAL / COMPONENT (INCL. GROUNDMASS)	OLIVINE	HI68-2_2C	MICROPHENOCRYST	CORE		PRIMARY	39.62			0.19		13.58		0.26	EMP (EPMA)			45.26	0.18	0.35
	[55] NICHOLLS J. (1988)	samp. HI68-2	341-HI68-2	HAWAIIAN ISLANDS / HAWAII / KILAUEA / SHIELD STAGE	HIIAKA CRATER	19.4	-155.27	19.4	-155.27			OUTCROP			SUBAERIAL	VOLCANIC ROCK	PICRITE	PORPHYRITIC		22	8	1968		MINERAL / COMPONENT (INCL. GROUNDMASS)	OLIVINE	HI68-2_2R	MICROPHENOCRYST	RIM		PRIMARY	39.93			0.07		14.46		0.28	EMP (EPMA)			44.62	0.18	0.26
0.84095	[55] NICHOLLS J. (1988)	samp. HI68-2	341-HI68-2	HAWAIIAN ISLANDS / HAWAII / KILAUEA / SHIELD STAGE	HIIAKA CRATER	19.4	-155.27	19.4	-155.27			OUTCROP			SUBAERIAL	VOLCANIC ROCK	PICRITE	PORPHYRITIC		22	8	1968		MINERAL / COMPONENT (INCL. GROUNDMASS)	OLIVINE	HI68-2_3	GROUNDMASS			PRIMARY	39.39					14.79		0.33	EMP (EPMA)			43.87	0.2	0.24
0.802958	[55] NICHOLLS J. (1988)	samp. HI68-2	341-HI68-2	HAWAIIAN ISLANDS / HAWAII / KILAUEA / SHIELD STAGE	HIIAKA CRATER	19.4	-155.27	19.4	-155.27			OUTCROP			SUBAERIAL	VOLCANIC ROCK	PICRITE	PORPHYRITIC		22	8	1968		MINERAL / COMPONENT (INCL. GROUNDMASS)	OLIVINE	HI68-2_4	GROUNDMASS			PRIMARY	39.28			0.05		18.14		0.37	EMP (EPMA)			41.47	0.2	0.17
0.874499	[55] NICHOLLS J. (1988)	samp. HI68-3	341-HI68-3	HAWAIIAN ISLANDS / HAWAII / KILAUEA / SHIELD STAGE	HIIAKA CRATER	19.4	-155.27	19.4	-155.27			OUTCROP			SUBAERIAL	VOLCANIC ROCK	PICRITE	PORPHYRITIC		22	8	1968		MINERAL / COMPONENT (INCL. GROUNDMASS)	OLIVINE	HI68-3_1C	PHENOCRYST	CORE		PRIMARY	40.15			0.1		11.88		0.24	EMP (EPMA)			46.44	0.16	0.4
	[55] NICHOLLS J. (1988)	samp. HI68-3	341-HI68-3	HAWAIIAN ISLANDS / HAWAII / KILAUEA / SHIELD STAGE	HIIAKA CRATER	19.4	-155.27	19.4	-155.27			OUTCROP			SUBAERIAL	VOLCANIC ROCK	PICRITE	PORPHYRITIC		22	8	1968		MINERAL / COMPONENT (INCL. GROUNDMASS)	OLIVINE	HI68-3_1R	PHENOCRYST	RIM		PRIMARY	39.21			0.07		16.79		0.3	EMP (EPMA)			42.19	0.21	0.21
0.880493	[55] NICHOLLS J. (1988)	samp. HI68-3	341-HI68-3	HAWAIIAN ISLANDS / HAWAII / KILAUEA / SHIELD STAGE	HIIAKA CRATER	19.4	-155.27	19.4	-155.27			OUTCROP			SUBAERIAL	VOLCANIC ROCK	PICRITE	PORPHYRITIC		22	8	1968		MINERAL / COMPONENT (INCL. GROUNDMASS)	OLIVINE	HI68-3_2C	MICROPHENOCRYST	CORE		PRIMARY	40.55			0.08		11.33		0.24	EMP (EPMA)			46.83	0.17	0.35
	[55] NICHOLLS J. (1988)	samp. HI68-3	341-HI68-3	HAWAIIAN ISLANDS / HAWAII / KILAUEA / SHIELD STAGE	HIIAKA CRATER	19.4	-155.27	19.4	-155.27			OUTCROP			SUBAERIAL	VOLCANIC ROCK	PICRITE	PORPHYRITIC		22	8	1968		MINERAL / COMPONENT (INCL. GROUNDMASS)	OLIVINE	HI68-3_2R	MICROPHENOCRYST	RIM		PRIMARY	39.8			0.1		16.03		0.31	EMP (EPMA)			42.73	0.19	0.29
0.847894	[55] NICHOLLS J. (1988)	samp. HI68-3	341-HI68-3	HAWAIIAN ISLANDS / HAWAII / KILAUEA / SHIELD STAGE	HIIAKA CRATER	19.4	-155.27	19.4	-155.27			OUTCROP			SUBAERIAL	VOLCANIC ROCK	PICRITE	PORPHYRITIC		22	8	1968		MINERAL / COMPONENT (INCL. GROUNDMASS)	OLIVINE	HI68-3_3	GROUNDMASS			PRIMARY	38.89					14.7		0.28	EMP (EPMA)			45.97	0.13	0.3
0.790846	[55] NICHOLLS J. (1988)	samp. HI68-3	341-HI68-3	HAWAIIAN ISLANDS / HAWAII / KILAUEA / SHIELD STAGE	HIIAKA CRATER	19.4	-155.27	19.4	-155.27			OUTCROP			SUBAERIAL	VOLCANIC ROCK	PICRITE	PORPHYRITIC		22	8	1968		MINERAL / COMPONENT (INCL. GROUNDMASS)	OLIVINE	HI68-3_4	GROUNDMASS			PRIMARY	39.31			0.05		19.55		0.35	EMP (EPMA)			41.47	0.25	0.23
0.877531	[55] NICHOLLS J. (1988)	samp. HI68-12	341-HI68-12	HAWAIIAN ISLANDS / HAWAII / KILAUEA / SHIELD STAGE	HIIAKA CRATER	19.4	-155.27	19.4	-155.27			OUTCROP			SUBAERIAL	VOLCANIC ROCK	PICRITE	PORPHYRITIC		23	8	1968		MINERAL / COMPONENT (INCL. GROUNDMASS)	OLIVINE	HI68-12_1C	PHENOCRYST	CORE		PRIMARY	39.69			0.09		11.65		0.25	EMP (EPMA)			46.83	0.11	0.37
	[55] NICHOLLS J. (1988)	samp. HI68-12	341-HI68-12	HAWAIIAN ISLANDS / HAWAII / KILAUEA / SHIELD STAGE	HIIAKA CRATER	19.4	-155.27	19.4	-155.27			OUTCROP			SUBAERIAL	VOLCANIC ROCK	PICRITE	PORPHYRITIC		23	8	1968		MINERAL / COMPONENT (INCL. GROUNDMASS)	OLIVINE	HI68-12_1R	PHENOCRYST	RIM		PRIMARY	39.04			0.06		17.24		0.32	EMP (EPMA)			42.12	0.26	0.33
0.857227	[55] NICHOLLS J. (1988)	samp. HI68-12	341-HI68-12	HAWAIIAN ISLANDS / HAWAII / KILAUEA / SHIELD STAGE	HIIAKA CRATER	19.4	-155.27	19.4	-155.27			OUTCROP			SUBAERIAL	VOLCANIC ROCK	PICRITE	PORPHYRITIC		23	8	1968		MINERAL / COMPONENT (INCL. GROUNDMASS)	OLIVINE	HI68-12_2C	MICROPHENOCRYST	CORE		PRIMARY	40.16			0.18		13.44		0.26	EMP (EPMA)			45.27	0.2	0.26
	[55] NICHOLLS J. (1988)	samp. HI68-12	341-HI68-12	HAWAIIAN ISLANDS / HAWAII / KILAUEA / SHIELD STAGE	HIIAKA CRATER	19.4	-155.27	19.4	-155.27			OUTCROP			SUBAERIAL	VOLCANIC ROCK	PICRITE	PORPHYRITIC		23	8	1968		MINERAL / COMPONENT (INCL. GROUNDMASS)	OLIVINE	HI68-12_2R	MICROPHENOCRYST	RIM		PRIMARY	39.6					17.8		0.31	EMP (EPMA)			41.8	0.24	0.2
0.831486	[55] NICHOLLS J. (1988)	samp. HI68-12	341-HI68-12	HAWAIIAN ISLANDS / HAWAII / KILAUEA / SHIELD STAGE	HIIAKA CRATER	19.4	-155.27	19.4	-155.27			OUTCROP			SUBAERIAL	VOLCANIC ROCK	PICRITE	PORPHYRITIC		23	8	1968		MINERAL / COMPONENT (INCL. GROUNDMASS)	OLIVINE	HI68-12_3	GROUNDMASS			PRIMARY	38.9			0.07		15.61		0.29	EMP (EPMA)			43.21	0.27	0.23
0.814535	[55] NICHOLLS J. (1988)	samp. HI68-12	341-HI68-12	HAWAIIAN ISLANDS / HAWAII / KILAUEA / SHIELD STAGE	HIIAKA CRATER	19.4	-155.27	19.4	-155.27			OUTCROP			SUBAERIAL	VOLCANIC ROCK	PICRITE	PORPHYRITIC		23	8	1968		MINERAL / COMPONENT (INCL. GROUNDMASS)	OLIVINE	HI68-12_4	GROUNDMASS			PRIMARY	38.3			0.11		17.14		0.31	EMP (EPMA)			42.23	0.19	0.18
0.880094	[55] NICHOLLS J. (1988)	samp. HI68-14	341-HI68-14	HAWAIIAN ISLANDS / HAWAII / KILAUEA / SHIELD STAGE	HIIAKA CRATER	19.4	-155.27	19.4	-155.27			OUTCROP			SUBAERIAL	VOLCANIC ROCK	PICRITE	PORPHYRITIC		26	8	1968		MINERAL / COMPONENT (INCL. GROUNDMASS)	OLIVINE	HI68-14_1C	PHENOCRYST	CORE		PRIMARY	40.66			0.11		11.56		0.25	EMP (EPMA)			47.6	0.17	0.33
	[55] NICHOLLS J. (1988)	samp. HI68-14	341-HI68-14	HAWAIIAN ISLANDS / HAWAII / KILAUEA / SHIELD STAGE	HIIAKA CRATER	19.4	-155.27	19.4	-155.27			OUTCROP			SUBAERIAL	VOLCANIC ROCK	PICRITE	PORPHYRITIC		26	8	1968		MINERAL / COMPONENT (INCL. GROUNDMASS)	OLIVINE	HI68-14_1R	PHENOCRYST	RIM		PRIMARY	39.59			0.05		19.65		0.31	EMP (EPMA)			41	0.15	0.17
0.836555	[55] NICHOLLS J. (1988)	samp. HI68-14	341-HI68-14	HAWAIIAN ISLANDS / HAWAII / KILAUEA / SHIELD STAGE	HIIAKA CRATER	19.4	-155.27	19.4	-155.27			OUTCROP			SUBAERIAL	VOLCANIC ROCK	PICRITE	PORPHYRITIC		26	8	1968		MINERAL / COMPONENT (INCL. GROUNDMASS)	OLIVINE	HI68-14_2C	MICROPHENOCRYST	CORE		PRIMARY	39.53			0.07		15.39		0.27	EMP (EPMA)			44.19	0.19	0.3
	[55] NICHOLLS J. (1988)	samp. HI68-14	341-HI68-14	HAWAIIAN ISLANDS / HAWAII / KILAUEA / SHIELD STAGE	HIIAKA CRATER	19.4	-155.27	19.4	-155.27			OUTCROP			SUBAERIAL	VOLCANIC ROCK	PICRITE	PORPHYRITIC		26	8	1968		MINERAL / COMPONENT (INCL. GROUNDMASS)	OLIVINE	HI68-14_2R	MICROPHENOCRYST	RIM		PRIMARY	38.32					19.78		0.31	EMP (EPMA)			40.41	0.23	0.19
0.792604	[55] NICHOLLS J. (1988)	samp. HI68-14	341-HI68-14	HAWAIIAN ISLANDS / HAWAII / KILAUEA / SHIELD STAGE	HIIAKA CRATER	19.4	-155.27	19.4	-155.27			OUTCROP			SUBAERIAL	VOLCANIC ROCK	PICRITE	PORPHYRITIC		26	8	1968		MINERAL / COMPONENT (INCL. GROUNDMASS)	OLIVINE	HI68-14_3	GROUNDMASS			PRIMARY	38.94			0.08		19.24		0.33	EMP (EPMA)			41.25	0.25	0.2
0.773581	[55] NICHOLLS J. (1988)	samp. HI68-14	341-HI68-14	HAWAIIAN ISLANDS / HAWAII / KILAUEA / SHIELD STAGE	HIIAKA CRATER	19.4	-155.27	19.4	-155.27			OUTCROP			SUBAERIAL	VOLCANIC ROCK	PICRITE	PORPHYRITIC		26	8	1968		MINERAL / COMPONENT (INCL. GROUNDMASS)	OLIVINE	HI68-14_4	GROUNDMASS			PRIMARY	38.41					21.01		0.34	EMP (EPMA)			40.27	0.29	0.17
0.805721	[55] NICHOLLS J. (1988)	samp. HM68-2	341-HM68-2	HAWAIIAN ISLANDS / HAWAII / KILAUEA / SHIELD STAGE	HIIAKA CRATER	19.4	-155.27	19.4	-155.27			OUTCROP			SUBAERIAL	VOLCANIC ROCK	BASALT	APHYRIC		29	5	1968		MINERAL / COMPONENT (INCL. GROUNDMASS)	OLIVINE	HM68-2_1C	MICROPHENOCRYST	CORE		PRIMARY	38.47					18.31		0.26	EMP (EPMA)			42.6	0.23	0.25
	[55] NICHOLLS J. (1988)	samp. HM68-2	341-HM68-2	HAWAIIAN ISLANDS / HAWAII / KILAUEA / SHIELD STAGE	HIIAKA CRATER	19.4	-155.27	19.4	-155.27			OUTCROP			SUBAERIAL	VOLCANIC ROCK	BASALT	APHYRIC		29	5	1968		MINERAL / COMPONENT (INCL. GROUNDMASS)	OLIVINE	HM68-2_1R	MICROPHENOCRYST	RIM		PRIMARY	38.3					21.56		0.34	EMP (EPMA)			38.96	0.26	0.11
0.763426	[55] NICHOLLS J. (1988)	samp. HM68-2	341-HM68-2	HAWAIIAN ISLANDS / HAWAII / KILAUEA / SHIELD STAGE	HIIAKA CRATER	19.4	-155.27	19.4	-155.27			OUTCROP			SUBAERIAL	VOLCANIC ROCK	BASALT	APHYRIC		29	5	1968		MINERAL / COMPONENT (INCL. GROUNDMASS)	OLIVINE	HM68-2_2	GROUNDMASS			PRIMARY	37.92					21.46		0.33	EMP (EPMA)			38.85	0.24	0.11
0.758253	[55] NICHOLLS J. (1988)	samp. HM68-2	341-HM68-2	HAWAIIAN ISLANDS / HAWAII / KILAUEA / SHIELD STAGE	HIIAKA CRATER	19.4	-155.27	19.4	-155.27			OUTCROP			SUBAERIAL	VOLCANIC ROCK	BASALT	APHYRIC		29	5	1968		MINERAL / COMPONENT (INCL. GROUNDMASS)	OLIVINE	HM68-2_3	GROUNDMASS			PRIMARY	38.26			0.05		22.13		0.32	EMP (EPMA)			38.94	0.25	0.21
0.816993	[55] NICHOLLS J. (1988)	samp. HM68-4	342-HM68-4	HAWAIIAN ISLANDS / HAWAII / KILAUEA / SHIELD STAGE	HALEMAUMAU CRATER	19.4	-155.27	19.4	-155.27	1050	1050	OUTCROP			SUBAQUATIC	VOLCANIC ROCK	BASALT	APHYRIC			7	1968		MINERAL / COMPONENT (INCL. GROUNDMASS)	OLIVINE	HM68-4_1C	MICROPHENOCRYST	CORE		PRIMARY	39.96					16.87		0.28	EMP (EPMA)			42.25	0.21	0.21
	[55] NICHOLLS J. (1988)	samp. HM68-4	342-HM68-4	HAWAIIAN ISLANDS / HAWAII / KILAUEA / SHIELD STAGE	HALEMAUMAU CRATER	19.4	-155.27	19.4	-155.27	1050	1050	OUTCROP			SUBAQUATIC	VOLCANIC ROCK	BASALT	APHYRIC			7	1968		MINERAL / COMPONENT (INCL. GROUNDMASS)	OLIVINE	HM68-4_1R	MICROPHENOCRYST	RIM		PRIMARY	38.98					21.44		0.33	EMP (EPMA)			39.24	0.24	0.17
0.743437	[55] NICHOLLS J. (1988)	samp. HM68-4	342-HM68-4	HAWAIIAN ISLANDS / HAWAII / KILAUEA / SHIELD STAGE	HALEMAUMAU CRATER	19.4	-155.27	19.4	-155.27	1050	1050	OUTCROP			SUBAQUATIC	VOLCANIC ROCK	BASALT	APHYRIC			7	1968		MINERAL / COMPONENT (INCL. GROUNDMASS)	OLIVINE	HM68-4_2	GROUNDMASS			PRIMARY	38.53					23.05		0.31	EMP (EPMA)			37.47	0.29	0.12
0.733504	[55] NICHOLLS J. (1988)	samp. HM68-4	342-HM68-4	HAWAIIAN ISLANDS / HAWAII / KILAUEA / SHIELD STAGE	HALEMAUMAU CRATER	19.4	-155.27	19.4	-155.27	1050	1050	OUTCROP			SUBAQUATIC	VOLCANIC ROCK	BASALT	APHYRIC			7	1968		MINERAL / COMPONENT (INCL. GROUNDMASS)	OLIVINE	HM68-4_3	GROUNDMASS			PRIMARY	38.69					24.04		0.3	EMP (EPMA)			37.12	0.32	0.1
0.820634	[55] NICHOLLS J. (1988)	samp. HM68-12	342-HM68-12	HAWAIIAN ISLANDS / HAWAII / KILAUEA / SHIELD STAGE	HALEMAUMAU CRATER	19.4	-155.27	19.4	-155.27	1050	1050	OUTCROP			SUBAQUATIC	VOLCANIC ROCK	BASALT	APHYRIC			2	1968		MINERAL / COMPONENT (INCL. GROUNDMASS)	OLIVINE	HM68-12_1C	MICROPHENOCRYST	CORE		PRIMARY	39.14					16.87		0.28	EMP (EPMA)			43.3	0.16	0.17
	[55] NICHOLLS J. (1988)	samp. HM68-12	342-HM68-12	HAWAIIAN ISLANDS / HAWAII / KILAUEA / SHIELD STAGE	HALEMAUMAU CRATER	19.4	-155.27	19.4	-155.27	1050	1050	OUTCROP			SUBAQUATIC	VOLCANIC ROCK	BASALT	APHYRIC			2	1968		MINERAL / COMPONENT (INCL. GROUNDMASS)	OLIVINE	HM68-12_1R	MICROPHENOCRYST	RIM		PRIMARY	38.85			0.07		19.84		0.3	EMP (EPMA)			40.54	0.25	0.17
0.734673	[55] NICHOLLS J. (1988)	samp. HM68-12	342-HM68-12	HAWAIIAN ISLANDS / HAWAII / KILAUEA / SHIELD STAGE	HALEMAUMAU CRATER	19.4	-155.27	19.4	-155.27	1050	1050	OUTCROP			SUBAQUATIC	VOLCANIC ROCK	BASALT	APHYRIC			2	1968		MINERAL / COMPONENT (INCL. GROUNDMASS)	OLIVINE	HM68-12_2	GROUNDMASS			PRIMARY	37.86					23.89		0.34	EMP (EPMA)			37.11	0.3	0.13
0.72291	[55] NICHOLLS J. (1988)	samp. HM68-12	342-HM68-12	HAWAIIAN ISLANDS / HAWAII / KILAUEA / SHIELD STAGE	HALEMAUMAU CRATER	19.4	-155.27	19.4	-155.27	1050	1050	OUTCROP			SUBAQUATIC	VOLCANIC ROCK	BASALT	APHYRIC			2	1968		MINERAL / COMPONENT (INCL. GROUNDMASS)	OLIVINE	HM68-12_3	GROUNDMASS			PRIMARY	37.78					24.87		0.33	EMP (EPMA)			36.4	0.31	0.13
0.784468	[55] NICHOLLS J. (1988)	samp. HM68-15	342-HM68-15	HAWAIIAN ISLANDS / HAWAII / KILAUEA / SHIELD STAGE	HALEMAUMAU CRATER	19.4	-155.27	19.4	-155.27	1050	1050	OUTCROP			SUBAQUATIC	VOLCANIC ROCK	BASALT	APHYRIC		13	7	1968		MINERAL / COMPONENT (INCL. GROUNDMASS)	OLIVINE	HM68-15_1C	MICROPHENOCRYST	CORE		PRIMARY	38.97			0.05		20.07		0.25	EMP (EPMA)			40.98	0.19	0.19
	[55] NICHOLLS J. (1988)	samp. HM68-15	342-HM68-15	HAWAIIAN ISLANDS / HAWAII / KILAUEA / SHIELD STAGE	HALEMAUMAU CRATER	19.4	-155.27	19.4	-155.27	1050	1050	OUTCROP			SUBAQUATIC	VOLCANIC ROCK	BASALT	APHYRIC		13	7	1968		MINERAL / COMPONENT (INCL. GROUNDMASS)	OLIVINE	HM68-15_1R	MICROPHENOCRYST	RIM		PRIMARY	37.6					24.51		0.3	EMP (EPMA)			36.86	0.28	0.16
0.760529	[55] NICHOLLS J. (1988)	samp. HM68-15	342-HM68-15	HAWAIIAN ISLANDS / HAWAII / KILAUEA / SHIELD STAGE	HALEMAUMAU CRATER	19.4	-155.27	19.4	-155.27	1050	1050	OUTCROP			SUBAQUATIC	VOLCANIC ROCK	BASALT	APHYRIC		13	7	1968		MINERAL / COMPONENT (INCL. GROUNDMASS)	OLIVINE	HM68-15_2	GROUNDMASS			PRIMARY	38.73					22.03		0.32	EMP (EPMA)			39.25	0.23	0.13
0.755973	[55] NICHOLLS J. (1988)	samp. HM68-15	342-HM68-15	HAWAIIAN ISLANDS / HAWAII / KILAUEA / SHIELD STAGE	HALEMAUMAU CRATER	19.4	-155.27	19.4	-155.27	1050	1050	OUTCROP			SUBAQUATIC	VOLCANIC ROCK	BASALT	APHYRIC		13	7	1968		MINERAL / COMPONENT (INCL. GROUNDMASS)	OLIVINE	HM68-15_3	GROUNDMASS			PRIMARY	38.13					22.36		0.32	EMP (EPMA)			38.86	0.18	0.11
0.907399	[68] CLAGUE D. A. (1991)	samp. 57-G15B		HAWAIIAN ISLANDS / HAWAII / KILAUEA / EAST RIFT ZONE / SHIELD STAGE / PUNA BASALT		19.99	-154.44	19.99	-154.44	-5500	-5500	ROCK CORE			SUBAQUATIC	VOLCANIC ROCK	PICRITE							MINERAL / COMPONENT (INCL. GROUNDMASS)	OLIVINE					PRIMARY	40.7					8.95		0.2	EMP (EPMA)			49.2	0.13	0.55
0.906836	[68] CLAGUE D. A. (1991)	samp. 57-G13G		HAWAIIAN ISLANDS / HAWAII / KILAUEA / EAST RIFT ZONE / SHIELD STAGE / PUNA BASALT		19.99	-154.44	19.99	-154.44	-5500	-5500	ROCK CORE			SUBAQUATIC	VOLCANIC ROCK	PICRITE							MINERAL / COMPONENT (INCL. GROUNDMASS)	OLIVINE					PRIMARY	41.4					9.01		0.22	EMP (EPMA)			49.2	0.13	0.55
0.851824	[165] HELZ R. T. (1987)	samp. IKI-22	422-IKI-22	HAWAIIAN ISLANDS / HAWAII / KILAUEA / SHIELD STAGE / PUNA BASALT	IKI LAVA LAKE	19.4	-155.27	19.4	-155.27			OUTCROP			SUBAERIAL	VOLCANIC ROCK	THOLEIITE		PUMICE			1959		MINERAL / COMPONENT (INCL. GROUNDMASS)	OLIVINE		PHENOCRYST	CORE		PRIMARY	39.44	0.01	0.03	0.02		14.22		0.24	EMP (EPMA)			45.86	0.2	0.1			0
	[165] HELZ R. T. (1987)	samp. IKI-22	422-IKI-22	HAWAIIAN ISLANDS / HAWAII / KILAUEA / SHIELD STAGE / PUNA BASALT	IKI LAVA LAKE	19.4	-155.27	19.4	-155.27			OUTCROP			SUBAERIAL	VOLCANIC ROCK	THOLEIITE		PUMICE			1959		MINERAL / COMPONENT (INCL. GROUNDMASS)	OLIVINE		PHENOCRYST	RIM		PRIMARY	39.9	0.01	0.02	0		12.09		0.2	EMP (EPMA)			47.76	0.17	0.19			0
0.873238	[165] HELZ R. T. (1987)	samp. IKI-9	422-IKI-9	HAWAIIAN ISLANDS / HAWAII / KILAUEA / SHIELD STAGE / PUNA BASALT	IKI LAVA LAKE	19.4	-155.27	19.4	-155.27			OUTCROP			SUBAERIAL	VOLCANIC ROCK	THOLEIITE		PUMICE			1959		MINERAL / COMPONENT (INCL. GROUNDMASS)	OLIVINE		PHENOCRYST	CORE		PRIMARY	40.09	0.05	0	0.04		12.26		0.24	EMP (EPMA)			47.38	0.12	0.15			0
	[165] HELZ R. T. (1987)	samp. IKI-9	422-IKI-9	HAWAIIAN ISLANDS / HAWAII / KILAUEA / SHIELD STAGE / PUNA BASALT	IKI LAVA LAKE	19.4	-155.27	19.4	-155.27			OUTCROP			SUBAERIAL	VOLCANIC ROCK	THOLEIITE		PUMICE			1959		MINERAL / COMPONENT (INCL. GROUNDMASS)	OLIVINE		PHENOCRYST	RIM		PRIMARY	38.95	0.04	0.02	0.02		18.16		0.32	EMP (EPMA)			42.37	0.2	0.01			0.02
0.885533	[165] HELZ R. T. (1987)	samp. IKI-24		HAWAIIAN ISLANDS / HAWAII / KILAUEA / SHIELD STAGE / PUNA BASALT	IKI LAVA LAKE	19.4	-155.27	19.4	-155.27			OUTCROP			SUBAERIAL	VOLCANIC ROCK	THOLEIITE		PUMICE			1959		MINERAL / COMPONENT (INCL. GROUNDMASS)	OLIVINE		PHENOCRYST	CORE		PRIMARY	40.22	0	0	0.01		11.03		0.25	EMP (EPMA)			47.87	0.17	0.17			0.02
0.867632	[204] LEEMAN W. P. (1977)	samp. KI-5		HAWAIIAN ISLANDS / HAWAII / KILAUEA / SHIELD STAGE / PUNA BASALT	IKI LAVA LAKE	19.4	-155.27	19.4	-155.27			DRILL HOLE			SUBAERIAL	VOLCANIC ROCK	THOLEIITE					1959		MINERAL / COMPONENT (INCL. GROUNDMASS)	OLIVINE	KI-5_1		CORE		PRIMARY	40.2		0.26			12.7		0.38	EMP (EPMA)			46.7	0.16
0.849647	[204] LEEMAN W. P. (1977)	samp. KI-7		HAWAIIAN ISLANDS / HAWAII / KILAUEA / SHIELD STAGE / PUNA BASALT	IKI LAVA LAKE	19.4	-155.27	19.4	-155.27			DRILL HOLE			SUBAERIAL	VOLCANIC ROCK	THOLEIITE					1959		MINERAL / COMPONENT (INCL. GROUNDMASS)	OLIVINE	KI-7_1		CORE		PRIMARY	39.6		0.07			14.1		0.35	EMP (EPMA)			44.7	0.19
0.868956	[204] LEEMAN W. P. (1977)	samp. KI-22		HAWAIIAN ISLANDS / HAWAII / KILAUEA / SHIELD STAGE / PUNA BASALT	IKI LAVA LAKE	19.4	-155.27	19.4	-155.27			DRILL HOLE			SUBAERIAL	VOLCANIC ROCK	THOLEIITE					1959		MINERAL / COMPONENT (INCL. GROUNDMASS)	OLIVINE	KI-22_1		CORE		PRIMARY	40.7		0.04			12.5		0.27	EMP (EPMA)			46.5	0.17
0.866232	[204] LEEMAN W. P. (1977)	samp. KI-36		HAWAIIAN ISLANDS / HAWAII / KILAUEA / SHIELD STAGE / PUNA BASALT	IKI LAVA LAKE	19.4	-155.27	19.4	-155.27			DRILL HOLE			SUBAERIAL	VOLCANIC ROCK	THOLEIITE					1959		MINERAL / COMPONENT (INCL. GROUNDMASS)	OLIVINE	KI-36_1		CORE		PRIMARY	40.3		0.2			12.8		0.35	EMP (EPMA)			46.5	0.15
0.868956	[204] LEEMAN W. P. (1977)	samp. KI-44		HAWAIIAN ISLANDS / HAWAII / KILAUEA / SHIELD STAGE / PUNA BASALT	IKI LAVA LAKE	19.4	-155.27	19.4	-155.27			DRILL HOLE			SUBAERIAL	VOLCANIC ROCK	THOLEIITE					1959		MINERAL / COMPONENT (INCL. GROUNDMASS)	OLIVINE	KI-44_1		CORE		PRIMARY	40		0.25			12.5		0.37	EMP (EPMA)			46.5	0.17
0.801856	[217] GARCIA M. O. (1992)	samp. 3-88		HAWAIIAN ISLANDS / HAWAII / KILAUEA / EAST RIFT ZONE / SHIELD STAGE / PUU OO ERUPTION		19.33	-155.11	19.33	-155.11			OUTCROP			SUBAERIAL	VOLCANIC ROCK	THOLEIITE	APHYRIC		28	3	1983		MINERAL / COMPONENT (INCL. GROUNDMASS)	OLIVINE	3-88-1C		CORE	0.55 mm	PRIMARY	39						18.5					42
	[217] GARCIA M. O. (1992)	samp. 3-88		HAWAIIAN ISLANDS / HAWAII / KILAUEA / EAST RIFT ZONE / SHIELD STAGE / PUU OO ERUPTION		19.33	-155.11	19.33	-155.11			OUTCROP			SUBAERIAL	VOLCANIC ROCK	THOLEIITE	APHYRIC		28	3	1983		MINERAL / COMPONENT (INCL. GROUNDMASS)	OLIVINE	3-88-1R		RIM	0.55 mm	PRIMARY	39						18.5					41.9
0.737736	[217] GARCIA M. O. (1992)	samp. 3-88		HAWAIIAN ISLANDS / HAWAII / KILAUEA / EAST RIFT ZONE / SHIELD STAGE / PUU OO ERUPTION		19.33	-155.11	19.33	-155.11			OUTCROP			SUBAERIAL	VOLCANIC ROCK	THOLEIITE	APHYRIC		28	3	1983		MINERAL / COMPONENT (INCL. GROUNDMASS)	OLIVINE	3-88-2C		CORE	0.25 mm	PRIMARY	38.2						23.7					37.4
	[217] GARCIA M. O. (1992)	samp. 3-88		HAWAIIAN ISLANDS / HAWAII / KILAUEA / EAST RIFT ZONE / SHIELD STAGE / PUU OO ERUPTION		19.33	-155.11	19.33	-155.11			OUTCROP			SUBAERIAL	VOLCANIC ROCK	THOLEIITE	APHYRIC		28	3	1983		MINERAL / COMPONENT (INCL. GROUNDMASS)	OLIVINE	3-88-2R		RIM	0.25 mm	PRIMARY	38.5						22.2					38.3
0.801196	[217] GARCIA M. O. (1992)	samp. 3-96		HAWAIIAN ISLANDS / HAWAII / KILAUEA / EAST RIFT ZONE / SHIELD STAGE / PUU OO ERUPTION		19.33	-155.11	19.33	-155.11			OUTCROP			SUBAERIAL	VOLCANIC ROCK	THOLEIITE	APHYRIC		31	3	1983		MINERAL / COMPONENT (INCL. GROUNDMASS)	OLIVINE	3-96_C		CORE	0.40 mm	PRIMARY	39.1						18.4					41.6
	[217] GARCIA M. O. (1992)	samp. 3-96		HAWAIIAN ISLANDS / HAWAII / KILAUEA / EAST RIFT ZONE / SHIELD STAGE / PUU OO ERUPTION		19.33	-155.11	19.33	-155.11			OUTCROP			SUBAERIAL	VOLCANIC ROCK	THOLEIITE	APHYRIC		31	3	1983		MINERAL / COMPONENT (INCL. GROUNDMASS)	OLIVINE	3-96_R		RIM	0.40 mm	PRIMARY	39						20.2					40.1
0.795182	[217] GARCIA M. O. (1992)	samp. 9-175		HAWAIIAN ISLANDS / HAWAII / KILAUEA / EAST RIFT ZONE / SHIELD STAGE / PUU OO ERUPTION		19.33	-155.11	19.33	-155.11			OUTCROP			SUBAERIAL	VOLCANIC ROCK	THOLEIITE	APHYRIC		15	9	1983		MINERAL / COMPONENT (INCL. GROUNDMASS)	OLIVINE	9-175_C		CORE	0.25 mm	PRIMARY	38.7						19.1					41.6
	[217] GARCIA M. O. (1992)	samp. 9-175		HAWAIIAN ISLANDS / HAWAII / KILAUEA / EAST RIFT ZONE / SHIELD STAGE / PUU OO ERUPTION		19.33	-155.11	19.33	-155.11			OUTCROP			SUBAERIAL	VOLCANIC ROCK	THOLEIITE	APHYRIC		15	9	1983		MINERAL / COMPONENT (INCL. GROUNDMASS)	OLIVINE	9-175_R		RIM	0.25 mm	PRIMARY	38.8						18.7					42.2
0.841272	[217] GARCIA M. O. (1992)	samp. 9-178		HAWAIIAN ISLANDS / HAWAII / KILAUEA / EAST RIFT ZONE / SHIELD STAGE / PUU OO ERUPTION		19.33	-155.11	19.33	-155.11			OUTCROP			SUBAERIAL	VOLCANIC ROCK	THOLEIITE	WEAKLY PHYRIC		23	9	1983		MINERAL / COMPONENT (INCL. GROUNDMASS)	OLIVINE	9-178_1C		CORE	0.50 mm	PRIMARY	39.8						15					44.6
	[217] GARCIA M. O. (1992)	samp. 9-178		HAWAIIAN ISLANDS / HAWAII / KILAUEA / EAST RIFT ZONE / SHIELD STAGE / PUU OO ERUPTION		19.33	-155.11	19.33	-155.11			OUTCROP			SUBAERIAL	VOLCANIC ROCK	THOLEIITE	WEAKLY PHYRIC		23	9	1983		MINERAL / COMPONENT (INCL. GROUNDMASS)	OLIVINE	9-178_1R		RIM	0.50 mm	PRIMARY	39.6						16.6					43.2
0.874059	[217] GARCIA M. O. (1992)	samp. 9-178		HAWAIIAN ISLANDS / HAWAII / KILAUEA / EAST RIFT ZONE / SHIELD STAGE / PUU OO ERUPTION		19.33	-155.11	19.33	-155.11			OUTCROP			SUBAERIAL	VOLCANIC ROCK	THOLEIITE	WEAKLY PHYRIC		23	9	1983		MINERAL / COMPONENT (INCL. GROUNDMASS)	OLIVINE	9-178_2C		CORE	1.0 mm	PRIMARY	39.6						12.2					47.5
	[217] GARCIA M. O. (1992)	samp. 9-178		HAWAIIAN ISLANDS / HAWAII / KILAUEA / EAST RIFT ZONE / SHIELD STAGE / PUU OO ERUPTION		19.33	-155.11	19.33	-155.11			OUTCROP			SUBAERIAL	VOLCANIC ROCK	THOLEIITE	WEAKLY PHYRIC		23	9	1983		MINERAL / COMPONENT (INCL. GROUNDMASS)	OLIVINE	9-178_2R		RIM	1.0 mm	PRIMARY	38.7						16.4					44.2
0.843352	[217] GARCIA M. O. (1992)	samp. 10-187		HAWAIIAN ISLANDS / HAWAII / KILAUEA / EAST RIFT ZONE / SHIELD STAGE / PUU OO ERUPTION		19.33	-155.11	19.33	-155.11			OUTCROP			SUBAERIAL	VOLCANIC ROCK	THOLEIITE	WEAKLY PHYRIC		7	10	1983		MINERAL / COMPONENT (INCL. GROUNDMASS)	OLIVINE	10-187_1C		CORE	1.1 mm	PRIMARY	39.9						14.8					44.7
	[217] GARCIA M. O. (1992)	samp. 10-187		HAWAIIAN ISLANDS / HAWAII / KILAUEA / EAST RIFT ZONE / SHIELD STAGE / PUU OO ERUPTION		19.33	-155.11	19.33	-155.11			OUTCROP			SUBAERIAL	VOLCANIC ROCK	THOLEIITE	WEAKLY PHYRIC		7	10	1983		MINERAL / COMPONENT (INCL. GROUNDMASS)	OLIVINE	10-187_1R		RIM	1.1 mm	PRIMARY	39.8						15.4					44.1
0.836844	[217] GARCIA M. O. (1992)	samp. 10-187		HAWAIIAN ISLANDS / HAWAII / KILAUEA / EAST RIFT ZONE / SHIELD STAGE / PUU OO ERUPTION		19.33	-155.11	19.33	-155.11			OUTCROP			SUBAERIAL	VOLCANIC ROCK	THOLEIITE	WEAKLY PHYRIC		7	10	1983		MINERAL / COMPONENT (INCL. GROUNDMASS)	OLIVINE	10-187_2C		CORE	0.6 mm	PRIMARY	39.7						15.5					44.6
	[217] GARCIA M. O. (1992)	samp. 10-187		HAWAIIAN ISLANDS / HAWAII / KILAUEA / EAST RIFT ZONE / SHIELD STAGE / PUU OO ERUPTION		19.33	-155.11	19.33	-155.11			OUTCROP			SUBAERIAL	VOLCANIC ROCK	THOLEIITE	WEAKLY PHYRIC		7	10	1983		MINERAL / COMPONENT (INCL. GROUNDMASS)	OLIVINE	10-187_2R		RIM	0.6 mm	PRIMARY	39.5						15.8					44.3
0.836806	[220] GARCIA M. O. (1996)	samp. 30-AUG-86	257-30-AUG-86	HAWAIIAN ISLANDS / HAWAII / KILAUEA / EAST RIFT ZONE / SHIELD STAGE / PUU OO ERUPTION		19.33	-155.11	19.33	-155.11			OUTCROP			SUBAERIAL	VOLCANIC ROCK	THOLEIITE	VESICULAR, NEARLY APHYRIC	GLASS OR CRYPTOCRYSTALLINE MATERIAL COMPOSES 90% OR MORE OF THE WATER-QUENCHED SAMPLES	30	8	1986	FRESH	MINERAL / COMPONENT (INCL. GROUNDMASS)	OLIVINE	30-AUG-86_1		CORE	0.8 mm	PRIMARY	39.8					15.4		0.26	EMP (EPMA)			44.3		0.28
0.831446	[220] GARCIA M. O. (1996)	samp. 30-AUG-86	257-30-AUG-86	HAWAIIAN ISLANDS / HAWAII / KILAUEA / EAST RIFT ZONE / SHIELD STAGE / PUU OO ERUPTION		19.33	-155.11	19.33	-155.11			OUTCROP			SUBAERIAL	VOLCANIC ROCK	THOLEIITE	VESICULAR, NEARLY APHYRIC	GLASS OR CRYPTOCRYSTALLINE MATERIAL COMPOSES 90% OR MORE OF THE WATER-QUENCHED SAMPLES	30	8	1986	FRESH	MINERAL / COMPONENT (INCL. GROUNDMASS)	OLIVINE	30-AUG-86_2		CORE	1 mm	PRIMARY	39.6					15.9		0.27	EMP (EPMA)			44		0.27
0.826301	[220] GARCIA M. O. (1996)	samp. 30-AUG-86	257-30-AUG-86	HAWAIIAN ISLANDS / HAWAII / KILAUEA / EAST RIFT ZONE / SHIELD STAGE / PUU OO ERUPTION		19.33	-155.11	19.33	-155.11			OUTCROP			SUBAERIAL	VOLCANIC ROCK	THOLEIITE	VESICULAR, NEARLY APHYRIC	GLASS OR CRYPTOCRYSTALLINE MATERIAL COMPOSES 90% OR MORE OF THE WATER-QUENCHED SAMPLES	30	8	1986	FRESH	MINERAL / COMPONENT (INCL. GROUNDMASS)	OLIVINE	30-AUG-86_3		CORE	0.4 mm	PRIMARY	39.4					16.3		0.3	EMP (EPMA)			43.5		0.32
0.846316	[220] GARCIA M. O. (1996)	samp. 4-JUL-87	257-4-JUL-87	HAWAIIAN ISLANDS / HAWAII / KILAUEA / EAST RIFT ZONE / SHIELD STAGE / PUU OO ERUPTION		19.33	-155.11	19.33	-155.11			OUTCROP			SUBAERIAL	VOLCANIC ROCK	THOLEIITE	VESICULAR, NEARLY APHYRIC	GLASS OR CRYPTOCRYSTALLINE MATERIAL COMPOSES 90% OR MORE OF THE WATER-QUENCHED SAMPLES	4	7	1987	FRESH	MINERAL / COMPONENT (INCL. GROUNDMASS)	OLIVINE	4-JULY-87_1		CORE	0.4 mm	PRIMARY	39.42					14.55		0.27	EMP (EPMA)			44.95		0.27
0.826245	[220] GARCIA M. O. (1996)	samp. 4-JUL-87	257-4-JUL-87	HAWAIIAN ISLANDS / HAWAII / KILAUEA / EAST RIFT ZONE / SHIELD STAGE / PUU OO ERUPTION		19.33	-155.11	19.33	-155.11			OUTCROP			SUBAERIAL	VOLCANIC ROCK	THOLEIITE	VESICULAR, NEARLY APHYRIC	GLASS OR CRYPTOCRYSTALLINE MATERIAL COMPOSES 90% OR MORE OF THE WATER-QUENCHED SAMPLES	4	7	1987	FRESH	MINERAL / COMPONENT (INCL. GROUNDMASS)	OLIVINE	4-JULY-87_2		CORE	0.8 mm	PRIMARY	39.39					16.4		0.26	EMP (EPMA)			43.75		0.25
0.823708	[220] GARCIA M. O. (1996)	samp. 4-JUL-87	257-4-JUL-87	HAWAIIAN ISLANDS / HAWAII / KILAUEA / EAST RIFT ZONE / SHIELD STAGE / PUU OO ERUPTION		19.33	-155.11	19.33	-155.11			OUTCROP			SUBAERIAL	VOLCANIC ROCK	THOLEIITE	VESICULAR, NEARLY APHYRIC	GLASS OR CRYPTOCRYSTALLINE MATERIAL COMPOSES 90% OR MORE OF THE WATER-QUENCHED SAMPLES	4	7	1987	FRESH	MINERAL / COMPONENT (INCL. GROUNDMASS)	OLIVINE	4-JULY-87_3		CORE	0.2 mm	PRIMARY	39.13					16.5		0.28	EMP (EPMA)			43.25		0.24
0.826589	[220] GARCIA M. O. (1996)	samp. 30-JAN-88	257-30-JAN-88	HAWAIIAN ISLANDS / HAWAII / KILAUEA / EAST RIFT ZONE / SHIELD STAGE / PUU OO ERUPTION		19.33	-155.11	19.33	-155.11			OUTCROP			SUBAERIAL	VOLCANIC ROCK	THOLEIITE	VESICULAR, NEARLY APHYRIC	GLASS OR CRYPTOCRYSTALLINE MATERIAL COMPOSES 90% OR MORE OF THE WATER-QUENCHED SAMPLES	30	1	1988	FRESH	MINERAL / COMPONENT (INCL. GROUNDMASS)	OLIVINE	30-JAN-88_1		CORE	0.6 mm	PRIMARY	39.94					16.2		0.25	EMP (EPMA)			43.32		0.26
0.818481	[220] GARCIA M. O. (1996)	samp. 30-JAN-88	257-30-JAN-88	HAWAIIAN ISLANDS / HAWAII / KILAUEA / EAST RIFT ZONE / SHIELD STAGE / PUU OO ERUPTION		19.33	-155.11	19.33	-155.11			OUTCROP			SUBAERIAL	VOLCANIC ROCK	THOLEIITE	VESICULAR, NEARLY APHYRIC	GLASS OR CRYPTOCRYSTALLINE MATERIAL COMPOSES 90% OR MORE OF THE WATER-QUENCHED SAMPLES	30	1	1988	FRESH	MINERAL / COMPONENT (INCL. GROUNDMASS)	OLIVINE	30-JAN-88_2		CORE	0.3 mm	PRIMARY	39.74					16.9		0.27	EMP (EPMA)			42.75		0.28
0.833463	[220] GARCIA M. O. (1996)	samp. 28-APR-90	257-28-APR-90	HAWAIIAN ISLANDS / HAWAII / KILAUEA / EAST RIFT ZONE / SHIELD STAGE / PUU OO ERUPTION		19.33	-155.11	19.33	-155.11			OUTCROP			SUBAERIAL	VOLCANIC ROCK	THOLEIITE	VESICULAR, NEARLY APHYRIC		28	4	1990	FRESH	MINERAL / COMPONENT (INCL. GROUNDMASS)	OLIVINE	28-APR-90_1		CORE	1.2 mm	PRIMARY	39.49					15.75		0.25	EMP (EPMA)			44.22		0.27
0.825752	[220] GARCIA M. O. (1996)	samp. 28-APR-90	257-28-APR-90	HAWAIIAN ISLANDS / HAWAII / KILAUEA / EAST RIFT ZONE / SHIELD STAGE / PUU OO ERUPTION		19.33	-155.11	19.33	-155.11			OUTCROP			SUBAERIAL	VOLCANIC ROCK	THOLEIITE	VESICULAR, NEARLY APHYRIC		28	4	1990	FRESH	MINERAL / COMPONENT (INCL. GROUNDMASS)	OLIVINE	28-APR-90_2		CORE	1.2 mm	PRIMARY	39.23					16.4		0.27	EMP (EPMA)			43.6		0.22
0.820373	[220] GARCIA M. O. (1996)	samp. 28-APR-90	257-28-APR-90	HAWAIIAN ISLANDS / HAWAII / KILAUEA / EAST RIFT ZONE / SHIELD STAGE / PUU OO ERUPTION		19.33	-155.11	19.33	-155.11			OUTCROP			SUBAERIAL	VOLCANIC ROCK	THOLEIITE	VESICULAR, NEARLY APHYRIC		28	4	1990	FRESH	MINERAL / COMPONENT (INCL. GROUNDMASS)	OLIVINE	28-APR-90_3		CORE	0.4 mm	PRIMARY	39.35					16.9		0.3	EMP (EPMA)			43.3		0.24
0.85373	[220] GARCIA M. O. (1996)	samp. 27-MAY-90	257-27-MAY-90	HAWAIIAN ISLANDS / HAWAII / KILAUEA / EAST RIFT ZONE / SHIELD STAGE / PUU OO ERUPTION		19.33	-155.11	19.33	-155.11			OUTCROP			SUBAERIAL	VOLCANIC ROCK	THOLEIITE	VESICULAR, NEARLY APHYRIC	GLASS OR CRYPTOCRYSTALLINE MATERIAL COMPOSES 90% OR MORE OF THE WATER-QUENCHED SAMPLES	27	5	1990	FRESH	MINERAL / COMPONENT (INCL. GROUNDMASS)	OLIVINE	27-MAY-90_1		CORE	0.7 mm	PRIMARY	39.8					13.85		0.26	EMP (EPMA)			45.35		0.29
0.818831	[220] GARCIA M. O. (1996)	samp. 27-MAY-90	257-27-MAY-90	HAWAIIAN ISLANDS / HAWAII / KILAUEA / EAST RIFT ZONE / SHIELD STAGE / PUU OO ERUPTION		19.33	-155.11	19.33	-155.11			OUTCROP			SUBAERIAL	VOLCANIC ROCK	THOLEIITE	VESICULAR, NEARLY APHYRIC	GLASS OR CRYPTOCRYSTALLINE MATERIAL COMPOSES 90% OR MORE OF THE WATER-QUENCHED SAMPLES	27	5	1990	FRESH	MINERAL / COMPONENT (INCL. GROUNDMASS)	OLIVINE	27-MAY-90_2		CORE	0.6 mm	PRIMARY	39.36					16.88		0.27	EMP (EPMA)			42.8		0.25
0.848024	[220] GARCIA M. O. (1996)	samp. 12-JAN-91	257-12-JAN-91	HAWAIIAN ISLANDS / HAWAII / KILAUEA / EAST RIFT ZONE / SHIELD STAGE / PUU OO ERUPTION		19.33	-155.11	19.33	-155.11			OUTCROP			SUBAERIAL	VOLCANIC ROCK	THOLEIITE	VESICULAR, NEARLY APHYRIC	GLASS OR CRYPTOCRYSTALLINE MATERIAL COMPOSES 90% OR MORE OF THE WATER-QUENCHED SAMPLES	12	1	1991	FRESH	MINERAL / COMPONENT (INCL. GROUNDMASS)	OLIVINE	12-JAN-91_1		CORE	0.8 mm	PRIMARY	39.75					14.42		0.26	EMP (EPMA)			45.14		0.28
0.845569	[220] GARCIA M. O. (1996)	samp. 12-JAN-91	257-12-JAN-91	HAWAIIAN ISLANDS / HAWAII / KILAUEA / EAST RIFT ZONE / SHIELD STAGE / PUU OO ERUPTION		19.33	-155.11	19.33	-155.11			OUTCROP			SUBAERIAL	VOLCANIC ROCK	THOLEIITE	VESICULAR, NEARLY APHYRIC	GLASS OR CRYPTOCRYSTALLINE MATERIAL COMPOSES 90% OR MORE OF THE WATER-QUENCHED SAMPLES	12	1	1991	FRESH	MINERAL / COMPONENT (INCL. GROUNDMASS)	OLIVINE	12-JAN-91_1-2		CORE	0.6 mm	PRIMARY	39.7					14.65		0.26	EMP (EPMA)			45		0.27
0.816206	[220] GARCIA M. O. (1996)	samp. 12-JAN-91	257-12-JAN-91	HAWAIIAN ISLANDS / HAWAII / KILAUEA / EAST RIFT ZONE / SHIELD STAGE / PUU OO ERUPTION		19.33	-155.11	19.33	-155.11			OUTCROP			SUBAERIAL	VOLCANIC ROCK	THOLEIITE	VESICULAR, NEARLY APHYRIC	GLASS OR CRYPTOCRYSTALLINE MATERIAL COMPOSES 90% OR MORE OF THE WATER-QUENCHED SAMPLES	12	1	1991	FRESH	MINERAL / COMPONENT (INCL. GROUNDMASS)	OLIVINE	12-JAN-91_3		CORE	0.5 mm	PRIMARY	39.05					17.3		0.29	EMP (EPMA)			43.1		0.2
0.805548	[222] WRIGHT T. L. (1996)	samp. KP-4		HAWAIIAN ISLANDS / HAWAII / KILAUEA / LOWER EAST RIFT ZONE / SHIELD STAGE / PUNA BASALT		19.5	-154.83	19.5	-154.83			OUTCROP			SUBAERIAL	VOLCANIC ROCK	BASALT		SPATTER	17	1	1960		MINERAL / COMPONENT (INCL. GROUNDMASS)	OLIVINE	1	PHENOCRYST	CORE		PRIMARY	39.2	0.02	0.04	0.03		17.9		0.21	NOT GIVEN			41.6	0.23	0.31			0.02
	[222] WRIGHT T. L. (1996)	samp. KP-4		HAWAIIAN ISLANDS / HAWAII / KILAUEA / LOWER EAST RIFT ZONE / SHIELD STAGE / PUNA BASALT		19.5	-154.83	19.5	-154.83			OUTCROP			SUBAERIAL	VOLCANIC ROCK	BASALT		SPATTER	17	1	1960		MINERAL / COMPONENT (INCL. GROUNDMASS)	OLIVINE	2	PHENOCRYST	RIM		PRIMARY	38.9	0.02	0.04	0.03		20.3		0.25	NOT GIVEN			39.6	0.26	0.18			0.03
0.873505	[222] WRIGHT T. L. (1996)	samp. KP-22		HAWAIIAN ISLANDS / HAWAII / KILAUEA / LOWER EAST RIFT ZONE / SHIELD STAGE / PUNA BASALT		19.5	-154.83	19.5	-154.83			OUTCROP			SUBAERIAL	VOLCANIC ROCK	BASALT			4	2	1960		MINERAL / COMPONENT (INCL. GROUNDMASS)	OLIVINE	3				PRIMARY	40.9	0.02	0	0.1		11.9		0.25	NOT GIVEN			46.1	0.19				0
0.774944	[222] WRIGHT T. L. (1996)	samp. KP-24		HAWAIIAN ISLANDS / HAWAII / KILAUEA / LOWER EAST RIFT ZONE / SHIELD STAGE / PUNA BASALT		19.5	-154.83	19.5	-154.83			OUTCROP			SUBAERIAL	VOLCANIC ROCK	BASALT			12	2	1960		MINERAL / COMPONENT (INCL. GROUNDMASS)	OLIVINE	4		CORE		PRIMARY	39.4	0.04	0.02	0.02		20.5		0.23	NOT GIVEN			39.6	0.28	0.15			0
	[222] WRIGHT T. L. (1996)	samp. KP-24		HAWAIIAN ISLANDS / HAWAII / KILAUEA / LOWER EAST RIFT ZONE / SHIELD STAGE / PUNA BASALT		19.5	-154.83	19.5	-154.83			OUTCROP			SUBAERIAL	VOLCANIC ROCK	BASALT			12	2	1960		MINERAL / COMPONENT (INCL. GROUNDMASS)	OLIVINE	5		RIM		PRIMARY	39	0.05	0.01	0.06		18		0.3	NOT GIVEN			41.5	0.27	0.22			0.02
0.780095	[222] WRIGHT T. L. (1996)	samp. KP-25		HAWAIIAN ISLANDS / HAWAII / KILAUEA / LOWER EAST RIFT ZONE / SHIELD STAGE / PUNA BASALT		19.5	-154.83	19.5	-154.83			OUTCROP			SUBAERIAL	VOLCANIC ROCK	BASALT		SPATTER	13	2	1960		MINERAL / COMPONENT (INCL. GROUNDMASS)	OLIVINE	6		CORE		PRIMARY	38.9	0.01	0.06	0.03		20.2		0.28	NOT GIVEN			40.2	0.29	0.25			0.03
	[222] WRIGHT T. L. (1996)	samp. KP-25		HAWAIIAN ISLANDS / HAWAII / KILAUEA / LOWER EAST RIFT ZONE / SHIELD STAGE / PUNA BASALT		19.5	-154.83	19.5	-154.83			OUTCROP			SUBAERIAL	VOLCANIC ROCK	BASALT		SPATTER	13	2	1960		MINERAL / COMPONENT (INCL. GROUNDMASS)	OLIVINE	7		RIM		PRIMARY	38.6	0.02	0.06	0.04		18.1		0.32	NOT GIVEN			41.8	0.27	0.28			0.02
0.853922	[222] WRIGHT T. L. (1996)	samp. KP-25		HAWAIIAN ISLANDS / HAWAII / KILAUEA / LOWER EAST RIFT ZONE / SHIELD STAGE / PUNA BASALT		19.5	-154.83	19.5	-154.83			OUTCROP			SUBAERIAL	VOLCANIC ROCK	BASALT		SPATTER	13	2	1960		MINERAL / COMPONENT (INCL. GROUNDMASS)	OLIVINE	8		CORE		PRIMARY	40.5	0.06	0	0.07		13.6		0.28	NOT GIVEN			44.6	0.19				0.04
	[222] WRIGHT T. L. (1996)	samp. KP-25		HAWAIIAN ISLANDS / HAWAII / KILAUEA / LOWER EAST RIFT ZONE / SHIELD STAGE / PUNA BASALT		19.5	-154.83	19.5	-154.83			OUTCROP			SUBAERIAL	VOLCANIC ROCK	BASALT		SPATTER	13	2	1960		MINERAL / COMPONENT (INCL. GROUNDMASS)	OLIVINE	9		RIM		PRIMARY	40.1	0.07	0	0.04		15.8		0.31	NOT GIVEN			43.5	0.2				0.03
0.874927	[222] WRIGHT T. L. (1996)	samp. KP-26_SCORIA1		HAWAIIAN ISLANDS / HAWAII / KILAUEA / LOWER EAST RIFT ZONE / SHIELD STAGE / PUNA BASALT		19.5	-154.83	19.5	-154.83			OUTCROP			SUBAERIAL	VOLCANIC ROCK	BASALT		SPATTER	16	2	1960		MINERAL / COMPONENT (INCL. GROUNDMASS)	OLIVINE	10	XENOCRYST	CORE		PRIMARY	40.2	0.02	0.08	0.1		11.9		0.3	NOT GIVEN			46.7	0.19	0.32			0.02
	[222] WRIGHT T. L. (1996)	samp. KP-26_SCORIA1		HAWAIIAN ISLANDS / HAWAII / KILAUEA / LOWER EAST RIFT ZONE / SHIELD STAGE / PUNA BASALT		19.5	-154.83	19.5	-154.83			OUTCROP			SUBAERIAL	VOLCANIC ROCK	BASALT		SPATTER	16	2	1960		MINERAL / COMPONENT (INCL. GROUNDMASS)	OLIVINE	11	XENOCRYST	RIM		PRIMARY	39.5	0.05	0	0.04		16.8		0.28	NOT GIVEN			42.6	0.28				0.04
0.76433	[222] WRIGHT T. L. (1996)	samp. KP-26_SCORIA1		HAWAIIAN ISLANDS / HAWAII / KILAUEA / LOWER EAST RIFT ZONE / SHIELD STAGE / PUNA BASALT		19.5	-154.83	19.5	-154.83			OUTCROP			SUBAERIAL	VOLCANIC ROCK	BASALT		SPATTER	16	2	1960		MINERAL / COMPONENT (INCL. GROUNDMASS)	OLIVINE	12	MICROPHENOCRYST	CORE		PRIMARY	38.8	0.04	0.04	0.02		21.6		0.26	NOT GIVEN			39.3	0.27	0.18			0.04
	[222] WRIGHT T. L. (1996)	samp. KP-26_SCORIA1		HAWAIIAN ISLANDS / HAWAII / KILAUEA / LOWER EAST RIFT ZONE / SHIELD STAGE / PUNA BASALT		19.5	-154.83	19.5	-154.83			OUTCROP			SUBAERIAL	VOLCANIC ROCK	BASALT		SPATTER	16	2	1960		MINERAL / COMPONENT (INCL. GROUNDMASS)	OLIVINE	13	MICROPHENOCRYST	RIM		PRIMARY	39.1	0.04	0.03	0.03		19.5		0.32	NOT GIVEN			40.8	0.25	0.2			0.02
0.756891	[222] WRIGHT T. L. (1996)	samp. KP-26_SCORIA1		HAWAIIAN ISLANDS / HAWAII / KILAUEA / LOWER EAST RIFT ZONE / SHIELD STAGE / PUNA BASALT		19.5	-154.83	19.5	-154.83			OUTCROP			SUBAERIAL	VOLCANIC ROCK	BASALT		SPATTER	16	2	1960		MINERAL / COMPONENT (INCL. GROUNDMASS)	OLIVINE	14	MICROPHENOCRYST			PRIMARY	38.8	0.08	0.05	0.03		22.1		0.27	NOT GIVEN			38.6	0.27	0.1			0.02
0.762111	[222] WRIGHT T. L. (1996)	samp. KP-28		HAWAIIAN ISLANDS / HAWAII / KILAUEA / LOWER EAST RIFT ZONE / SHIELD STAGE / PUNA BASALT		19.5	-154.83	19.5	-154.83			OUTCROP			SUBAERIAL	VOLCANIC ROCK	BASALT			18	2	1960		MINERAL / COMPONENT (INCL. GROUNDMASS)	OLIVINE	15		CORE		PRIMARY	38.7	0.01	0.07	0.02		21.7		0.28	NOT GIVEN			39	0.29	0.21			0.02
	[222] WRIGHT T. L. (1996)	samp. KP-28		HAWAIIAN ISLANDS / HAWAII / KILAUEA / LOWER EAST RIFT ZONE / SHIELD STAGE / PUNA BASALT		19.5	-154.83	19.5	-154.83			OUTCROP			SUBAERIAL	VOLCANIC ROCK	BASALT			18	2	1960		MINERAL / COMPONENT (INCL. GROUNDMASS)	OLIVINE	16		RIM		PRIMARY	38.6	0.03	0.09	0.03		19.3		0.36	NOT GIVEN			41.5	0.23	0.29			0.02
0.832578	[223] GARCIA M. O. (1989)	samp. 49		HAWAIIAN ISLANDS / HAWAII / KILAUEA / EAST RIFT ZONE / SHIELD STAGE / PUNA BASALT	NAPAU CRATER, FIRST FLOW	19.37	-155.19	19.37	-155.19			OUTCROP			SUBAERIAL	VOLCANIC ROCK	BASALT	HIGHLY VESICULAR				1983		MINERAL / COMPONENT (INCL. GROUNDMASS)	OLIVINE	49_C	MICROPHENOCRYST	CORE	0.4 mm	PRIMARY	39.8						15.7					43.8
	[223] GARCIA M. O. (1989)	samp. 49		HAWAIIAN ISLANDS / HAWAII / KILAUEA / EAST RIFT ZONE / SHIELD STAGE / PUNA BASALT	NAPAU CRATER, FIRST FLOW	19.37	-155.19	19.37	-155.19			OUTCROP			SUBAERIAL	VOLCANIC ROCK	BASALT	HIGHLY VESICULAR				1983		MINERAL / COMPONENT (INCL. GROUNDMASS)	OLIVINE	49_R	MICROPHENOCRYST	RIM		PRIMARY	39.1						20.1					40.8
0.769817	[223] GARCIA M. O. (1989)	samp. 11		HAWAIIAN ISLANDS / HAWAII / KILAUEA / EAST RIFT ZONE / SHIELD STAGE / PUU OO ERUPTION		19.33	-155.11	19.33	-155.11			OUTCROP			SUBAERIAL	VOLCANIC ROCK	THOLEIITE	HIGHLY VESICULAR				1983		MINERAL / COMPONENT (INCL. GROUNDMASS)	OLIVINE	11_1C	MICROPHENOCRYST	CORE	0.3 mm	PRIMARY	39						21					39.4
	[223] GARCIA M. O. (1989)	samp. 11		HAWAIIAN ISLANDS / HAWAII / KILAUEA / EAST RIFT ZONE / SHIELD STAGE / PUU OO ERUPTION		19.33	-155.11	19.33	-155.11			OUTCROP			SUBAERIAL	VOLCANIC ROCK	THOLEIITE	HIGHLY VESICULAR				1983		MINERAL / COMPONENT (INCL. GROUNDMASS)	OLIVINE	11_1R	MICROPHENOCRYST	RIM		PRIMARY	39						20.6					40
0.770213	[223] GARCIA M. O. (1989)	samp. 11		HAWAIIAN ISLANDS / HAWAII / KILAUEA / EAST RIFT ZONE / SHIELD STAGE / PUU OO ERUPTION		19.33	-155.11	19.33	-155.11			OUTCROP			SUBAERIAL	VOLCANIC ROCK	THOLEIITE	HIGHLY VESICULAR				1983		MINERAL / COMPONENT (INCL. GROUNDMASS)	OLIVINE	11_2C	MICROPHENOCRYST	CORE	0.25 mm	PRIMARY	39						20.9					39.3
	[223] GARCIA M. O. (1989)	samp. 11		HAWAIIAN ISLANDS / HAWAII / KILAUEA / EAST RIFT ZONE / SHIELD STAGE / PUU OO ERUPTION		19.33	-155.11	19.33	-155.11			OUTCROP			SUBAERIAL	VOLCANIC ROCK	THOLEIITE	HIGHLY VESICULAR				1983		MINERAL / COMPONENT (INCL. GROUNDMASS)	OLIVINE	11_2R	MICROPHENOCRYST	RIM		PRIMARY	39.2						19.6					40.8
0.783899	[223] GARCIA M. O. (1989)	samp. 12		HAWAIIAN ISLANDS / HAWAII / KILAUEA / EAST RIFT ZONE / SHIELD STAGE / PUU OO ERUPTION		19.33	-155.11	19.33	-155.11			OUTCROP			SUBAERIAL	VOLCANIC ROCK	THOLEIITE	HIGHLY VESICULAR				1983		MINERAL / COMPONENT (INCL. GROUNDMASS)	OLIVINE	12_C	MICROPHENOCRYST	CORE	0.4 mm	PRIMARY	38.7						20					40.7
	[223] GARCIA M. O. (1989)	samp. 12		HAWAIIAN ISLANDS / HAWAII / KILAUEA / EAST RIFT ZONE / SHIELD STAGE / PUU OO ERUPTION		19.33	-155.11	19.33	-155.11			OUTCROP			SUBAERIAL	VOLCANIC ROCK	THOLEIITE	HIGHLY VESICULAR				1983		MINERAL / COMPONENT (INCL. GROUNDMASS)	OLIVINE	12_R	MICROPHENOCRYST	RIM		PRIMARY	39.4						19.9					40
0.768133	[223] GARCIA M. O. (1989)	samp. 10		HAWAIIAN ISLANDS / HAWAII / KILAUEA / EAST RIFT ZONE / SHIELD STAGE / PUU OO ERUPTION		19.33	-155.11	19.33	-155.11			OUTCROP			SUBAERIAL	VOLCANIC ROCK	THOLEIITE	HIGHLY VESICULAR				1983		MINERAL / COMPONENT (INCL. GROUNDMASS)	OLIVINE	10_C	MICROPHENOCRYST	CORE	0.15 mm	PRIMARY	38.9						21.2					39.4
	[223] GARCIA M. O. (1989)	samp. 10		HAWAIIAN ISLANDS / HAWAII / KILAUEA / EAST RIFT ZONE / SHIELD STAGE / PUU OO ERUPTION		19.33	-155.11	19.33	-155.11			OUTCROP			SUBAERIAL	VOLCANIC ROCK	THOLEIITE	HIGHLY VESICULAR				1983		MINERAL / COMPONENT (INCL. GROUNDMASS)	OLIVINE	10_R	MICROPHENOCRYST	RIM		PRIMARY	38.6						21					39.6
0.766149	[223] GARCIA M. O. (1989)	samp. 15		HAWAIIAN ISLANDS / HAWAII / KILAUEA / EAST RIFT ZONE / SHIELD STAGE / PUU OO ERUPTION		19.33	-155.11	19.33	-155.11			OUTCROP			SUBAERIAL	VOLCANIC ROCK	THOLEIITE	HIGHLY VESICULAR				1983		MINERAL / COMPONENT (INCL. GROUNDMASS)	OLIVINE	15_C	MICROPHENOCRYST	CORE	0.25 mm	PRIMARY	38.8						21.6					39.7
	[223] GARCIA M. O. (1989)	samp. 15		HAWAIIAN ISLANDS / HAWAII / KILAUEA / EAST RIFT ZONE / SHIELD STAGE / PUU OO ERUPTION		19.33	-155.11	19.33	-155.11			OUTCROP			SUBAERIAL	VOLCANIC ROCK	THOLEIITE	HIGHLY VESICULAR				1983		MINERAL / COMPONENT (INCL. GROUNDMASS)	OLIVINE	15_R	MICROPHENOCRYST	RIM		PRIMARY	38.9						21.7					39.7
0.749471	[223] GARCIA M. O. (1989)	samp. 40		HAWAIIAN ISLANDS / HAWAII / KILAUEA / EAST RIFT ZONE / SHIELD STAGE / PUU OO ERUPTION		19.33	-155.11	19.33	-155.11			OUTCROP			SUBAERIAL	VOLCANIC ROCK	THOLEIITE	HIGHLY VESICULAR				1983		MINERAL / COMPONENT (INCL. GROUNDMASS)	OLIVINE	40_C	MICROPHENOCRYST	CORE	0.3 mm	PRIMARY	38.1						23					38.6
	[223] GARCIA M. O. (1989)	samp. 40		HAWAIIAN ISLANDS / HAWAII / KILAUEA / EAST RIFT ZONE / SHIELD STAGE / PUU OO ERUPTION		19.33	-155.11	19.33	-155.11			OUTCROP			SUBAERIAL	VOLCANIC ROCK	THOLEIITE	HIGHLY VESICULAR				1983		MINERAL / COMPONENT (INCL. GROUNDMASS)	OLIVINE	40_R	MICROPHENOCRYST	RIM		PRIMARY	38.4						23.1					38.5
0.827164	[224] FODOR R. V. (1994)	samp. K		HAWAIIAN ISLANDS / HAWAII / KILAUEA / EAST RIFT ZONE / SHIELD STAGE / PUNA BASALT	CAPE KUMUKAHI, KAPOHO ERUPTION	19.5	-155.3	19.5	-155.3			OUTCROP			SUBAERIAL	PLUTONIC ROCK	GABBRO, OLIVINE	POIKILITIC	XENOLITH		2	1960		MINERAL / COMPONENT (INCL. GROUNDMASS)	OLIVINE					PRIMARY	39.3						16.5	0.22	EMP (EPMA)			44.3	0.18	0.29
0.823257	[224] FODOR R. V. (1994)	samp. M		HAWAIIAN ISLANDS / HAWAII / KILAUEA / EAST RIFT ZONE / SHIELD STAGE / PUNA BASALT	CAPE KUMUKAHI, KAPOHO ERUPTION	19.5	-155.3	19.5	-155.3			OUTCROP			SUBAERIAL	PLUTONIC ROCK	GABBRO, OLIVINE	POIKILITIC	XENOLITH		2	1960		MINERAL / COMPONENT (INCL. GROUNDMASS)	OLIVINE					PRIMARY	39.3						16.8	0.27	EMP (EPMA)			43.9	0.2	0.22
0.800427	[224] FODOR R. V. (1994)	samp. U		HAWAIIAN ISLANDS / HAWAII / KILAUEA / EAST RIFT ZONE / SHIELD STAGE / PUNA BASALT	CAPE KUMUKAHI, KAPOHO ERUPTION	19.5	-155.3	19.5	-155.3			OUTCROP			SUBAERIAL	PLUTONIC ROCK	GABBRO, OLIVINE	INTERGRANULAR SUBOPHITIC	XENOLITH		2	1960		MINERAL / COMPONENT (INCL. GROUNDMASS)	OLIVINE					PRIMARY	38.2						18.8	0.26	EMP (EPMA)			42.3	0.28	0.22
0.798731	[224] FODOR R. V. (1994)	samp. T		HAWAIIAN ISLANDS / HAWAII / KILAUEA / EAST RIFT ZONE / SHIELD STAGE / PUNA BASALT	CAPE KUMUKAHI, KAPOHO ERUPTION	19.5	-155.3	19.5	-155.3			OUTCROP			SUBAERIAL	PLUTONIC ROCK	GABBRO, OLIVINE	INTERGRANULAR SUBOPHITIC	XENOLITH		2	1960		MINERAL / COMPONENT (INCL. GROUNDMASS)	OLIVINE					PRIMARY	38.9						19	0.23	EMP (EPMA)			42.3	0.25	0.23
0.794265	[224] FODOR R. V. (1994)	samp. B		HAWAIIAN ISLANDS / HAWAII / KILAUEA / EAST RIFT ZONE / SHIELD STAGE / PUNA BASALT	CAPE KUMUKAHI, KAPOHO ERUPTION	19.5	-155.3	19.5	-155.3			OUTCROP			SUBAERIAL	PLUTONIC ROCK	GABBRO, OLIVINE	INTERSERTAL HYALOOPHITIC	XENOLITH		2	1960		MINERAL / COMPONENT (INCL. GROUNDMASS)	OLIVINE					PRIMARY	38.6						19.3	0.25	EMP (EPMA)			41.8	0.21	0.28
0.77383	[224] FODOR R. V. (1994)	samp. F		HAWAIIAN ISLANDS / HAWAII / KILAUEA / EAST RIFT ZONE / SHIELD STAGE / PUNA BASALT	CAPE KUMUKAHI, KAPOHO ERUPTION	19.5	-155.3	19.5	-155.3			OUTCROP			SUBAERIAL	PLUTONIC ROCK	GABBRO, OLIVINE	INTERSERTAL HYALOOPHITIC	XENOLITH		2	1960		MINERAL / COMPONENT (INCL. GROUNDMASS)	OLIVINE					PRIMARY	38.6						21.1	0.27	EMP (EPMA)			40.5	0.23	0.18
0.754794	[224] FODOR R. V. (1994)	samp. X		HAWAIIAN ISLANDS / HAWAII / KILAUEA / EAST RIFT ZONE / SHIELD STAGE / PUNA BASALT	CAPE KUMUKAHI, KAPOHO ERUPTION	19.5	-155.3	19.5	-155.3			OUTCROP			SUBAERIAL	PLUTONIC ROCK	GABBRO, OLIVINE	GRANULAR POIKILITIC	NORITIC, XENOLITH		2	1960		MINERAL / COMPONENT (INCL. GROUNDMASS)	OLIVINE					PRIMARY	38.1						22.7	0.11	EMP (EPMA)			39.2	0.32	0.33
0.742619	[224] FODOR R. V. (1994)	samp. J		HAWAIIAN ISLANDS / HAWAII / KILAUEA / EAST RIFT ZONE / SHIELD STAGE / PUNA BASALT	CAPE KUMUKAHI, KAPOHO ERUPTION	19.5	-155.3	19.5	-155.3			OUTCROP			SUBAERIAL	PLUTONIC ROCK	GABBRO, OLIVINE	INTERGRANULAR AND MINOR POIKILITIC	NORITIC, XENOLITH		2	1960		MINERAL / COMPONENT (INCL. GROUNDMASS)	OLIVINE					PRIMARY	37.9						23.6	0.22	EMP (EPMA)			38.2	0.28	0.21
0.704834	[224] FODOR R. V. (1994)	samp. D		HAWAIIAN ISLANDS / HAWAII / KILAUEA / EAST RIFT ZONE / SHIELD STAGE / PUNA BASALT	CAPE KUMUKAHI, KAPOHO ERUPTION	19.5	-155.3	19.5	-155.3			OUTCROP			SUBAERIAL	PLUTONIC ROCK	GABBRO, OLIVINE	INTERGRANULAR AND PARTLY SUBOPHITIC	NORITIC, XENOLITH		2	1960		MINERAL / COMPONENT (INCL. GROUNDMASS)	OLIVINE					PRIMARY	37.6						26.5	0.26	EMP (EPMA)			35.5	0.36	0.28
0.889359	[224] FODOR R. V. (1994)	samp. 1960	448-1960	HAWAIIAN ISLANDS / HAWAII / KILAUEA / EAST RIFT ZONE / SHIELD STAGE / PUNA BASALT	CAPE KUMUKAHI, KAPOHO ERUPTION	19.5	-155.3	19.5	-155.3			OUTCROP			SUBAERIAL	VOLCANIC ROCK	BASALT				2	1960		MINERAL / COMPONENT (INCL. GROUNDMASS)	OLIVINE	1960_1	PHENOCRYST			PRIMARY	40.3						10.6	0.27	EMP (EPMA)			47.8	0.15	0.22
0.860576	[224] FODOR R. V. (1994)	samp. 1960	448-1960	HAWAIIAN ISLANDS / HAWAII / KILAUEA / EAST RIFT ZONE / SHIELD STAGE / PUNA BASALT	CAPE KUMUKAHI, KAPOHO ERUPTION	19.5	-155.3	19.5	-155.3			OUTCROP			SUBAERIAL	VOLCANIC ROCK	BASALT				2	1960		MINERAL / COMPONENT (INCL. GROUNDMASS)	OLIVINE	1960_2	PHENOCRYST			PRIMARY	39.8						13.4	0.3	EMP (EPMA)			46.4	0.15	0.16
0.846564	[224] FODOR R. V. (1994)	samp. 1960	448-1960	HAWAIIAN ISLANDS / HAWAII / KILAUEA / EAST RIFT ZONE / SHIELD STAGE / PUNA BASALT	CAPE KUMUKAHI, KAPOHO ERUPTION	19.5	-155.3	19.5	-155.3			OUTCROP			SUBAERIAL	VOLCANIC ROCK	BASALT				2	1960		MINERAL / COMPONENT (INCL. GROUNDMASS)	OLIVINE	1960_3	PHENOCRYST			PRIMARY	39.5						14.7	0.3	EMP (EPMA)			45.5	0.16	0.21
0.800142	[224] FODOR R. V. (1994)	samp. 1960	448-1960	HAWAIIAN ISLANDS / HAWAII / KILAUEA / EAST RIFT ZONE / SHIELD STAGE / PUNA BASALT	CAPE KUMUKAHI, KAPOHO ERUPTION	19.5	-155.3	19.5	-155.3			OUTCROP			SUBAERIAL	VOLCANIC ROCK	BASALT				2	1960		MINERAL / COMPONENT (INCL. GROUNDMASS)	OLIVINE	1960_4	PHENOCRYST			PRIMARY	37.7						18.7	0.31	EMP (EPMA)			42	0.2	0.22
0.780777	[226] HO R. A. (1988)	samp. 2		HAWAIIAN ISLANDS / HAWAII / KILAUEA / EAST RIFT ZONE / SHIELD STAGE / PUNA BASALT	VENT E	19.5	-154.87	19.5	-154.87			OUTCROP			SUBAERIAL	VOLCANIC ROCK	BASALT			3	3	1955		MINERAL / COMPONENT (INCL. GROUNDMASS)	OLIVINE		PHENOCRYST	CORE		PRIMARY	38.65						20.33					40.62
0.797305	[226] HO R. A. (1988)	samp. 3		HAWAIIAN ISLANDS / HAWAII / KILAUEA / EAST RIFT ZONE / SHIELD STAGE / PUNA BASALT	VENT S	19.45	-154.92	19.45	-154.92			OUTCROP			SUBAERIAL	VOLCANIC ROCK	BASALT			14	3	1955		MINERAL / COMPONENT (INCL. GROUNDMASS)	OLIVINE		PHENOCRYST	CORE		PRIMARY	39.19						18.82					41.53
0.813903	[226] HO R. A. (1988)	samp. 7		HAWAIIAN ISLANDS / HAWAII / KILAUEA / EAST RIFT ZONE / SHIELD STAGE / PUNA BASALT	VENT T, BLOWHOLE CONE	19.44	-154.95	19.44	-154.95			OUTCROP			SUBAERIAL	VOLCANIC ROCK	BASALT			26	3	1955		MINERAL / COMPONENT (INCL. GROUNDMASS)	OLIVINE	7_1	PHENOCRYST	CORE		PRIMARY	39.43						17.44					42.79
0.83698	[226] HO R. A. (1988)	samp. 7		HAWAIIAN ISLANDS / HAWAII / KILAUEA / EAST RIFT ZONE / SHIELD STAGE / PUNA BASALT	VENT T, BLOWHOLE CONE	19.44	-154.95	19.44	-154.95			OUTCROP			SUBAERIAL	VOLCANIC ROCK	BASALT			26	3	1955		MINERAL / COMPONENT (INCL. GROUNDMASS)	OLIVINE	7_2	PHENOCRYST	CORE		PRIMARY	39.93						15.37					44.27
0.809503	[226] HO R. A. (1988)	samp. 9		HAWAIIAN ISLANDS / HAWAII / KILAUEA / EAST RIFT ZONE / SHIELD STAGE / PUNA BASALT	VENT Y	19.44	-154.95	19.44	-154.95			OUTCROP			SUBAERIAL	VOLCANIC ROCK	BASALT			28	3	1955		MINERAL / COMPONENT (INCL. GROUNDMASS)	OLIVINE		PHENOCRYST	CORE		PRIMARY	39.23						17.92					42.72
0.769034	[228] GARCIA M. O. (1988)	samp. 2F		HAWAIIAN ISLANDS / HAWAII / KILAUEA / EAST RIFT ZONE / SHIELD STAGE / PUNA BASALT	PUU KAMOAMOA	19.4	-155.13	19.4	-155.13			OUTCROP			SUBAERIAL	VOLCANIC ROCK	BASALT	VESICULAR		3	1	1983		MINERAL / COMPONENT (INCL. GROUNDMASS)	OLIVINE		PHENOCRYST	CORE		PRIMARY	38.3					21.2						39.6
0.786421	[228] GARCIA M. O. (1988)	samp. 6S		HAWAIIAN ISLANDS / HAWAII / KILAUEA / EAST RIFT ZONE / SHIELD STAGE / PUNA BASALT	PUU KAMOAMOA	19.4	-155.13	19.4	-155.13			OUTCROP			SUBAERIAL	VOLCANIC ROCK	BASALT	VESICULAR		3	1	1983		MINERAL / COMPONENT (INCL. GROUNDMASS)	OLIVINE		PHENOCRYST	CORE		PRIMARY	38.7					19.8						40.9
0.777388	[228] GARCIA M. O. (1988)	samp. 7S		HAWAIIAN ISLANDS / HAWAII / KILAUEA / EAST RIFT ZONE / SHIELD STAGE / PUU OO ERUPTION		19.33	-155.11	19.33	-155.11			OUTCROP			SUBAERIAL	VOLCANIC ROCK	THOLEIITE	VESICULAR		5	1	1983		MINERAL / COMPONENT (INCL. GROUNDMASS)	OLIVINE		PHENOCRYST	CORE		PRIMARY	38.63					20.77						40.69
0.771207	[228] GARCIA M. O. (1988)	samp. 10F		HAWAIIAN ISLANDS / HAWAII / KILAUEA / EAST RIFT ZONE / SHIELD STAGE / PUU OO ERUPTION		19.33	-155.11	19.33	-155.11			OUTCROP			SUBAERIAL	VOLCANIC ROCK	THOLEIITE	VESICULAR		5	1	1983		MINERAL / COMPONENT (INCL. GROUNDMASS)	OLIVINE		PHENOCRYST	CORE		PRIMARY	38.1					21.1						39.9
0.75047	[228] GARCIA M. O. (1988)	samp. 13F		HAWAIIAN ISLANDS / HAWAII / KILAUEA / EAST RIFT ZONE / SHIELD STAGE / PUU OO ERUPTION		19.33	-155.11	19.33	-155.11			OUTCROP			SUBAERIAL	VOLCANIC ROCK	THOLEIITE	VESICULAR		6	1	1983		MINERAL / COMPONENT (INCL. GROUNDMASS)	OLIVINE		PHENOCRYST	CORE		PRIMARY	38					22.7						38.3
0.726459	[228] GARCIA M. O. (1988)	samp. 15F		HAWAIIAN ISLANDS / HAWAII / KILAUEA / EAST RIFT ZONE / SHIELD STAGE / PUU OO ERUPTION		19.33	-155.11	19.33	-155.11			OUTCROP			SUBAERIAL	VOLCANIC ROCK	THOLEIITE	VESICULAR		6	1	1983		MINERAL / COMPONENT (INCL. GROUNDMASS)	OLIVINE		PHENOCRYST	CORE		PRIMARY	37.5					24.7						36.8
0.789742	[228] GARCIA M. O. (1988)	samp. 17F		HAWAIIAN ISLANDS / HAWAII / KILAUEA / EAST RIFT ZONE / SHIELD STAGE / PUU OO ERUPTION		19.33	-155.11	19.33	-155.11			OUTCROP			SUBAERIAL	VOLCANIC ROCK	THOLEIITE	VESICULAR						MINERAL / COMPONENT (INCL. GROUNDMASS)	OLIVINE		PHENOCRYST	CORE		PRIMARY	38.8					19.6						41.3
0.786394	[228] GARCIA M. O. (1988)	samp. 19S		HAWAIIAN ISLANDS / HAWAII / KILAUEA / EAST RIFT ZONE / SHIELD STAGE / PUU OO ERUPTION		19.33	-155.11	19.33	-155.11			OUTCROP			SUBAERIAL	VOLCANIC ROCK	THOLEIITE	VESICULAR		7	1	1983		MINERAL / COMPONENT (INCL. GROUNDMASS)	OLIVINE		PHENOCRYST	CORE		PRIMARY	38.3					19.9						41.1
0.774629	[228] GARCIA M. O. (1988)	samp. 25S		HAWAIIAN ISLANDS / HAWAII / KILAUEA / EAST RIFT ZONE / SHIELD STAGE / PUU OO ERUPTION		19.33	-155.11	19.33	-155.11			OUTCROP			SUBAERIAL	VOLCANIC ROCK	THOLEIITE	VESICULAR		8	1	1983		MINERAL / COMPONENT (INCL. GROUNDMASS)	OLIVINE		PHENOCRYST	CORE		PRIMARY	38.3					20.9						40.3
0.750622	[228] GARCIA M. O. (1988)	samp. 27F		HAWAIIAN ISLANDS / HAWAII / KILAUEA / EAST RIFT ZONE / SHIELD STAGE / PUU OO ERUPTION		19.33	-155.11	19.33	-155.11			OUTCROP			SUBAERIAL	VOLCANIC ROCK	THOLEIITE	VESICULAR		8	1	1983		MINERAL / COMPONENT (INCL. GROUNDMASS)	OLIVINE		PHENOCRYST	CORE		PRIMARY	38.2					22.8						38.5
0.747677	[228] GARCIA M. O. (1988)	samp. 31S		HAWAIIAN ISLANDS / HAWAII / KILAUEA / EAST RIFT ZONE / SHIELD STAGE / PUU OO ERUPTION		19.33	-155.11	19.33	-155.11			OUTCROP			SUBAERIAL	VOLCANIC ROCK	THOLEIITE	VESICULAR		10	1	1983		MINERAL / COMPONENT (INCL. GROUNDMASS)	OLIVINE		PHENOCRYST	CORE		PRIMARY	37.8					23.1						38.4
0.751108	[228] GARCIA M. O. (1988)	samp. 34F		HAWAIIAN ISLANDS / HAWAII / KILAUEA / EAST RIFT ZONE / SHIELD STAGE / PUU OO ERUPTION		19.33	-155.11	19.33	-155.11			OUTCROP			SUBAERIAL	VOLCANIC ROCK	THOLEIITE	VESICULAR		11	1	1983		MINERAL / COMPONENT (INCL. GROUNDMASS)	OLIVINE		PHENOCRYST	CORE		PRIMARY	38					22.8						38.6
0.736331	[228] GARCIA M. O. (1988)	samp. 37F		HAWAIIAN ISLANDS / HAWAII / KILAUEA / EAST RIFT ZONE / SHIELD STAGE / PUU OO ERUPTION		19.33	-155.11	19.33	-155.11			OUTCROP			SUBAERIAL	VOLCANIC ROCK	THOLEIITE	VESICULAR		11	1	1983		MINERAL / COMPONENT (INCL. GROUNDMASS)	OLIVINE		PHENOCRYST	CORE		PRIMARY	37.9					24						37.6
0.746734	[228] GARCIA M. O. (1988)	samp. 40F		HAWAIIAN ISLANDS / HAWAII / KILAUEA / EAST RIFT ZONE / SHIELD STAGE / PUU OO ERUPTION		19.33	-155.11	19.33	-155.11			OUTCROP			SUBAERIAL	VOLCANIC ROCK	THOLEIITE	VESICULAR						MINERAL / COMPONENT (INCL. GROUNDMASS)	OLIVINE		PHENOCRYST	CORE		PRIMARY	37.92					23.27						38.49
0.804299	[228] GARCIA M. O. (1988)	samp. 49S		HAWAIIAN ISLANDS / HAWAII / KILAUEA / EAST RIFT ZONE / SHIELD STAGE / PUU OO ERUPTION		19.33	-155.11	19.33	-155.11			OUTCROP			SUBAERIAL	VOLCANIC ROCK	THOLEIITE	VESICULAR						MINERAL / COMPONENT (INCL. GROUNDMASS)	OLIVINE		PHENOCRYST	CORE		PRIMARY	38.7					18.52						42.7
0.743999	[228] GARCIA M. O. (1988)	samp. 54S		HAWAIIAN ISLANDS / HAWAII / KILAUEA / EAST RIFT ZONE / SHIELD STAGE / PUU OO ERUPTION		19.33	-155.11	19.33	-155.11			OUTCROP			SUBAERIAL	VOLCANIC ROCK	THOLEIITE	VESICULAR						MINERAL / COMPONENT (INCL. GROUNDMASS)	OLIVINE		PHENOCRYST	CORE		PRIMARY	37.71					23.62						38.51
0.753745	[228] GARCIA M. O. (1988)	samp. 66F		HAWAIIAN ISLANDS / HAWAII / KILAUEA / EAST RIFT ZONE / SHIELD STAGE / PUU OO ERUPTION		19.33	-155.11	19.33	-155.11			OUTCROP			SUBAERIAL	VOLCANIC ROCK	THOLEIITE	VESICULAR		16	2	1983		MINERAL / COMPONENT (INCL. GROUNDMASS)	OLIVINE		PHENOCRYST	CORE		PRIMARY	38.07					22.66						38.91
0.754403	[228] GARCIA M. O. (1988)	samp. 77F		HAWAIIAN ISLANDS / HAWAII / KILAUEA / EAST RIFT ZONE / SHIELD STAGE / PUU OO ERUPTION		19.33	-155.11	19.33	-155.11			OUTCROP			SUBAERIAL	VOLCANIC ROCK	THOLEIITE	VESICULAR		25	2	1983		MINERAL / COMPONENT (INCL. GROUNDMASS)	OLIVINE		PHENOCRYST	CORE		PRIMARY	37.9					22.69						39.1
0.762417	[228] GARCIA M. O. (1988)	samp. 81S		HAWAIIAN ISLANDS / HAWAII / KILAUEA / EAST RIFT ZONE / SHIELD STAGE / PUU OO ERUPTION		19.33	-155.11	19.33	-155.11			OUTCROP			SUBAERIAL	VOLCANIC ROCK	THOLEIITE	VESICULAR		1	3	1983		MINERAL / COMPONENT (INCL. GROUNDMASS)	OLIVINE		PHENOCRYST	CORE		PRIMARY	37.87					22.08						39.75
0.759646	[228] GARCIA M. O. (1988)	samp. 88F		HAWAIIAN ISLANDS / HAWAII / KILAUEA / EAST RIFT ZONE / SHIELD STAGE / PUU OO ERUPTION		19.33	-155.11	19.33	-155.11			OUTCROP			SUBAERIAL	VOLCANIC ROCK	THOLEIITE	VESICULAR		28	3	1983		MINERAL / COMPONENT (INCL. GROUNDMASS)	OLIVINE		PHENOCRYST	CORE		PRIMARY	37.78					22.34						39.61
0.757469	[228] GARCIA M. O. (1988)	samp. 96F		HAWAIIAN ISLANDS / HAWAII / KILAUEA / EAST RIFT ZONE / SHIELD STAGE / PUU OO ERUPTION		19.33	-155.11	19.33	-155.11			OUTCROP			SUBAERIAL	VOLCANIC ROCK	THOLEIITE	VESICULAR		31	3	1983		MINERAL / COMPONENT (INCL. GROUNDMASS)	OLIVINE		PHENOCRYST	CORE		PRIMARY	37.64					22.59						39.58
0.798001	[228] GARCIA M. O. (1988)	samp. 117F		HAWAIIAN ISLANDS / HAWAII / KILAUEA / EAST RIFT ZONE / SHIELD STAGE / PUU OO ERUPTION		19.33	-155.11	19.33	-155.11			OUTCROP			SUBAERIAL	VOLCANIC ROCK	THOLEIITE	VESICULAR		9	4	1983		MINERAL / COMPONENT (INCL. GROUNDMASS)	OLIVINE		PHENOCRYST	CORE		PRIMARY	38.51					19.1						42.33
0.804611	[228] GARCIA M. O. (1988)	samp. 130F		HAWAIIAN ISLANDS / HAWAII / KILAUEA / EAST RIFT ZONE / SHIELD STAGE / PUU OO ERUPTION		19.33	-155.11	19.33	-155.11			OUTCROP			SUBAERIAL	VOLCANIC ROCK	THOLEIITE	VESICULAR		17	6	1983		MINERAL / COMPONENT (INCL. GROUNDMASS)	OLIVINE		PHENOCRYST	CORE		PRIMARY	38.68					18.44						42.6
0.819718	[228] GARCIA M. O. (1988)	samp. 139F		HAWAIIAN ISLANDS / HAWAII / KILAUEA / EAST RIFT ZONE / SHIELD STAGE / PUU OO ERUPTION		19.33	-155.11	19.33	-155.11			OUTCROP			SUBAERIAL	VOLCANIC ROCK	THOLEIITE	VESICULAR		3	7	1983		MINERAL / COMPONENT (INCL. GROUNDMASS)	OLIVINE		PHENOCRYST	CORE		PRIMARY	39.57					17.03						43.44
0.793851	[228] GARCIA M. O. (1988)	samp. 146F		HAWAIIAN ISLANDS / HAWAII / KILAUEA / EAST RIFT ZONE / SHIELD STAGE / PUU OO ERUPTION		19.33	-155.11	19.33	-155.11			OUTCROP			SUBAERIAL	VOLCANIC ROCK	THOLEIITE	VESICULAR		22	7	1983		MINERAL / COMPONENT (INCL. GROUNDMASS)	OLIVINE		PHENOCRYST	CORE		PRIMARY	39.19					19.46						42.04
0.817419	[228] GARCIA M. O. (1988)	samp. 149F		HAWAIIAN ISLANDS / HAWAII / KILAUEA / EAST RIFT ZONE / SHIELD STAGE / PUU OO ERUPTION		19.33	-155.11	19.33	-155.11			OUTCROP			SUBAERIAL	VOLCANIC ROCK	THOLEIITE	VESICULAR		24	7	1983		MINERAL / COMPONENT (INCL. GROUNDMASS)	OLIVINE		PHENOCRYST	CORE		PRIMARY	39.55					17.24						43.3
0.810088	[228] GARCIA M. O. (1988)	samp. 154F		HAWAIIAN ISLANDS / HAWAII / KILAUEA / EAST RIFT ZONE / SHIELD STAGE / PUU OO ERUPTION		19.33	-155.11	19.33	-155.11			OUTCROP			SUBAERIAL	VOLCANIC ROCK	THOLEIITE	VESICULAR		26	7	1983		MINERAL / COMPONENT (INCL. GROUNDMASS)	OLIVINE		PHENOCRYST	CORE		PRIMARY	39.54					17.71						42.38
0.78973	[228] GARCIA M. O. (1988)	samp. 159F		HAWAIIAN ISLANDS / HAWAII / KILAUEA / EAST RIFT ZONE / SHIELD STAGE / PUU OO ERUPTION		19.33	-155.11	19.33	-155.11			OUTCROP			SUBAERIAL	VOLCANIC ROCK	THOLEIITE	VESICULAR		15	8	1983		MINERAL / COMPONENT (INCL. GROUNDMASS)	OLIVINE		PHENOCRYST	CORE		PRIMARY	38					20						42.14
0.818067	[228] GARCIA M. O. (1988)	samp. 167F		HAWAIIAN ISLANDS / HAWAII / KILAUEA / EAST RIFT ZONE / SHIELD STAGE / PUU OO ERUPTION		19.33	-155.11	19.33	-155.11			OUTCROP			SUBAERIAL	VOLCANIC ROCK	THOLEIITE	VESICULAR		17	8	1983		MINERAL / COMPONENT (INCL. GROUNDMASS)	OLIVINE		PHENOCRYST	CORE		PRIMARY	39.44					17.07						43.06
0.816097	[228] GARCIA M. O. (1988)	samp. 172F		HAWAIIAN ISLANDS / HAWAII / KILAUEA / EAST RIFT ZONE / SHIELD STAGE / PUU OO ERUPTION		19.33	-155.11	19.33	-155.11			OUTCROP			SUBAERIAL	VOLCANIC ROCK	THOLEIITE	VESICULAR		6	9	1983		MINERAL / COMPONENT (INCL. GROUNDMASS)	OLIVINE		PHENOCRYST	CORE		PRIMARY	39.47					17.18						42.77
0.819132	[228] GARCIA M. O. (1988)	samp. 174F		HAWAIIAN ISLANDS / HAWAII / KILAUEA / EAST RIFT ZONE / SHIELD STAGE / PUU OO ERUPTION		19.33	-155.11	19.33	-155.11			OUTCROP			SUBAERIAL	VOLCANIC ROCK	THOLEIITE	VESICULAR		7	9	1983		MINERAL / COMPONENT (INCL. GROUNDMASS)	OLIVINE		PHENOCRYST	CORE		PRIMARY	39.57					16.83						42.76
0.825654	[228] GARCIA M. O. (1988)	samp. 177F		HAWAIIAN ISLANDS / HAWAII / KILAUEA / EAST RIFT ZONE / SHIELD STAGE / PUU OO ERUPTION		19.33	-155.11	19.33	-155.11			OUTCROP			SUBAERIAL	VOLCANIC ROCK	THOLEIITE	VESICULAR		17	9	1983		MINERAL / COMPONENT (INCL. GROUNDMASS)	OLIVINE		PHENOCRYST	CORE		PRIMARY	39.74					16.43						43.65
0.823374	[228] GARCIA M. O. (1988)	samp. 178F		HAWAIIAN ISLANDS / HAWAII / KILAUEA / EAST RIFT ZONE / SHIELD STAGE / PUU OO ERUPTION		19.33	-155.11	19.33	-155.11			OUTCROP			SUBAERIAL	VOLCANIC ROCK	THOLEIITE	VESICULAR		17	9	1983		MINERAL / COMPONENT (INCL. GROUNDMASS)	OLIVINE		PHENOCRYST	CORE		PRIMARY	39.6					16.58						43.36
0.777077	[228] GARCIA M. O. (1988)	samp. 197F		HAWAIIAN ISLANDS / HAWAII / KILAUEA / EAST RIFT ZONE / SHIELD STAGE / PUU OO ERUPTION		19.33	-155.11	19.33	-155.11			OUTCROP			SUBAERIAL	VOLCANIC ROCK	THOLEIITE	VESICULAR		30	11	1983		MINERAL / COMPONENT (INCL. GROUNDMASS)	OLIVINE		PHENOCRYST	CORE		PRIMARY	38.66					20.25						39.6
0.796394	[228] GARCIA M. O. (1988)	samp. 203F		HAWAIIAN ISLANDS / HAWAII / KILAUEA / EAST RIFT ZONE / SHIELD STAGE / PUU OO ERUPTION		19.33	-155.11	19.33	-155.11			OUTCROP			SUBAERIAL	VOLCANIC ROCK	THOLEIITE	VESICULAR		1	12	1983		MINERAL / COMPONENT (INCL. GROUNDMASS)	OLIVINE		PHENOCRYST	CORE		PRIMARY	38.71					18.63						40.88
0.837149	[231] HELZ R. T. (1992)	samp. TLW67-44	459-TLW67-44	HAWAIIAN ISLANDS / HAWAII / KILAUEA / EAST RIFT ZONE / SHIELD STAGE / PUNA BASALT	VENT Z	19.44	-154.95	19.44	-154.95			OUTCROP			SUBAERIAL	VOLCANIC ROCK	BASALT, THOLEIITIC		SPATTER	26	5	1955		MINERAL / COMPONENT (INCL. GROUNDMASS)	OLIVINE	TLW 67-44_C	PHENOCRYST	CORE		PRIMARY	39.7	0.01		0.06		15.5		0.3	EMP (EPMA)			44.7	0.23	0.27			0.06
	[231] HELZ R. T. (1992)	samp. TLW67-44	459-TLW67-44	HAWAIIAN ISLANDS / HAWAII / KILAUEA / EAST RIFT ZONE / SHIELD STAGE / PUNA BASALT	VENT Z	19.44	-154.95	19.44	-154.95			OUTCROP			SUBAERIAL	VOLCANIC ROCK	BASALT, THOLEIITIC		SPATTER	26	5	1955		MINERAL / COMPONENT (INCL. GROUNDMASS)	OLIVINE	TLW 67-44_R	PHENOCRYST	RIM		PRIMARY	39.4	0.09		0		19.1		0.21	EMP (EPMA)			40.9	0.24	0.24			0.06
0.776234	[231] HELZ R. T. (1992)	samp. TLW67-46	458-TLW67-46	HAWAIIAN ISLANDS / HAWAII / KILAUEA / EAST RIFT ZONE / SHIELD STAGE / PUNA BASALT	VENT Y	19.44	-154.95	19.44	-154.95			OUTCROP			SUBAERIAL	VOLCANIC ROCK	BASALT, THOLEIITIC		SPATTER	7	4	1955		MINERAL / COMPONENT (INCL. GROUNDMASS)	OLIVINE	TLW 67-46_C	PHENOCRYST	CORE		PRIMARY	39.4	0.07	0	0.01		20.4		0.24	EMP (EPMA)			39.7	0.27				0
	[231] HELZ R. T. (1992)	samp. TLW67-46	458-TLW67-46	HAWAIIAN ISLANDS / HAWAII / KILAUEA / EAST RIFT ZONE / SHIELD STAGE / PUNA BASALT	VENT Y	19.44	-154.95	19.44	-154.95			OUTCROP			SUBAERIAL	VOLCANIC ROCK	BASALT, THOLEIITIC		SPATTER	7	4	1955		MINERAL / COMPONENT (INCL. GROUNDMASS)	OLIVINE	TLW 67-46_R	PHENOCRYST	RIM		PRIMARY	39.5	0.06	0	0.02		19.5		0.29	EMP (EPMA)			40	0.26				0
0.782618	[231] HELZ R. T. (1992)	samp. TLW67-51	457-TLW67-51	HAWAIIAN ISLANDS / HAWAII / KILAUEA / EAST RIFT ZONE / SHIELD STAGE / PUNA BASALT	VENT T, BLOWHOLE CONE	19.44	-154.95	19.44	-154.95			OUTCROP			SUBAERIAL	VOLCANIC ROCK	BASALT, THOLEIITIC			26	5	1955		MINERAL / COMPONENT (INCL. GROUNDMASS)	OLIVINE		PHENOCRYST			PRIMARY	38.9	0.05		0		20.3		0.26	EMP (EPMA)			41	0.32	0.2			0.06
0.868365	[234] FLEET M. E. (1990)	samp. I1		HAWAIIAN ISLANDS / HAWAII / KILAUEA / SHIELD STAGE	SUMMIT	19.4	-155.27	19.4	-155.27			OUTCROP			SUBAERIAL	VOLCANIC ROCK	BASALT, PICRITIC					1959		MINERAL / COMPONENT (INCL. GROUNDMASS)	OLIVINE		MACROCRYST			PRIMARY	40						12.7					47		0.28
0.868781	[234] FLEET M. E. (1990)	samp. I2		HAWAIIAN ISLANDS / HAWAII / KILAUEA / SHIELD STAGE	SUMMIT	19.4	-155.27	19.4	-155.27			OUTCROP			SUBAERIAL	VOLCANIC ROCK	BASALT, PICRITIC					1959		MINERAL / COMPONENT (INCL. GROUNDMASS)	OLIVINE		MACROCRYST			PRIMARY	39.7						12.6					46.8		0.26
0.875407	[234] FLEET M. E. (1990)	samp. I3		HAWAIIAN ISLANDS / HAWAII / KILAUEA / SHIELD STAGE	SUMMIT	19.4	-155.27	19.4	-155.27			OUTCROP			SUBAERIAL	VOLCANIC ROCK	BASALT, PICRITIC					1959		MINERAL / COMPONENT (INCL. GROUNDMASS)	OLIVINE		MACROCRYST			PRIMARY	40.2						12					47.3		0.28
0.855945	[234] FLEET M. E. (1990)	samp. I4		HAWAIIAN ISLANDS / HAWAII / KILAUEA / SHIELD STAGE	SUMMIT	19.4	-155.27	19.4	-155.27			OUTCROP			SUBAERIAL	VOLCANIC ROCK	BASALT, PICRITIC					1959		MINERAL / COMPONENT (INCL. GROUNDMASS)	OLIVINE		MACROCRYST			PRIMARY	39.7						13.8					46		0.27
0.874407	[840] MACDONALD G. A. (1961)	samp. 11		HAWAIIAN ISLANDS / HAWAII / KILAUEA / SHIELD STAGE / PUNA BASALT	IKI LAVA LAKE	19.4	-155.27	19.4	-155.27			DRILL HOLE	2.3	2.3	SUBAERIAL	VOLCANIC ROCK	BASALT, PICRITIC							MINERAL / COMPONENT (INCL. GROUNDMASS)	OLIVINE		PHENOCRYST			PRIMARY	38.85	0.05	0.31		0.55		12.21	0	NOT GIVEN			47.69	0.16			0	0	0	0.15
0.830203	[2778] GARCIA M. O. (2000)	samp. 23-FEB-92_1		HAWAIIAN ISLANDS / HAWAII / KILAUEA / EAST RIFT ZONE / SHIELD STAGE / PUU OO ERUPTION		19.33	-155.11	19.33	-155.11			OUTCROP			SUBAERIAL	VOLCANIC ROCK	THOLEIITE		GLASS-RICH					MINERAL / COMPONENT (INCL. GROUNDMASS)	OLIVINE		MICROPHENOCRYST			PRIMARY	39.55						15.95	0.29	EMP (EPMA)			43.75		0.11
0.820013	[2778] GARCIA M. O. (2000)	samp. 23-FEB-92_1		HAWAIIAN ISLANDS / HAWAII / KILAUEA / EAST RIFT ZONE / SHIELD STAGE / PUU OO ERUPTION		19.33	-155.11	19.33	-155.11			OUTCROP			SUBAERIAL	VOLCANIC ROCK	THOLEIITE		GLASS-RICH					MINERAL / COMPONENT (INCL. GROUNDMASS)	OLIVINE		MICROPHENOCRYST			PRIMARY	39.35						17	0.27	EMP (EPMA)			43.45		0.18
0.812552	[2778] GARCIA M. O. (2000)	samp. 23-FEB-92_1		HAWAIIAN ISLANDS / HAWAII / KILAUEA / EAST RIFT ZONE / SHIELD STAGE / PUU OO ERUPTION		19.33	-155.11	19.33	-155.11			OUTCROP			SUBAERIAL	VOLCANIC ROCK	THOLEIITE		GLASS-RICH					MINERAL / COMPONENT (INCL. GROUNDMASS)	OLIVINE		MICROPHENOCRYST			PRIMARY	39.15						17.6	0.3	EMP (EPMA)			42.8		0.15
0.820521	[2778] GARCIA M. O. (2000)	samp. 29-DEC-92	257-29-DEC-92	HAWAIIAN ISLANDS / HAWAII / KILAUEA / EAST RIFT ZONE / SHIELD STAGE / PUU OO ERUPTION		19.33	-155.11	19.33	-155.11			OUTCROP			SUBAERIAL	VOLCANIC ROCK	THOLEIITE		GLASS-RICH					MINERAL / COMPONENT (INCL. GROUNDMASS)	OLIVINE		PHENOCRYST	CORE		PRIMARY	39.4						17	0.27	EMP (EPMA)			43.6		0.2
0.808969	[2778] GARCIA M. O. (2000)	samp. 29-DEC-92	257-29-DEC-92	HAWAIIAN ISLANDS / HAWAII / KILAUEA / EAST RIFT ZONE / SHIELD STAGE / PUU OO ERUPTION		19.33	-155.11	19.33	-155.11			OUTCROP			SUBAERIAL	VOLCANIC ROCK	THOLEIITE		GLASS-RICH					MINERAL / COMPONENT (INCL. GROUNDMASS)	OLIVINE		MICROPHENOCRYST			PRIMARY	38.75						18.1	0.31	EMP (EPMA)			43		0.17
0.814286	[2778] GARCIA M. O. (2000)	samp. 13-JUN-92		HAWAIIAN ISLANDS / HAWAII / KILAUEA / EAST RIFT ZONE / SHIELD STAGE / PUU OO ERUPTION		19.33	-155.11	19.33	-155.11			OUTCROP			SUBAERIAL	VOLCANIC ROCK	THOLEIITE		GLASS-RICH					MINERAL / COMPONENT (INCL. GROUNDMASS)	OLIVINE		PHENOCRYST	CORE		PRIMARY	39.25						17.4	0.27	EMP (EPMA)			42.8		0.23
0.807338	[2778] GARCIA M. O. (2000)	samp. 13-JUN-92		HAWAIIAN ISLANDS / HAWAII / KILAUEA / EAST RIFT ZONE / SHIELD STAGE / PUU OO ERUPTION		19.33	-155.11	19.33	-155.11			OUTCROP			SUBAERIAL	VOLCANIC ROCK	THOLEIITE		GLASS-RICH					MINERAL / COMPONENT (INCL. GROUNDMASS)	OLIVINE		PHENOCRYST	CORE		PRIMARY	39.2						18.1	0.27	EMP (EPMA)			42.55		0.2
0.806846	[2778] GARCIA M. O. (2000)	samp. 13-JUN-92		HAWAIIAN ISLANDS / HAWAII / KILAUEA / EAST RIFT ZONE / SHIELD STAGE / PUU OO ERUPTION		19.33	-155.11	19.33	-155.11			OUTCROP			SUBAERIAL	VOLCANIC ROCK	THOLEIITE		GLASS-RICH					MINERAL / COMPONENT (INCL. GROUNDMASS)	OLIVINE		MICROPHENOCRYST			PRIMARY	39						18.2	0.27	EMP (EPMA)			42.65		0.19
0.825592	[2778] GARCIA M. O. (2000)	samp. 4-OCT-92		HAWAIIAN ISLANDS / HAWAII / KILAUEA / EAST RIFT ZONE / SHIELD STAGE / PUU OO ERUPTION		19.33	-155.11	19.33	-155.11			OUTCROP			SUBAERIAL	VOLCANIC ROCK	THOLEIITE		GLASS-RICH					MINERAL / COMPONENT (INCL. GROUNDMASS)	OLIVINE		PHENOCRYST	CORE		PRIMARY	39.45						16.55	0.26	EMP (EPMA)			43.95		0.22
0.813063	[2778] GARCIA M. O. (2000)	samp. 4-OCT-92		HAWAIIAN ISLANDS / HAWAII / KILAUEA / EAST RIFT ZONE / SHIELD STAGE / PUU OO ERUPTION		19.33	-155.11	19.33	-155.11			OUTCROP			SUBAERIAL	VOLCANIC ROCK	THOLEIITE		GLASS-RICH					MINERAL / COMPONENT (INCL. GROUNDMASS)	OLIVINE		MICROPHENOCRYST			PRIMARY	39.15						17.5	0.24	EMP (EPMA)			42.7		0.21
0.976084	[2778] GARCIA M. O. (2000)	samp. 18-MAR-93		HAWAIIAN ISLANDS / HAWAII / KILAUEA / EAST RIFT ZONE / SHIELD STAGE / PUU OO ERUPTION		19.33	-155.11	19.33	-155.11			OUTCROP			SUBAERIAL	VOLCANIC ROCK	THOLEIITE		GLASS-RICH					MINERAL / COMPONENT (INCL. GROUNDMASS)	OLIVINE		PHENOCRYST	CORE		PRIMARY	42.8						2.4	0.13	EMP (EPMA)			54.95		0.21
0.971295	[2778] GARCIA M. O. (2000)	samp. 18-MAR-93		HAWAIIAN ISLANDS / HAWAII / KILAUEA / EAST RIFT ZONE / SHIELD STAGE / PUU OO ERUPTION		19.33	-155.11	19.33	-155.11			OUTCROP			SUBAERIAL	VOLCANIC ROCK	THOLEIITE		GLASS-RICH					MINERAL / COMPONENT (INCL. GROUNDMASS)	OLIVINE		MICROPHENOCRYST			PRIMARY	42.6						2.85	0.21	EMP (EPMA)			54.1		0.12
0.826463	[2778] GARCIA M. O. (2000)	samp. 9-MAY-93		HAWAIIAN ISLANDS / HAWAII / KILAUEA / EAST RIFT ZONE / SHIELD STAGE / PUU OO ERUPTION		19.33	-155.11	19.33	-155.11			OUTCROP			SUBAERIAL	VOLCANIC ROCK	THOLEIITE		GLASS-RICH					MINERAL / COMPONENT (INCL. GROUNDMASS)	OLIVINE		PHENOCRYST	CORE		PRIMARY	39.25						16.45	0.25	EMP (EPMA)			43.95		0.24
	[2778] GARCIA M. O. (2000)	samp. 9-MAY-93		HAWAIIAN ISLANDS / HAWAII / KILAUEA / EAST RIFT ZONE / SHIELD STAGE / PUU OO ERUPTION		19.33	-155.11	19.33	-155.11			OUTCROP			SUBAERIAL	VOLCANIC ROCK	THOLEIITE		GLASS-RICH					MINERAL / COMPONENT (INCL. GROUNDMASS)	OLIVINE		PHENOCRYST	RIM		PRIMARY	39.15						17.7	0.28	EMP (EPMA)			43.1		0.17
0.813692	[2778] GARCIA M. O. (2000)	samp. 9-MAY-93		HAWAIIAN ISLANDS / HAWAII / KILAUEA / EAST RIFT ZONE / SHIELD STAGE / PUU OO ERUPTION		19.33	-155.11	19.33	-155.11			OUTCROP			SUBAERIAL	VOLCANIC ROCK	THOLEIITE		GLASS-RICH					MINERAL / COMPONENT (INCL. GROUNDMASS)	OLIVINE		MICROPHENOCRYST			PRIMARY	38.5						17.55	0.3	EMP (EPMA)			43		0.17
0.808215	[2778] GARCIA M. O. (2000)	samp. 13-MAR-94	257-13-MAR-94	HAWAIIAN ISLANDS / HAWAII / KILAUEA / EAST RIFT ZONE / SHIELD STAGE / PUU OO ERUPTION		19.33	-155.11	19.33	-155.11			OUTCROP			SUBAERIAL	VOLCANIC ROCK	THOLEIITE		GLASS-RICH					MINERAL / COMPONENT (INCL. GROUNDMASS)	OLIVINE		PHENOCRYST	CORE		PRIMARY	39.25						17.85	0.28	EMP (EPMA)			42.2		0.17
	[2778] GARCIA M. O. (2000)	samp. 13-MAR-94	257-13-MAR-94	HAWAIIAN ISLANDS / HAWAII / KILAUEA / EAST RIFT ZONE / SHIELD STAGE / PUU OO ERUPTION		19.33	-155.11	19.33	-155.11			OUTCROP			SUBAERIAL	VOLCANIC ROCK	THOLEIITE		GLASS-RICH					MINERAL / COMPONENT (INCL. GROUNDMASS)	OLIVINE		PHENOCRYST	RIM		PRIMARY	39.3						18	0.27	EMP (EPMA)			42.3		0.15
0.807283	[2778] GARCIA M. O. (2000)	samp. 13-MAR-94	257-13-MAR-94	HAWAIIAN ISLANDS / HAWAII / KILAUEA / EAST RIFT ZONE / SHIELD STAGE / PUU OO ERUPTION		19.33	-155.11	19.33	-155.11			OUTCROP			SUBAERIAL	VOLCANIC ROCK	THOLEIITE		GLASS-RICH					MINERAL / COMPONENT (INCL. GROUNDMASS)	OLIVINE		MICROPHENOCRYST			PRIMARY	39.3						18	0.27	EMP (EPMA)			42.3		0.18
0.81499	[2778] GARCIA M. O. (2000)	samp. 29-MAR-95		HAWAIIAN ISLANDS / HAWAII / KILAUEA / EAST RIFT ZONE / SHIELD STAGE / PUU OO ERUPTION		19.33	-155.11	19.33	-155.11			OUTCROP			SUBAERIAL	VOLCANIC ROCK	THOLEIITE		GLASS-RICH					MINERAL / COMPONENT (INCL. GROUNDMASS)	OLIVINE		PHENOCRYST	CORE		PRIMARY	39.4						17.4	0.26	EMP (EPMA)			43		0.22
	[2778] GARCIA M. O. (2000)	samp. 29-MAR-95		HAWAIIAN ISLANDS / HAWAII / KILAUEA / EAST RIFT ZONE / SHIELD STAGE / PUU OO ERUPTION		19.33	-155.11	19.33	-155.11			OUTCROP			SUBAERIAL	VOLCANIC ROCK	THOLEIITE		GLASS-RICH					MINERAL / COMPONENT (INCL. GROUNDMASS)	OLIVINE		PHENOCRYST	RIM		PRIMARY	38.4						19.95	0.32	EMP (EPMA)			40.6		0.15
0.80261	[2778] GARCIA M. O. (2000)	samp. 29-MAR-95		HAWAIIAN ISLANDS / HAWAII / KILAUEA / EAST RIFT ZONE / SHIELD STAGE / PUU OO ERUPTION		19.33	-155.11	19.33	-155.11			OUTCROP			SUBAERIAL	VOLCANIC ROCK	THOLEIITE		GLASS-RICH					MINERAL / COMPONENT (INCL. GROUNDMASS)	OLIVINE		MICROPHENOCRYST			PRIMARY	39.2						18.5	0.26	EMP (EPMA)			42.2		0.18
0.826413	[2778] GARCIA M. O. (2000)	samp. B		HAWAIIAN ISLANDS / HAWAII / KILAUEA / EAST RIFT ZONE / SHIELD STAGE / PUU OO ERUPTION	PUU OO(-KUPAIANAHA), FISSURE 3	19.33	-155.11	19.33	-155.11			OUTCROP			SUBAERIAL	VOLCANIC ROCK	THOLEIITE		GLASS-RICH					MINERAL / COMPONENT (INCL. GROUNDMASS)	OLIVINE		MICROPHENOCRYST			PRIMARY	39.75						16.1	0.25	EMP (EPMA)			43		0.2
0.851321	[2778] GARCIA M. O. (2000)	samp. B		HAWAIIAN ISLANDS / HAWAII / KILAUEA / EAST RIFT ZONE / SHIELD STAGE / PUU OO ERUPTION	PUU OO(-KUPAIANAHA), FISSURE 3	19.33	-155.11	19.33	-155.11			OUTCROP			SUBAERIAL	VOLCANIC ROCK	THOLEIITE		GLASS-RICH					MINERAL / COMPONENT (INCL. GROUNDMASS)	OLIVINE		MICROPHENOCRYST			PRIMARY	40.2						13.9	0.25	EMP (EPMA)			44.65		0.26
0.853705	[2778] GARCIA M. O. (2000)	samp. E		HAWAIIAN ISLANDS / HAWAII / KILAUEA / EAST RIFT ZONE / SHIELD STAGE / PUU OO ERUPTION	PUU OO(-KUPAIANAHA), FISSURE 3	19.33	-155.11	19.33	-155.11			OUTCROP			SUBAERIAL	VOLCANIC ROCK	THOLEIITE		GLASS-RICH					MINERAL / COMPONENT (INCL. GROUNDMASS)	OLIVINE		MICROPHENOCRYST			PRIMARY	40.3						13.7	0.25	EMP (EPMA)			44.85		0.23
0.787397	[2778] GARCIA M. O. (2000)	samp. E		HAWAIIAN ISLANDS / HAWAII / KILAUEA / EAST RIFT ZONE / SHIELD STAGE / PUU OO ERUPTION	PUU OO(-KUPAIANAHA), FISSURE 3	19.33	-155.11	19.33	-155.11			OUTCROP			SUBAERIAL	VOLCANIC ROCK	THOLEIITE		GLASS-RICH					MINERAL / COMPONENT (INCL. GROUNDMASS)	OLIVINE		MICROPHENOCRYST			PRIMARY	38.9						19.3	0.27	EMP (EPMA)			40.1		0.01
0.952609	[2778] GARCIA M. O. (2000)	samp. 10-AUG-97		HAWAIIAN ISLANDS / HAWAII / KILAUEA / EAST RIFT ZONE / SHIELD STAGE / PUU OO ERUPTION		19.33	-155.11	19.33	-155.11			OUTCROP			SUBAERIAL	VOLCANIC ROCK	THOLEIITE		GLASS-RICH					MINERAL / COMPONENT (INCL. GROUNDMASS)	OLIVINE		MICROPHENOCRYST			PRIMARY	41.5						4.7	0.15	EMP (EPMA)			53		0.19
0.819094	[2778] GARCIA M. O. (2000)	samp. 10-AUG-97		HAWAIIAN ISLANDS / HAWAII / KILAUEA / EAST RIFT ZONE / SHIELD STAGE / PUU OO ERUPTION		19.33	-155.11	19.33	-155.11			OUTCROP			SUBAERIAL	VOLCANIC ROCK	THOLEIITE		GLASS-RICH					MINERAL / COMPONENT (INCL. GROUNDMASS)	OLIVINE		PHENOCRYST	CORE		PRIMARY	39.3						16.85	0.26	EMP (EPMA)			42.8		0.18
0.76262	[2778] GARCIA M. O. (2000)	samp. 10-AUG-97		HAWAIIAN ISLANDS / HAWAII / KILAUEA / EAST RIFT ZONE / SHIELD STAGE / PUU OO ERUPTION		19.33	-155.11	19.33	-155.11			OUTCROP			SUBAERIAL	VOLCANIC ROCK	THOLEIITE		GLASS-RICH					MINERAL / COMPONENT (INCL. GROUNDMASS)	OLIVINE		XENOCRYST			PRIMARY	38.9						21.75	0.25	EMP (EPMA)			39.2		0.14
0.8296	[2778] GARCIA M. O. (2000)	samp. 11-MAY-98	257-11-MAY-98	HAWAIIAN ISLANDS / HAWAII / KILAUEA / EAST RIFT ZONE / SHIELD STAGE / PUU OO ERUPTION		19.33	-155.11	19.33	-155.11			OUTCROP			SUBAERIAL	VOLCANIC ROCK	THOLEIITE		GLASS-RICH					MINERAL / COMPONENT (INCL. GROUNDMASS)	OLIVINE		PHENOCRYST	CORE		PRIMARY	39.6						16	0.25	EMP (EPMA)			43.7		0.26
0.893543	[2778] GARCIA M. O. (2000)	samp. 11-MAY-98	257-11-MAY-98	HAWAIIAN ISLANDS / HAWAII / KILAUEA / EAST RIFT ZONE / SHIELD STAGE / PUU OO ERUPTION		19.33	-155.11	19.33	-155.11			OUTCROP			SUBAERIAL	VOLCANIC ROCK	THOLEIITE		GLASS-RICH					MINERAL / COMPONENT (INCL. GROUNDMASS)	OLIVINE		PHENOCRYST	CORE		PRIMARY	41						10.3	0.25	EMP (EPMA)			48.5		0.41
0.816904	[2778] GARCIA M. O. (2000)	samp. 11-MAY-98	257-11-MAY-98	HAWAIIAN ISLANDS / HAWAII / KILAUEA / EAST RIFT ZONE / SHIELD STAGE / PUU OO ERUPTION		19.33	-155.11	19.33	-155.11			OUTCROP			SUBAERIAL	VOLCANIC ROCK	THOLEIITE		GLASS-RICH					MINERAL / COMPONENT (INCL. GROUNDMASS)	OLIVINE		MICROPHENOCRYST			PRIMARY	39.8						16.9	0.48	EMP (EPMA)			42.3		0.23
0.78696	[6579] THORNBER C. R. (2003)	samp. KE54-1849S	27723-KE54-1849S	HAWAIIAN ISLANDS / HAWAII / KILAUEA / EAST RIFT ZONE / SHIELD STAGE / PUU OO ERUPTION	PUU OO(-KUPAIANAHA), NAPAU CRATER VENT, EPISODE 54, FISSURE A	19.3742	-155.144	19.3742	-155.144	780.29	780.29	OUTCROP			SUBAERIAL	VOLCANIC ROCK	THOLEIITE		SPATTER	30	1	1997		MINERAL / COMPONENT (INCL. GROUNDMASS)	OLIVINE		MICROPHENOCRYST	CORE		PRIMARY	38.92					19.5		0.25	EMP (EPMA)			40.41	0.25	0.18
0.841401	[6579] THORNBER C. R. (2003)	samp. KE54-1850S	27725-KE54-1850S	HAWAIIAN ISLANDS / HAWAII / KILAUEA / EAST RIFT ZONE / SHIELD STAGE / PUU OO ERUPTION	PUU OO(-KUPAIANAHA), NAPAU CRATER VENT, EPISODE 54, FISSURE A	19.3734	-155.144	19.3734	-155.144	780.29	780.29	OUTCROP			SUBAERIAL	VOLCANIC ROCK	THOLEIITE		SPATTER	30	1	1997		MINERAL / COMPONENT (INCL. GROUNDMASS)	OLIVINE		MICROPHENOCRYST	CORE		PRIMARY	39.84					15.14		0.23	EMP (EPMA)			45.06	0.19	0.22
	[6579] THORNBER C. R. (2003)	samp. KE54-1850S	27725-KE54-1850S	HAWAIIAN ISLANDS / HAWAII / KILAUEA / EAST RIFT ZONE / SHIELD STAGE / PUU OO ERUPTION	PUU OO(-KUPAIANAHA), NAPAU CRATER VENT, EPISODE 54, FISSURE A	19.3734	-155.144	19.3734	-155.144	780.29	780.29	OUTCROP			SUBAERIAL	VOLCANIC ROCK	THOLEIITE		SPATTER	30	1	1997		MINERAL / COMPONENT (INCL. GROUNDMASS)	OLIVINE		MICROPHENOCRYST	RIM		PRIMARY	39.05					19.01		0.25	EMP (EPMA)			42.13	0.27	0.14
0.746025	[6579] THORNBER C. R. (2003)	samp. KE54-1855S	27727-KE54-1855S	HAWAIIAN ISLANDS / HAWAII / KILAUEA / EAST RIFT ZONE / SHIELD STAGE / PUU OO ERUPTION	PUU OO(-KUPAIANAHA), NAPAU CRATER VENT, EPISODE 54, FISSURE C	19.3765	-155.139	19.3765	-155.139	786.39	786.39	OUTCROP			SUBAERIAL	VOLCANIC ROCK	THOLEIITE		SPATTER	30	1	1997		MINERAL / COMPONENT (INCL. GROUNDMASS)	OLIVINE		MICROPHENOCRYST	CORE		PRIMARY	39.1					22.35		0.62	EMP (EPMA)			36.83	0.29	0.17
0.765537	[6579] THORNBER C. R. (2003)	samp. KE54-1855S	27727-KE54-1855S	HAWAIIAN ISLANDS / HAWAII / KILAUEA / EAST RIFT ZONE / SHIELD STAGE / PUU OO ERUPTION	PUU OO(-KUPAIANAHA), NAPAU CRATER VENT, EPISODE 54, FISSURE C	19.3765	-155.139	19.3765	-155.139	786.39	786.39	OUTCROP			SUBAERIAL	VOLCANIC ROCK	THOLEIITE		SPATTER	30	1	1997		MINERAL / COMPONENT (INCL. GROUNDMASS)	OLIVINE		MICROPHENOCRYST	CORE		PRIMARY	38.54					21.39		0.33	EMP (EPMA)			39.18	0.25	0.11
0.798199	[6579] THORNBER C. R. (2003)	samp. KE54-1860S	27729-KE54-1860S	HAWAIIAN ISLANDS / HAWAII / KILAUEA / EAST RIFT ZONE / SHIELD STAGE / PUU OO ERUPTION	PUU OO(-KUPAIANAHA), NAPAU CRATER VENT, EPISODE 54, FISSURE E	19.3794	-155.129	19.3794	-155.129	755.9	755.9	OUTCROP			SUBAERIAL	VOLCANIC ROCK	THOLEIITE		SPATTER	30	1	1997		MINERAL / COMPONENT (INCL. GROUNDMASS)	OLIVINE		MICROPHENOCRYST	CORE		PRIMARY	39.24					19.09		0.26	EMP (EPMA)			42.36	0.26	0.19
	[6579] THORNBER C. R. (2003)	samp. KE54-1860S	27729-KE54-1860S	HAWAIIAN ISLANDS / HAWAII / KILAUEA / EAST RIFT ZONE / SHIELD STAGE / PUU OO ERUPTION	PUU OO(-KUPAIANAHA), NAPAU CRATER VENT, EPISODE 54, FISSURE E	19.3794	-155.129	19.3794	-155.129	755.9	755.9	OUTCROP			SUBAERIAL	VOLCANIC ROCK	THOLEIITE		SPATTER	30	1	1997		MINERAL / COMPONENT (INCL. GROUNDMASS)	OLIVINE		MICROPHENOCRYST	RIM		PRIMARY	38.19					24.66		0.24	EMP (EPMA)			35.23	0.3	0.11
0.806452	[6579] THORNBER C. R. (2003)	samp. KE54-1860S	27729-KE54-1860S	HAWAIIAN ISLANDS / HAWAII / KILAUEA / EAST RIFT ZONE / SHIELD STAGE / PUU OO ERUPTION	PUU OO(-KUPAIANAHA), NAPAU CRATER VENT, EPISODE 54, FISSURE E	19.3794	-155.129	19.3794	-155.129	755.9	755.9	OUTCROP			SUBAERIAL	VOLCANIC ROCK	THOLEIITE		SPATTER	30	1	1997		MINERAL / COMPONENT (INCL. GROUNDMASS)	OLIVINE		MICROPHENOCRYST	CORE		PRIMARY	39.53					18.37		0.27	EMP (EPMA)			42.94	0.27	0.2
	[6579] THORNBER C. R. (2003)	samp. KE54-1860S	27729-KE54-1860S	HAWAIIAN ISLANDS / HAWAII / KILAUEA / EAST RIFT ZONE / SHIELD STAGE / PUU OO ERUPTION	PUU OO(-KUPAIANAHA), NAPAU CRATER VENT, EPISODE 54, FISSURE E	19.3794	-155.129	19.3794	-155.129	755.9	755.9	OUTCROP			SUBAERIAL	VOLCANIC ROCK	THOLEIITE		SPATTER	30	1	1997		MINERAL / COMPONENT (INCL. GROUNDMASS)	OLIVINE		MICROPHENOCRYST	RIM		PRIMARY	38.04					24.15		0.32	EMP (EPMA)			38.52	0.28	0.14
0.762617	[6579] THORNBER C. R. (2003)	samp. KE54-1861F	27730-KE54-1861F	HAWAIIAN ISLANDS / HAWAII / KILAUEA / EAST RIFT ZONE / SHIELD STAGE / PUU OO ERUPTION	PUU OO(-KUPAIANAHA), NAPAU CRATER VENT, EPISODE 54, FISSURE F	19.3723	-155.146	19.3723	-155.146	804.67	804.67	OUTCROP			SUBAERIAL	VOLCANIC ROCK	THOLEIITE		SURFACE	30	1	1997		MINERAL / COMPONENT (INCL. GROUNDMASS)	OLIVINE		MICROPHENOCRYST	CORE		PRIMARY	38.51					22.05		0.21	EMP (EPMA)			39.74	0.3	0.19
0.790452	[6579] THORNBER C. R. (2003)	samp. KE54-1862F	27730-KE54-1862F	HAWAIIAN ISLANDS / HAWAII / KILAUEA / EAST RIFT ZONE / SHIELD STAGE / PUU OO ERUPTION	PUU OO(-KUPAIANAHA), NAPAU CRATER VENT, EPISODE 54, FISSURE F	19.3723	-155.146	19.3723	-155.146	804.67	804.67	OUTCROP			SUBAERIAL	VOLCANIC ROCK	THOLEIITE		SURFACE	30	1	1997		MINERAL / COMPONENT (INCL. GROUNDMASS)	OLIVINE		MICROPHENOCRYST	CORE		PRIMARY	38.88					19.28		0.27	EMP (EPMA)			40.8	0.25	0.19
0.792429	[6579] THORNBER C. R. (2003)	samp. KE54-1863F	27730-KE54-1863F	HAWAIIAN ISLANDS / HAWAII / KILAUEA / EAST RIFT ZONE / SHIELD STAGE / PUU OO ERUPTION	PUU OO(-KUPAIANAHA), NAPAU CRATER VENT, EPISODE 54, FISSURE F	19.3723	-155.146	19.3723	-155.146	804.67	804.67	OUTCROP			SUBAERIAL	VOLCANIC ROCK	THOLEIITE		SURFACE	30	1	1997		MINERAL / COMPONENT (INCL. GROUNDMASS)	OLIVINE		MICROPHENOCRYST	CORE		PRIMARY	39.32					19.55		0.23	EMP (EPMA)			41.87	0.23	0.16
	[6579] THORNBER C. R. (2003)	samp. KE54-1863F	27730-KE54-1863F	HAWAIIAN ISLANDS / HAWAII / KILAUEA / EAST RIFT ZONE / SHIELD STAGE / PUU OO ERUPTION	PUU OO(-KUPAIANAHA), NAPAU CRATER VENT, EPISODE 54, FISSURE F	19.3723	-155.146	19.3723	-155.146	804.67	804.67	OUTCROP			SUBAERIAL	VOLCANIC ROCK	THOLEIITE		SURFACE	30	1	1997		MINERAL / COMPONENT (INCL. GROUNDMASS)	OLIVINE		MICROPHENOCRYST	RIM		PRIMARY	38.59					23		0.26	EMP (EPMA)			38.83	0.31	0.15
0.843814	[6579] THORNBER C. R. (2003)	samp. KE54-1864F	27730-KE54-1864F	HAWAIIAN ISLANDS / HAWAII / KILAUEA / EAST RIFT ZONE / SHIELD STAGE / PUU OO ERUPTION	PUU OO(-KUPAIANAHA), NAPAU CRATER VENT, EPISODE 54, FISSURE F	19.3723	-155.146	19.3723	-155.146	804.67	804.67	OUTCROP			SUBAERIAL	VOLCANIC ROCK	THOLEIITE		SURFACE	31	1	1997		MINERAL / COMPONENT (INCL. GROUNDMASS)	OLIVINE		PHENOCRYST	CORE		PRIMARY	40.07					14.9		0.23	EMP (EPMA)			45.16	0.19	0.23
	[6579] THORNBER C. R. (2003)	samp. KE54-1864F	27730-KE54-1864F	HAWAIIAN ISLANDS / HAWAII / KILAUEA / EAST RIFT ZONE / SHIELD STAGE / PUU OO ERUPTION	PUU OO(-KUPAIANAHA), NAPAU CRATER VENT, EPISODE 54, FISSURE F	19.3723	-155.146	19.3723	-155.146	804.67	804.67	OUTCROP			SUBAERIAL	VOLCANIC ROCK	THOLEIITE		SURFACE	31	1	1997		MINERAL / COMPONENT (INCL. GROUNDMASS)	OLIVINE		PHENOCRYST	RIM		PRIMARY	38.84					20.41		0.28	EMP (EPMA)			39.95	0.29	0.18
0.784242	[6579] THORNBER C. R. (2003)	samp. KE54-1864F	27730-KE54-1864F	HAWAIIAN ISLANDS / HAWAII / KILAUEA / EAST RIFT ZONE / SHIELD STAGE / PUU OO ERUPTION	PUU OO(-KUPAIANAHA), NAPAU CRATER VENT, EPISODE 54, FISSURE F	19.3723	-155.146	19.3723	-155.146	804.67	804.67	OUTCROP			SUBAERIAL	VOLCANIC ROCK	THOLEIITE		SURFACE	31	1	1997		MINERAL / COMPONENT (INCL. GROUNDMASS)	OLIVINE		MICROPHENOCRYST	CORE		PRIMARY	39.41					19.68		0.27	EMP (EPMA)			40.13	0.22	0.13
	[6579] THORNBER C. R. (2003)	samp. KE54-1864F	27730-KE54-1864F	HAWAIIAN ISLANDS / HAWAII / KILAUEA / EAST RIFT ZONE / SHIELD STAGE / PUU OO ERUPTION	PUU OO(-KUPAIANAHA), NAPAU CRATER VENT, EPISODE 54, FISSURE F	19.3723	-155.146	19.3723	-155.146	804.67	804.67	OUTCROP			SUBAERIAL	VOLCANIC ROCK	THOLEIITE		SURFACE	31	1	1997		MINERAL / COMPONENT (INCL. GROUNDMASS)	OLIVINE		MICROPHENOCRYST	RIM		PRIMARY	38.14					25.03		0.28	EMP (EPMA)			36.46	0.3	0.11
0.845304	[6579] THORNBER C. R. (2003)	samp. KE54-1864F	27730-KE54-1864F	HAWAIIAN ISLANDS / HAWAII / KILAUEA / EAST RIFT ZONE / SHIELD STAGE / PUU OO ERUPTION	PUU OO(-KUPAIANAHA), NAPAU CRATER VENT, EPISODE 54, FISSURE F	19.3723	-155.146	19.3723	-155.146	804.67	804.67	OUTCROP			SUBAERIAL	VOLCANIC ROCK	THOLEIITE		SURFACE	31	1	1997		MINERAL / COMPONENT (INCL. GROUNDMASS)	OLIVINE		PHENOCRYST	CORE		PRIMARY	39.51					14.97		0.23	EMP (EPMA)			45.89	0.2	0.29
	[6579] THORNBER C. R. (2003)	samp. KE54-1864F	27730-KE54-1864F	HAWAIIAN ISLANDS / HAWAII / KILAUEA / EAST RIFT ZONE / SHIELD STAGE / PUU OO ERUPTION	PUU OO(-KUPAIANAHA), NAPAU CRATER VENT, EPISODE 54, FISSURE F	19.3723	-155.146	19.3723	-155.146	804.67	804.67	OUTCROP			SUBAERIAL	VOLCANIC ROCK	THOLEIITE		SURFACE	31	1	1997		MINERAL / COMPONENT (INCL. GROUNDMASS)	OLIVINE		PHENOCRYST	RIM		PRIMARY	39.3					21.21		0.74	EMP (EPMA)			38.28	0.25	0.18
0.839587	[6579] THORNBER C. R. (2003)	samp. KE54-1867S	27733-KE54-1867S	HAWAIIAN ISLANDS / HAWAII / KILAUEA / EAST RIFT ZONE / SHIELD STAGE / PUU OO ERUPTION	PUU OO(-KUPAIANAHA), NAPAU CRATER VENT, EPISODE 54, FISSURE F	19.372	-155.147	19.372	-155.147	804.67	804.67	OUTCROP			SUBAERIAL	VOLCANIC ROCK	THOLEIITE		SPATTER	31	1	1997		MINERAL / COMPONENT (INCL. GROUNDMASS)	OLIVINE		PHENOCRYST	CORE		PRIMARY	40.28					15.21		0.25	EMP (EPMA)			44.66	0.22	0.25
	[6579] THORNBER C. R. (2003)	samp. KE54-1867S	27733-KE54-1867S	HAWAIIAN ISLANDS / HAWAII / KILAUEA / EAST RIFT ZONE / SHIELD STAGE / PUU OO ERUPTION	PUU OO(-KUPAIANAHA), NAPAU CRATER VENT, EPISODE 54, FISSURE F	19.372	-155.147	19.372	-155.147	804.67	804.67	OUTCROP			SUBAERIAL	VOLCANIC ROCK	THOLEIITE		SPATTER	31	1	1997		MINERAL / COMPONENT (INCL. GROUNDMASS)	OLIVINE		PHENOCRYST	RIM		PRIMARY	39.08					19.42		0.25	EMP (EPMA)			40.69	0.23	0.18
0.772907	[6579] THORNBER C. R. (2003)	samp. KE54-1867S	27733-KE54-1867S	HAWAIIAN ISLANDS / HAWAII / KILAUEA / EAST RIFT ZONE / SHIELD STAGE / PUU OO ERUPTION	PUU OO(-KUPAIANAHA), NAPAU CRATER VENT, EPISODE 54, FISSURE F	19.372	-155.147	19.372	-155.147	804.67	804.67	OUTCROP			SUBAERIAL	VOLCANIC ROCK	THOLEIITE		SPATTER	31	1	1997		MINERAL / COMPONENT (INCL. GROUNDMASS)	OLIVINE		MICROPHENOCRYST			PRIMARY	38.79					20.96		0.22	EMP (EPMA)			40.02	0.25	0.19
0.791839	[6674] GARCIA M. O. (2003)	samp. 1885-2	2586-1885-2	HAWAIIAN ISLANDS / HAWAII / KILAUEA / SHIELD STAGE	1885 ERUPTION	19.4	-155.27	19.42	-155.28			OUTCROP			SUBAERIAL	VOLCANIC ROCK	THOLEIITE					1885		MINERAL / COMPONENT (INCL. GROUNDMASS)	OLIVINE			CORE	0.6 MM	PRIMARY	39						19.4	0.3	EMP (EPMA)			41.4		0.16
0.782634	[6674] GARCIA M. O. (2003)	samp. 1885-2	2586-1885-2	HAWAIIAN ISLANDS / HAWAII / KILAUEA / SHIELD STAGE	1885 ERUPTION	19.4	-155.27	19.42	-155.28			OUTCROP			SUBAERIAL	VOLCANIC ROCK	THOLEIITE					1885		MINERAL / COMPONENT (INCL. GROUNDMASS)	OLIVINE			CORE	0.2 MM	PRIMARY	38.7						20.1	0.31	EMP (EPMA)			40.6		0.16
0.794722	[6674] GARCIA M. O. (2003)	samp. 1894-1		HAWAIIAN ISLANDS / HAWAII / KILAUEA / SHIELD STAGE	1894 ERUPTION	19.41	-155.27	19.41	-155.27			OUTCROP			SUBAERIAL	VOLCANIC ROCK	THOLEIITE					1894		MINERAL / COMPONENT (INCL. GROUNDMASS)	OLIVINE			CORE	0.7 MM	PRIMARY	39						19.2	0.29	EMP (EPMA)			41.7		0.21
0.792632	[6674] GARCIA M. O. (2003)	samp. 1894-1		HAWAIIAN ISLANDS / HAWAII / KILAUEA / SHIELD STAGE	1894 ERUPTION	19.41	-155.27	19.41	-155.27			OUTCROP			SUBAERIAL	VOLCANIC ROCK	THOLEIITE					1894		MINERAL / COMPONENT (INCL. GROUNDMASS)	OLIVINE			CORE	0.5 MM	PRIMARY	38.7						19.4	0.28	EMP (EPMA)			41.6		0.21
0.79348	[6674] GARCIA M. O. (2003)	samp. 1894-1		HAWAIIAN ISLANDS / HAWAII / KILAUEA / SHIELD STAGE	1894 ERUPTION	19.41	-155.27	19.41	-155.27			OUTCROP			SUBAERIAL	VOLCANIC ROCK	THOLEIITE					1894		MINERAL / COMPONENT (INCL. GROUNDMASS)	OLIVINE			CORE	0.3 MM	PRIMARY	38.7						19.3		EMP (EPMA)			41.6		0.21
0.83803	[6674] GARCIA M. O. (2003)	samp. 1971S	2944-1971S	HAWAIIAN ISLANDS / HAWAII / KILAUEA / SHIELD STAGE	1971 ERUPTION	19.4	-155.27	19.4	-155.27			OUTCROP			SUBAERIAL	VOLCANIC ROCK	THOLEIITE				9	1971		MINERAL / COMPONENT (INCL. GROUNDMASS)	OLIVINE			CORE	0.9 MM	PRIMARY	39.7						15.4	0.23	EMP (EPMA)			44.7		0.27
0.826081	[6674] GARCIA M. O. (2003)	samp. 1971S	2944-1971S	HAWAIIAN ISLANDS / HAWAII / KILAUEA / SHIELD STAGE	1971 ERUPTION	19.4	-155.27	19.4	-155.27			OUTCROP			SUBAERIAL	VOLCANIC ROCK	THOLEIITE				9	1971		MINERAL / COMPONENT (INCL. GROUNDMASS)	OLIVINE			CORE	0.6 MM	PRIMARY	39.6						16.4	0.27	EMP (EPMA)			43.7		0.2
0.824001	[6674] GARCIA M. O. (2003)	samp. 1971S	2944-1971S	HAWAIIAN ISLANDS / HAWAII / KILAUEA / SHIELD STAGE	1971 ERUPTION	19.4	-155.27	19.4	-155.27			OUTCROP			SUBAERIAL	VOLCANIC ROCK	THOLEIITE				9	1971		MINERAL / COMPONENT (INCL. GROUNDMASS)	OLIVINE			CORE	0.3 MM	PRIMARY	39.6						16.6	0.27	EMP (EPMA)			43.6		0.18
0.833212	[6674] GARCIA M. O. (2003)	samp. 1961	443-1961	HAWAIIAN ISLANDS / HAWAII / KILAUEA / LOWER EAST RIFT ZONE / SHIELD STAGE / PUNA BASALT		19.5	-154.83	19.5	-154.83			OUTCROP			SUBAERIAL	VOLCANIC ROCK	THOLEIITE					1961		MINERAL / COMPONENT (INCL. GROUNDMASS)	OLIVINE			CORE	0.7 MM	PRIMARY	39.7						15.7	0.26	EMP (EPMA)			44		0.29
0.830966	[6674] GARCIA M. O. (2003)	samp. 1961	443-1961	HAWAIIAN ISLANDS / HAWAII / KILAUEA / LOWER EAST RIFT ZONE / SHIELD STAGE / PUNA BASALT		19.5	-154.83	19.5	-154.83			OUTCROP			SUBAERIAL	VOLCANIC ROCK	THOLEIITE					1961		MINERAL / COMPONENT (INCL. GROUNDMASS)	OLIVINE			CORE	0.3 MM	PRIMARY	39.8						15.9	0.3	EMP (EPMA)			43.85		0.29
0.829042	[6674] GARCIA M. O. (2003)	samp. 1961	443-1961	HAWAIIAN ISLANDS / HAWAII / KILAUEA / LOWER EAST RIFT ZONE / SHIELD STAGE / PUNA BASALT		19.5	-154.83	19.5	-154.83			OUTCROP			SUBAERIAL	VOLCANIC ROCK	THOLEIITE					1961		MINERAL / COMPONENT (INCL. GROUNDMASS)	OLIVINE			CORE	0.2 MM	PRIMARY	39.8						16.1	0.3	EMP (EPMA)			43.8		0.27
0.880296	[6674] GARCIA M. O. (2003)	samp. 1832	1022-1832	HAWAIIAN ISLANDS / HAWAII / KILAUEA / SHIELD STAGE	1832 ERUPTION	19.42	-155.27	19.42	-155.27	1122	1122	OUTCROP			SUBAERIAL	VOLCANIC ROCK	THOLEIITE					1832		MINERAL / COMPONENT (INCL. GROUNDMASS)	OLIVINE			CORE	0.8 MM	PRIMARY	40.4						11.55	0.24	EMP (EPMA)			47.65		0.36
0.845413	[6674] GARCIA M. O. (2003)	samp. 1832	1022-1832	HAWAIIAN ISLANDS / HAWAII / KILAUEA / SHIELD STAGE	1832 ERUPTION	19.42	-155.27	19.42	-155.27	1122	1122	OUTCROP			SUBAERIAL	VOLCANIC ROCK	THOLEIITE					1832		MINERAL / COMPONENT (INCL. GROUNDMASS)	OLIVINE			CORE	0.4 MM	PRIMARY	39.9						14.7	0.27	EMP (EPMA)			45.1		0.25
0.832867	[6674] GARCIA M. O. (2003)	samp. 1832	1022-1832	HAWAIIAN ISLANDS / HAWAII / KILAUEA / SHIELD STAGE	1832 ERUPTION	19.42	-155.27	19.42	-155.27	1122	1122	OUTCROP			SUBAERIAL	VOLCANIC ROCK	THOLEIITE					1832		MINERAL / COMPONENT (INCL. GROUNDMASS)	OLIVINE			CORE	0.2 MM	PRIMARY	39.4						15.9	0.27	EMP (EPMA)			44.45		0.21
0.883339	[6674] GARCIA M. O. (2003)	samp. 1921-2	2935-1921-2	HAWAIIAN ISLANDS / HAWAII / KILAUEA / SHIELD STAGE	1921 ERUPTION	19.4	-155.27	19.4	-155.27			OUTCROP			SUBAERIAL	VOLCANIC ROCK	THOLEIITE					1921		MINERAL / COMPONENT (INCL. GROUNDMASS)	OLIVINE			CORE	1.3 MM	PRIMARY	40.35						11.3	0.25	EMP (EPMA)			48		0.39
0.814286	[6674] GARCIA M. O. (2003)	samp. 1921-2	2935-1921-2	HAWAIIAN ISLANDS / HAWAII / KILAUEA / SHIELD STAGE	1921 ERUPTION	19.4	-155.27	19.4	-155.27			OUTCROP			SUBAERIAL	VOLCANIC ROCK	THOLEIITE					1921		MINERAL / COMPONENT (INCL. GROUNDMASS)	OLIVINE			CORE	0.6 MM	PRIMARY	39.45						17.4	0.31	EMP (EPMA)			42.8		0.27
0.812195	[6674] GARCIA M. O. (2003)	samp. 1921-2	2935-1921-2	HAWAIIAN ISLANDS / HAWAII / KILAUEA / SHIELD STAGE	1921 ERUPTION	19.4	-155.27	19.4	-155.27			OUTCROP			SUBAERIAL	VOLCANIC ROCK	THOLEIITE					1921		MINERAL / COMPONENT (INCL. GROUNDMASS)	OLIVINE			CORE	0.3 MM	PRIMARY	39.3						17.6	0.29	EMP (EPMA)			42.7		0.29
0.875867	[6674] GARCIA M. O. (2003)	samp. 1921-7		HAWAIIAN ISLANDS / HAWAII / KILAUEA / SHIELD STAGE	1921 ERUPTION	19.4	-155.27	19.4	-155.27			OUTCROP			SUBAERIAL	VOLCANIC ROCK	THOLEIITE					1921		MINERAL / COMPONENT (INCL. GROUNDMASS)	OLIVINE			CORE	2.4 MM	PRIMARY	40.05						12	0.27	EMP (EPMA)			47.5
0.880695	[6674] GARCIA M. O. (2003)	samp. 1921-7		HAWAIIAN ISLANDS / HAWAII / KILAUEA / SHIELD STAGE	1921 ERUPTION	19.4	-155.27	19.4	-155.27			OUTCROP			SUBAERIAL	VOLCANIC ROCK	THOLEIITE					1921		MINERAL / COMPONENT (INCL. GROUNDMASS)	OLIVINE			CORE	2.0 MM	PRIMARY	40.25						11.47	0.27	EMP (EPMA)			47.5
0.818289	[6674] GARCIA M. O. (2003)	samp. 1921-7		HAWAIIAN ISLANDS / HAWAII / KILAUEA / SHIELD STAGE	1921 ERUPTION	19.4	-155.27	19.4	-155.27			OUTCROP			SUBAERIAL	VOLCANIC ROCK	THOLEIITE					1921		MINERAL / COMPONENT (INCL. GROUNDMASS)	OLIVINE			CORE	1.8 MM	PRIMARY	39.05						17.1	0.27	EMP (EPMA)			43.2
0.875407	[6674] GARCIA M. O. (2003)	samp. 1918-1919	2588-1918-1919	HAWAIIAN ISLANDS / HAWAII / KILAUEA / SHIELD STAGE	1918-1919 ERUPTION	19.4	-155.27	19.4	-155.29			OUTCROP			SUBAERIAL	VOLCANIC ROCK	THOLEIITE					1918		MINERAL / COMPONENT (INCL. GROUNDMASS)	OLIVINE			CORE	1.2 MM	PRIMARY	40.5						12	0.25	EMP (EPMA)			47.3		0.36
0.866029	[6674] GARCIA M. O. (2003)	samp. 1918-1919	2588-1918-1919	HAWAIIAN ISLANDS / HAWAII / KILAUEA / SHIELD STAGE	1918-1919 ERUPTION	19.4	-155.27	19.4	-155.29			OUTCROP			SUBAERIAL	VOLCANIC ROCK	THOLEIITE					1918		MINERAL / COMPONENT (INCL. GROUNDMASS)	OLIVINE			CORE	0.9 MM	PRIMARY	40.3						12.85	0.31	EMP (EPMA)			46.6		0.27
0.843647	[6674] GARCIA M. O. (2003)	samp. 1918-1919	2588-1918-1919	HAWAIIAN ISLANDS / HAWAII / KILAUEA / SHIELD STAGE	1918-1919 ERUPTION	19.4	-155.27	19.4	-155.29			OUTCROP			SUBAERIAL	VOLCANIC ROCK	THOLEIITE					1918		MINERAL / COMPONENT (INCL. GROUNDMASS)	OLIVINE			CORE	0.8 MM	PRIMARY	39.7						14.8	0.32	EMP (EPMA)			44.8		0.26
0.826026	[6674] GARCIA M. O. (2003)	samp. 1918-1919	2588-1918-1919	HAWAIIAN ISLANDS / HAWAII / KILAUEA / SHIELD STAGE	1918-1919 ERUPTION	19.4	-155.27	19.4	-155.29			OUTCROP			SUBAERIAL	VOLCANIC ROCK	THOLEIITE					1918		MINERAL / COMPONENT (INCL. GROUNDMASS)	OLIVINE			CORE	0.6 MM	PRIMARY	39.5						16.35	0.29	EMP (EPMA)			43.55		0.25
0.884465	[6674] GARCIA M. O. (2003)	samp. 1971A-2	2944-1971A-2	HAWAIIAN ISLANDS / HAWAII / KILAUEA / SHIELD STAGE	1971 ERUPTION	19.4	-155.27	19.4	-155.27			OUTCROP			SUBAERIAL	VOLCANIC ROCK	THOLEIITE				8	1971		MINERAL / COMPONENT (INCL. GROUNDMASS)	OLIVINE			CORE	0.8 MM	PRIMARY	40						11.2	0.24	EMP (EPMA)			48.1		0.38
0.861472	[6674] GARCIA M. O. (2003)	samp. 1971A-2	2944-1971A-2	HAWAIIAN ISLANDS / HAWAII / KILAUEA / SHIELD STAGE	1971 ERUPTION	19.4	-155.27	19.4	-155.27			OUTCROP			SUBAERIAL	VOLCANIC ROCK	THOLEIITE				8	1971		MINERAL / COMPONENT (INCL. GROUNDMASS)	OLIVINE			CORE	0.6 MM	PRIMARY	39.7						13.3	0.24	EMP (EPMA)			46.4		0.27
0.846591	[6674] GARCIA M. O. (2003)	samp. 1971A-2	2944-1971A-2	HAWAIIAN ISLANDS / HAWAII / KILAUEA / SHIELD STAGE	1971 ERUPTION	19.4	-155.27	19.4	-155.27			OUTCROP			SUBAERIAL	VOLCANIC ROCK	THOLEIITE				8	1971		MINERAL / COMPONENT (INCL. GROUNDMASS)	OLIVINE			CORE	0.4 MM	PRIMARY	39.8						14.6	0.26	EMP (EPMA)			45.2		0.26
0.857287	[6674] GARCIA M. O. (2003)	samp. 1974J	2945-1974J	HAWAIIAN ISLANDS / HAWAII / KILAUEA / SHIELD STAGE	1974 JULY ERUPTION	19.39	-155.27	19.39	-155.27			OUTCROP			SUBAERIAL	VOLCANIC ROCK	THOLEIITE				7	1974		MINERAL / COMPONENT (INCL. GROUNDMASS)	OLIVINE			CORE	0.4 MM	PRIMARY	39.7						13.65	0.27	EMP (EPMA)			46
0.839814	[6674] GARCIA M. O. (2003)	samp. 1974J	2945-1974J	HAWAIIAN ISLANDS / HAWAII / KILAUEA / SHIELD STAGE	1974 JULY ERUPTION	19.39	-155.27	19.39	-155.27			OUTCROP			SUBAERIAL	VOLCANIC ROCK	THOLEIITE				7	1974		MINERAL / COMPONENT (INCL. GROUNDMASS)	OLIVINE			CORE	0.5 MM	PRIMARY	39.4						15.3	0.28	EMP (EPMA)			45
0.849341	[6674] GARCIA M. O. (2003)	samp. 1974J	2945-1974J	HAWAIIAN ISLANDS / HAWAII / KILAUEA / SHIELD STAGE	1974 JULY ERUPTION	19.39	-155.27	19.39	-155.27			OUTCROP			SUBAERIAL	VOLCANIC ROCK	THOLEIITE				7	1974		MINERAL / COMPONENT (INCL. GROUNDMASS)	OLIVINE			CORE	0.4 MM	PRIMARY	39.65						14.45	0.28	EMP (EPMA)			45.7
0.863524	[6674] GARCIA M. O. (2003)	samp. 1974J	2945-1974J	HAWAIIAN ISLANDS / HAWAII / KILAUEA / SHIELD STAGE	1974 JULY ERUPTION	19.39	-155.27	19.39	-155.27			OUTCROP			SUBAERIAL	VOLCANIC ROCK	THOLEIITE				7	1974		MINERAL / COMPONENT (INCL. GROUNDMASS)	OLIVINE			CORE	0.2 MM	PRIMARY	39.8						13.1	0.25	EMP (EPMA)			46.5
0.864299	[6674] GARCIA M. O. (2003)	samp. 1790-1	2925-1790-1	HAWAIIAN ISLANDS / HAWAII / KILAUEA / SHIELD STAGE	1790 ERUPTION	19.38	-155.3	19.38	-155.3			OUTCROP			SUBAERIAL	VOLCANIC ROCK	THOLEIITE					1790		MINERAL / COMPONENT (INCL. GROUNDMASS)	OLIVINE			CORE	1.1 MM	PRIMARY	40.2						13	0.24	EMP (EPMA)			46.45		0.28
0.849223	[6674] GARCIA M. O. (2003)	samp. 1790-1	2925-1790-1	HAWAIIAN ISLANDS / HAWAII / KILAUEA / SHIELD STAGE	1790 ERUPTION	19.38	-155.3	19.38	-155.3			OUTCROP			SUBAERIAL	VOLCANIC ROCK	THOLEIITE					1790		MINERAL / COMPONENT (INCL. GROUNDMASS)	OLIVINE			CORE	0.6 MM	PRIMARY	39.9						14.4	0.27	EMP (EPMA)			45.5		0.25
0.84128	[6674] GARCIA M. O. (2003)	samp. 1790-1	2925-1790-1	HAWAIIAN ISLANDS / HAWAII / KILAUEA / SHIELD STAGE	1790 ERUPTION	19.38	-155.3	19.38	-155.3			OUTCROP			SUBAERIAL	VOLCANIC ROCK	THOLEIITE					1790		MINERAL / COMPONENT (INCL. GROUNDMASS)	OLIVINE			CORE	0.6 MM	PRIMARY	39.9						15.1	0.25	EMP (EPMA)			44.9		0.24
0.886007	[6674] GARCIA M. O. (2003)	samp. 1820-1	2926-1820-1	HAWAIIAN ISLANDS / HAWAII / KILAUEA / SHIELD STAGE	1820 ERUPTION	19.4	-155.3	19.4	-155.3			OUTCROP			SUBAERIAL	VOLCANIC ROCK	THOLEIITE					1820		MINERAL / COMPONENT (INCL. GROUNDMASS)	OLIVINE			CORE	1.4 MM	PRIMARY	40.4						11.1	0.23	EMP (EPMA)			48.4		0.35
0.868781	[6674] GARCIA M. O. (2003)	samp. 1820-1	2926-1820-1	HAWAIIAN ISLANDS / HAWAII / KILAUEA / SHIELD STAGE	1820 ERUPTION	19.4	-155.3	19.4	-155.3			OUTCROP			SUBAERIAL	VOLCANIC ROCK	THOLEIITE					1820		MINERAL / COMPONENT (INCL. GROUNDMASS)	OLIVINE			CORE	0.8 MM	PRIMARY	40.1						12.6	0.22	EMP (EPMA)			46.8		0.32
0.850446	[6674] GARCIA M. O. (2003)	samp. 1820-1	2926-1820-1	HAWAIIAN ISLANDS / HAWAII / KILAUEA / SHIELD STAGE	1820 ERUPTION	19.4	-155.3	19.4	-155.3			OUTCROP			SUBAERIAL	VOLCANIC ROCK	THOLEIITE					1820		MINERAL / COMPONENT (INCL. GROUNDMASS)	OLIVINE			CORE	0.6 MM	PRIMARY	39.85						14.2	0.22	EMP (EPMA)			45.3		0.29
0.882775	[6674] GARCIA M. O. (2003)	samp. 1974D-E3	2947-1974D-E3	HAWAIIAN ISLANDS / HAWAII / KILAUEA / SHIELD STAGE	1974 DECEMBER ERUPTION	19.4	-155.27	19.4	-155.27			OUTCROP			SUBAERIAL	VOLCANIC ROCK	THOLEIITE				12	1974		MINERAL / COMPONENT (INCL. GROUNDMASS)	OLIVINE			CORE	1.5 MM	PRIMARY	40.25						11.35	0.23	EMP (EPMA)			47.95		0.39
0.870261	[6674] GARCIA M. O. (2003)	samp. 1974D-E3	2947-1974D-E3	HAWAIIAN ISLANDS / HAWAII / KILAUEA / SHIELD STAGE	1974 DECEMBER ERUPTION	19.4	-155.27	19.4	-155.27			OUTCROP			SUBAERIAL	VOLCANIC ROCK	THOLEIITE				12	1974		MINERAL / COMPONENT (INCL. GROUNDMASS)	OLIVINE			CORE	1.2 MM	PRIMARY	39.9						12.45	0.26	EMP (EPMA)			46.85		0.32
0.839796	[6674] GARCIA M. O. (2003)	samp. 1974D-E3	2947-1974D-E3	HAWAIIAN ISLANDS / HAWAII / KILAUEA / SHIELD STAGE	1974 DECEMBER ERUPTION	19.4	-155.27	19.4	-155.27			OUTCROP			SUBAERIAL	VOLCANIC ROCK	THOLEIITE				12	1974		MINERAL / COMPONENT (INCL. GROUNDMASS)	OLIVINE			CORE	0.8 MM	PRIMARY	39.5						15.2	0.25	EMP (EPMA)			44.7		0.28
0.815354	[12150] MARSKE J. P.(2008) [GeoReM [4073] ]	samp. 21-JAN-98	257-21-JAN-98	HAWAIIAN ISLANDS / HAWAII / KILAUEA / EAST RIFT ZONE / SHIELD STAGE / PUU OO ERUPTION		19.33	-155.11	19.33	-155.11			OUTCROP			SUBAERIAL	VOLCANIC ROCK	THOLEIITE		GLASS-RICH					MINERAL / COMPONENT (INCL. GROUNDMASS)	OLIVINE			CORE		PRIMARY	38.89					17.14		0.26	EMP (EPMA)			42.46		0.22
0.820872	[12150] MARSKE J. P.(2008) [GeoReM [4073] ]	samp. 21-JAN-98	257-21-JAN-98	HAWAIIAN ISLANDS / HAWAII / KILAUEA / EAST RIFT ZONE / SHIELD STAGE / PUU OO ERUPTION		19.33	-155.11	19.33	-155.11			OUTCROP			SUBAERIAL	VOLCANIC ROCK	THOLEIITE		GLASS-RICH					MINERAL / COMPONENT (INCL. GROUNDMASS)	OLIVINE			CORE		PRIMARY	39.16					16.73		0.25	EMP (EPMA)			43.01		0.21
0.859671	[12150] MARSKE J. P.(2008) [GeoReM [4073] ]	samp. 21-JAN-98	257-21-JAN-98	HAWAIIAN ISLANDS / HAWAII / KILAUEA / EAST RIFT ZONE / SHIELD STAGE / PUU OO ERUPTION		19.33	-155.11	19.33	-155.11			OUTCROP			SUBAERIAL	VOLCANIC ROCK	THOLEIITE		GLASS-RICH					MINERAL / COMPONENT (INCL. GROUNDMASS)	OLIVINE			CORE		PRIMARY	39.74					13.28		0.2	EMP (EPMA)			45.64		0.35
0.80539	[12150] MARSKE J. P.(2008) [GeoReM [4073] ]	samp. 13-FEB-99	257-13-FEB-99	HAWAIIAN ISLANDS / HAWAII / KILAUEA / EAST RIFT ZONE / SHIELD STAGE / PUU OO ERUPTION		19.33	-155.11	19.33	-155.11			OUTCROP			SUBAERIAL	VOLCANIC ROCK	THOLEIITE							MINERAL / COMPONENT (INCL. GROUNDMASS)	OLIVINE			CORE		PRIMARY	39.36					18.03		0.27	EMP (EPMA)			41.86		0.18
0.82146	[12150] MARSKE J. P.(2008) [GeoReM [4073] ]	samp. 13-FEB-99	257-13-FEB-99	HAWAIIAN ISLANDS / HAWAII / KILAUEA / EAST RIFT ZONE / SHIELD STAGE / PUU OO ERUPTION		19.33	-155.11	19.33	-155.11			OUTCROP			SUBAERIAL	VOLCANIC ROCK	THOLEIITE							MINERAL / COMPONENT (INCL. GROUNDMASS)	OLIVINE			CORE		PRIMARY	39.11					16.76		0.24	EMP (EPMA)			43.26		0.22
0.830709	[12150] MARSKE J. P.(2008) [GeoReM [4073] ]	samp. 13-FEB-99	257-13-FEB-99	HAWAIIAN ISLANDS / HAWAII / KILAUEA / EAST RIFT ZONE / SHIELD STAGE / PUU OO ERUPTION		19.33	-155.11	19.33	-155.11			OUTCROP			SUBAERIAL	VOLCANIC ROCK	THOLEIITE							MINERAL / COMPONENT (INCL. GROUNDMASS)	OLIVINE			CORE		PRIMARY	39.64					15.94		0.25	EMP (EPMA)			43.88		0.26
0.816029	[12150] MARSKE J. P.(2008) [GeoReM [4073] ]	samp. 19-JUN-99	257-19-JUN-99	HAWAIIAN ISLANDS / HAWAII / KILAUEA / EAST RIFT ZONE / SHIELD STAGE / PUU OO ERUPTION		19.33	-155.11	19.33	-155.11			OUTCROP			SUBAERIAL	VOLCANIC ROCK	THOLEIITE							MINERAL / COMPONENT (INCL. GROUNDMASS)	OLIVINE			CORE		PRIMARY	39.28					17.22		0.25	EMP (EPMA)			42.85		0.19
0.818717	[12150] MARSKE J. P.(2008) [GeoReM [4073] ]	samp. 19-JUN-99	257-19-JUN-99	HAWAIIAN ISLANDS / HAWAII / KILAUEA / EAST RIFT ZONE / SHIELD STAGE / PUU OO ERUPTION		19.33	-155.11	19.33	-155.11			OUTCROP			SUBAERIAL	VOLCANIC ROCK	THOLEIITE							MINERAL / COMPONENT (INCL. GROUNDMASS)	OLIVINE			CORE		PRIMARY	39.53					16.96		0.26	EMP (EPMA)			42.97		0.22
0.811901	[12150] MARSKE J. P.(2008) [GeoReM [4073] ]	samp. 11-AUG-99		HAWAIIAN ISLANDS / HAWAII / KILAUEA / EAST RIFT ZONE / SHIELD STAGE / PUU OO ERUPTION		19.33	-155.11	19.33	-155.11			OUTCROP			SUBAERIAL	VOLCANIC ROCK	THOLEIITE							MINERAL / COMPONENT (INCL. GROUNDMASS)	OLIVINE			CORE		PRIMARY	39.13					17.51		0.26	EMP (EPMA)			42.4		0.19
0.816604	[12150] MARSKE J. P.(2008) [GeoReM [4073] ]	samp. 11-AUG-99		HAWAIIAN ISLANDS / HAWAII / KILAUEA / EAST RIFT ZONE / SHIELD STAGE / PUU OO ERUPTION		19.33	-155.11	19.33	-155.11			OUTCROP			SUBAERIAL	VOLCANIC ROCK	THOLEIITE							MINERAL / COMPONENT (INCL. GROUNDMASS)	OLIVINE			CORE		PRIMARY	39.27					17.13		0.26	EMP (EPMA)			42.79		0.22
0.827106	[12150] MARSKE J. P.(2008) [GeoReM [4073] ]	samp. 11-AUG-99		HAWAIIAN ISLANDS / HAWAII / KILAUEA / EAST RIFT ZONE / SHIELD STAGE / PUU OO ERUPTION		19.33	-155.11	19.33	-155.11			OUTCROP			SUBAERIAL	VOLCANIC ROCK	THOLEIITE							MINERAL / COMPONENT (INCL. GROUNDMASS)	OLIVINE			CORE		PRIMARY	39.31					16.19		0.22	EMP (EPMA)			43.45		0.21
0.808805	[12150] MARSKE J. P.(2008) [GeoReM [4073] ]	samp. 4-JAN-00	257-4-JAN-00	HAWAIIAN ISLANDS / HAWAII / KILAUEA / EAST RIFT ZONE / SHIELD STAGE / PUU OO ERUPTION		19.33	-155.11	19.33	-155.11			OUTCROP			SUBAERIAL	VOLCANIC ROCK	THOLEIITE							MINERAL / COMPONENT (INCL. GROUNDMASS)	OLIVINE			CORE		PRIMARY	38.78					17.82		0.28	EMP (EPMA)			42.29		0.16
0.812599	[12150] MARSKE J. P.(2008) [GeoReM [4073] ]	samp. 4-JAN-00	257-4-JAN-00	HAWAIIAN ISLANDS / HAWAII / KILAUEA / EAST RIFT ZONE / SHIELD STAGE / PUU OO ERUPTION		19.33	-155.11	19.33	-155.11			OUTCROP			SUBAERIAL	VOLCANIC ROCK	THOLEIITE							MINERAL / COMPONENT (INCL. GROUNDMASS)	OLIVINE			CORE		PRIMARY	38.86					17.5		0.28	EMP (EPMA)			42.57		0.21
0.815665	[12150] MARSKE J. P.(2008) [GeoReM [4073] ]	samp. 4-JAN-00	257-4-JAN-00	HAWAIIAN ISLANDS / HAWAII / KILAUEA / EAST RIFT ZONE / SHIELD STAGE / PUU OO ERUPTION		19.33	-155.11	19.33	-155.11			OUTCROP			SUBAERIAL	VOLCANIC ROCK	THOLEIITE							MINERAL / COMPONENT (INCL. GROUNDMASS)	OLIVINE			CORE		PRIMARY	39.04					17.29		0.27	EMP (EPMA)			42.92		0.19
0.808951	[12150] MARSKE J. P.(2008) [GeoReM [4073] ]	samp. 21-JUN-00		HAWAIIAN ISLANDS / HAWAII / KILAUEA / EAST RIFT ZONE / SHIELD STAGE / PUU OO ERUPTION		19.33	-155.11	19.33	-155.11			OUTCROP			SUBAERIAL	VOLCANIC ROCK	THOLEIITE							MINERAL / COMPONENT (INCL. GROUNDMASS)	OLIVINE			CORE		PRIMARY	38.92					17.82						42.33		0.16
0.811745	[12150] MARSKE J. P.(2008) [GeoReM [4073] ]	samp. 21-JUN-00		HAWAIIAN ISLANDS / HAWAII / KILAUEA / EAST RIFT ZONE / SHIELD STAGE / PUU OO ERUPTION		19.33	-155.11	19.33	-155.11			OUTCROP			SUBAERIAL	VOLCANIC ROCK	THOLEIITE							MINERAL / COMPONENT (INCL. GROUNDMASS)	OLIVINE			CORE		PRIMARY	38.95					17.59						42.55		0.17
0.816657	[12150] MARSKE J. P.(2008) [GeoReM [4073] ]	samp. 21-JUN-00		HAWAIIAN ISLANDS / HAWAII / KILAUEA / EAST RIFT ZONE / SHIELD STAGE / PUU OO ERUPTION		19.33	-155.11	19.33	-155.11			OUTCROP			SUBAERIAL	VOLCANIC ROCK	THOLEIITE							MINERAL / COMPONENT (INCL. GROUNDMASS)	OLIVINE			CORE		PRIMARY	39.29					17.24						43.08		0.18
0.812938	[12150] MARSKE J. P.(2008) [GeoReM [4073] ]	samp. 4-AUG-00	257-4-AUG-00	HAWAIIAN ISLANDS / HAWAII / KILAUEA / EAST RIFT ZONE / SHIELD STAGE / PUU OO ERUPTION		19.33	-155.11	19.33	-155.11			OUTCROP			SUBAERIAL	VOLCANIC ROCK	THOLEIITE							MINERAL / COMPONENT (INCL. GROUNDMASS)	OLIVINE			CORE		PRIMARY	38.72					17.42		0.3	EMP (EPMA)			42.47		0.18
0.813803	[12150] MARSKE J. P.(2008) [GeoReM [4073] ]	samp. 4-AUG-00	257-4-AUG-00	HAWAIIAN ISLANDS / HAWAII / KILAUEA / EAST RIFT ZONE / SHIELD STAGE / PUU OO ERUPTION		19.33	-155.11	19.33	-155.11			OUTCROP			SUBAERIAL	VOLCANIC ROCK	THOLEIITE							MINERAL / COMPONENT (INCL. GROUNDMASS)	OLIVINE			CORE		PRIMARY	38.69					17.37		0.27	EMP (EPMA)			42.59		0.16
0.791195	[12150] MARSKE J. P.(2008) [GeoReM [4073] ]	samp. 8-APRIL-01	257-8-APRIL-01	HAWAIIAN ISLANDS / HAWAII / KILAUEA / EAST RIFT ZONE / SHIELD STAGE / PUU OO ERUPTION		19.33	-155.11	19.33	-155.11			OUTCROP			SUBAERIAL	VOLCANIC ROCK	THOLEIITE							MINERAL / COMPONENT (INCL. GROUNDMASS)	OLIVINE			CORE		PRIMARY	38.55					19.41		0.25	EMP (EPMA)			41.26		0.16
0.803533	[12150] MARSKE J. P.(2008) [GeoReM [4073] ]	samp. 8-APRIL-01	257-8-APRIL-01	HAWAIIAN ISLANDS / HAWAII / KILAUEA / EAST RIFT ZONE / SHIELD STAGE / PUU OO ERUPTION		19.33	-155.11	19.33	-155.11			OUTCROP			SUBAERIAL	VOLCANIC ROCK	THOLEIITE							MINERAL / COMPONENT (INCL. GROUNDMASS)	OLIVINE			CORE		PRIMARY	38.68					18.34		0.26	EMP (EPMA)			42.08		0.16
0.818253	[12150] MARSKE J. P.(2008) [GeoReM [4073] ]	samp. 8-APRIL-01	257-8-APRIL-01	HAWAIIAN ISLANDS / HAWAII / KILAUEA / EAST RIFT ZONE / SHIELD STAGE / PUU OO ERUPTION		19.33	-155.11	19.33	-155.11			OUTCROP			SUBAERIAL	VOLCANIC ROCK	THOLEIITE							MINERAL / COMPONENT (INCL. GROUNDMASS)	OLIVINE			CORE		PRIMARY	38.76					17.12		0.25	EMP (EPMA)			43.24		0.2
0.765386	[12150] MARSKE J. P.(2008) [GeoReM [4073] ]	samp. 29-SEP-01		HAWAIIAN ISLANDS / HAWAII / KILAUEA / EAST RIFT ZONE / SHIELD STAGE / PUU OO ERUPTION		19.33	-155.11	19.33	-155.11			OUTCROP			SUBAERIAL	VOLCANIC ROCK	THOLEIITE							MINERAL / COMPONENT (INCL. GROUNDMASS)	OLIVINE			CORE		PRIMARY	38.43					21.55						39.44		0.12
0.798857	[12150] MARSKE J. P.(2008) [GeoReM [4073] ]	samp. 29-SEP-01		HAWAIIAN ISLANDS / HAWAII / KILAUEA / EAST RIFT ZONE / SHIELD STAGE / PUU OO ERUPTION		19.33	-155.11	19.33	-155.11			OUTCROP			SUBAERIAL	VOLCANIC ROCK	THOLEIITE							MINERAL / COMPONENT (INCL. GROUNDMASS)	OLIVINE			CORE		PRIMARY	38.88					18.68						41.62		0.14
0.809838	[12150] MARSKE J. P.(2008) [GeoReM [4073] ]	samp. 29-SEP-01		HAWAIIAN ISLANDS / HAWAII / KILAUEA / EAST RIFT ZONE / SHIELD STAGE / PUU OO ERUPTION		19.33	-155.11	19.33	-155.11			OUTCROP			SUBAERIAL	VOLCANIC ROCK	THOLEIITE							MINERAL / COMPONENT (INCL. GROUNDMASS)	OLIVINE			CORE		PRIMARY	39.05					17.81						42.55		0.18
0.806963	[12150] MARSKE J. P.(2008) [GeoReM [4073] ]	samp. 12-APR-02	257-12-APR-02	HAWAIIAN ISLANDS / HAWAII / KILAUEA / EAST RIFT ZONE / SHIELD STAGE / PUU OO ERUPTION		19.33	-155.11	19.33	-155.11			OUTCROP			SUBAERIAL	VOLCANIC ROCK	THOLEIITE							MINERAL / COMPONENT (INCL. GROUNDMASS)	OLIVINE			CORE		PRIMARY	38.87					18.02		0.25	EMP (EPMA)			42.26		0.18
0.815154	[12150] MARSKE J. P.(2008) [GeoReM [4073] ]	samp. 12-APR-02	257-12-APR-02	HAWAIIAN ISLANDS / HAWAII / KILAUEA / EAST RIFT ZONE / SHIELD STAGE / PUU OO ERUPTION		19.33	-155.11	19.33	-155.11			OUTCROP			SUBAERIAL	VOLCANIC ROCK	THOLEIITE							MINERAL / COMPONENT (INCL. GROUNDMASS)	OLIVINE			CORE		PRIMARY	39.1					17.28		0.23	EMP (EPMA)			42.75		0.18
0.83449	[12150] MARSKE J. P.(2008) [GeoReM [4073] ]	samp. 12-APR-02	257-12-APR-02	HAWAIIAN ISLANDS / HAWAII / KILAUEA / EAST RIFT ZONE / SHIELD STAGE / PUU OO ERUPTION		19.33	-155.11	19.33	-155.11			OUTCROP			SUBAERIAL	VOLCANIC ROCK	THOLEIITE							MINERAL / COMPONENT (INCL. GROUNDMASS)	OLIVINE			CORE		PRIMARY	39.45					15.57		0.22	EMP (EPMA)			44.04		0.23
0.808155	[12150] MARSKE J. P.(2008) [GeoReM [4073] ]	samp. 20-AUG-02	257-20-AUG-02	HAWAIIAN ISLANDS / HAWAII / KILAUEA / EAST RIFT ZONE / SHIELD STAGE / PUU OO ERUPTION		19.33	-155.11	19.33	-155.11			OUTCROP			SUBAERIAL	VOLCANIC ROCK	THOLEIITE							MINERAL / COMPONENT (INCL. GROUNDMASS)	OLIVINE			CORE		PRIMARY	39.25					17.95		0.27	EMP (EPMA)			42.42		0.23
0.811431	[12150] MARSKE J. P.(2008) [GeoReM [4073] ]	samp. 20-AUG-02	257-20-AUG-02	HAWAIIAN ISLANDS / HAWAII / KILAUEA / EAST RIFT ZONE / SHIELD STAGE / PUU OO ERUPTION		19.33	-155.11	19.33	-155.11			OUTCROP			SUBAERIAL	VOLCANIC ROCK	THOLEIITE							MINERAL / COMPONENT (INCL. GROUNDMASS)	OLIVINE			CORE		PRIMARY	39.11					17.68		0.26	EMP (EPMA)			42.68		0.2
0.826092	[12150] MARSKE J. P.(2008) [GeoReM [4073] ]	samp. 20-AUG-02	257-20-AUG-02	HAWAIIAN ISLANDS / HAWAII / KILAUEA / EAST RIFT ZONE / SHIELD STAGE / PUU OO ERUPTION		19.33	-155.11	19.33	-155.11			OUTCROP			SUBAERIAL	VOLCANIC ROCK	THOLEIITE							MINERAL / COMPONENT (INCL. GROUNDMASS)	OLIVINE			CORE		PRIMARY	39.42					16.35		0.25	EMP (EPMA)			43.57		0.2
0.808248	[12150] MARSKE J. P.(2008) [GeoReM [4073] ]	samp. 21-NOV-02		HAWAIIAN ISLANDS / HAWAII / KILAUEA / EAST RIFT ZONE / SHIELD STAGE / PUU OO ERUPTION		19.33	-155.11	19.33	-155.11			OUTCROP			SUBAERIAL	VOLCANIC ROCK	THOLEIITE							MINERAL / COMPONENT (INCL. GROUNDMASS)	OLIVINE			CORE		PRIMARY	39.11					17.99		0.25	EMP (EPMA)			42.54		0.19
0.813564	[12150] MARSKE J. P.(2008) [GeoReM [4073] ]	samp. 21-NOV-02		HAWAIIAN ISLANDS / HAWAII / KILAUEA / EAST RIFT ZONE / SHIELD STAGE / PUU OO ERUPTION		19.33	-155.11	19.33	-155.11			OUTCROP			SUBAERIAL	VOLCANIC ROCK	THOLEIITE							MINERAL / COMPONENT (INCL. GROUNDMASS)	OLIVINE			CORE		PRIMARY	39.05					17.43		0.27	EMP (EPMA)			42.67		0.2
0.82079	[12150] MARSKE J. P.(2008) [GeoReM [4073] ]	samp. 21-NOV-02		HAWAIIAN ISLANDS / HAWAII / KILAUEA / EAST RIFT ZONE / SHIELD STAGE / PUU OO ERUPTION		19.33	-155.11	19.33	-155.11			OUTCROP			SUBAERIAL	VOLCANIC ROCK	THOLEIITE							MINERAL / COMPONENT (INCL. GROUNDMASS)	OLIVINE			CORE		PRIMARY	39.14					16.86		0.25	EMP (EPMA)			43.32		0.21
0.810936	[12150] MARSKE J. P.(2008) [GeoReM [4073] ]	samp. 12-MAR-03	257-12-MAR-03	HAWAIIAN ISLANDS / HAWAII / KILAUEA / EAST RIFT ZONE / SHIELD STAGE / PUU OO ERUPTION		19.33	-155.11	19.33	-155.11			OUTCROP			SUBAERIAL	VOLCANIC ROCK	THOLEIITE							MINERAL / COMPONENT (INCL. GROUNDMASS)	OLIVINE			CORE		PRIMARY	39.26					17.6		0.26	EMP (EPMA)			42.35		0.21
0.81257	[12150] MARSKE J. P.(2008) [GeoReM [4073] ]	samp. 12-MAR-03	257-12-MAR-03	HAWAIIAN ISLANDS / HAWAII / KILAUEA / EAST RIFT ZONE / SHIELD STAGE / PUU OO ERUPTION		19.33	-155.11	19.33	-155.11			OUTCROP			SUBAERIAL	VOLCANIC ROCK	THOLEIITE							MINERAL / COMPONENT (INCL. GROUNDMASS)	OLIVINE			CORE		PRIMARY	39.08					17.38		0.26	EMP (EPMA)			42.27		0.17
0.815354	[12150] MARSKE J. P.(2008) [GeoReM [4073] ]	samp. 12-MAR-03	257-12-MAR-03	HAWAIIAN ISLANDS / HAWAII / KILAUEA / EAST RIFT ZONE / SHIELD STAGE / PUU OO ERUPTION		19.33	-155.11	19.33	-155.11			OUTCROP			SUBAERIAL	VOLCANIC ROCK	THOLEIITE							MINERAL / COMPONENT (INCL. GROUNDMASS)	OLIVINE			CORE		PRIMARY	39.02					17.14		0.26	EMP (EPMA)			42.46		0.21
0.802395	[12150] MARSKE J. P.(2008) [GeoReM [4073] ]	samp. 29-AUG-03		HAWAIIAN ISLANDS / HAWAII / KILAUEA / EAST RIFT ZONE / SHIELD STAGE / PUU OO ERUPTION		19.33	-155.11	19.33	-155.11			OUTCROP			SUBAERIAL	VOLCANIC ROCK	THOLEIITE							MINERAL / COMPONENT (INCL. GROUNDMASS)	OLIVINE			CORE		PRIMARY	40.06					17.95		0.34	EMP (EPMA)			40.89		0.16
0.809491	[12150] MARSKE J. P.(2008) [GeoReM [4073] ]	samp. 29-AUG-03		HAWAIIAN ISLANDS / HAWAII / KILAUEA / EAST RIFT ZONE / SHIELD STAGE / PUU OO ERUPTION		19.33	-155.11	19.33	-155.11			OUTCROP			SUBAERIAL	VOLCANIC ROCK	THOLEIITE							MINERAL / COMPONENT (INCL. GROUNDMASS)	OLIVINE			CORE		PRIMARY	39.77					17.46		0.27	EMP (EPMA)			41.62		0.19
0.811412	[12150] MARSKE J. P.(2008) [GeoReM [4073] ]	samp. 29-AUG-03		HAWAIIAN ISLANDS / HAWAII / KILAUEA / EAST RIFT ZONE / SHIELD STAGE / PUU OO ERUPTION		19.33	-155.11	19.33	-155.11			OUTCROP			SUBAERIAL	VOLCANIC ROCK	THOLEIITE							MINERAL / COMPONENT (INCL. GROUNDMASS)	OLIVINE			CORE		PRIMARY	39.92					17.33		0.25	EMP (EPMA)			41.83		0.14
0.803971	[12150] MARSKE J. P.(2008) [GeoReM [4073] ]	samp. 15-JAN-04		HAWAIIAN ISLANDS / HAWAII / KILAUEA / EAST RIFT ZONE / SHIELD STAGE / PUU OO ERUPTION		19.33	-155.11	19.33	-155.11			OUTCROP			SUBAERIAL	VOLCANIC ROCK	THOLEIITE							MINERAL / COMPONENT (INCL. GROUNDMASS)	OLIVINE			CORE		PRIMARY	39.38					18.25		0.27	EMP (EPMA)			41.99		0.19
0.810973	[12150] MARSKE J. P.(2008) [GeoReM [4073] ]	samp. 15-JAN-04		HAWAIIAN ISLANDS / HAWAII / KILAUEA / EAST RIFT ZONE / SHIELD STAGE / PUU OO ERUPTION		19.33	-155.11	19.33	-155.11			OUTCROP			SUBAERIAL	VOLCANIC ROCK	THOLEIITE							MINERAL / COMPONENT (INCL. GROUNDMASS)	OLIVINE			CORE		PRIMARY	39.35					17.6		0.26	EMP (EPMA)			42.36		0.22
0.800235	[12150] MARSKE J. P.(2008) [GeoReM [4073] ]	samp. 23-JUL-04		HAWAIIAN ISLANDS / HAWAII / KILAUEA / EAST RIFT ZONE / SHIELD STAGE / PUU OO ERUPTION		19.33	-155.11	19.33	-155.11			OUTCROP			SUBAERIAL	VOLCANIC ROCK	THOLEIITE							MINERAL / COMPONENT (INCL. GROUNDMASS)	OLIVINE			CORE		PRIMARY	39.7					18.44		0.26	EMP (EPMA)			41.44		0.18
0.807765	[12150] MARSKE J. P.(2008) [GeoReM [4073] ]	samp. 23-JUL-04		HAWAIIAN ISLANDS / HAWAII / KILAUEA / EAST RIFT ZONE / SHIELD STAGE / PUU OO ERUPTION		19.33	-155.11	19.33	-155.11			OUTCROP			SUBAERIAL	VOLCANIC ROCK	THOLEIITE							MINERAL / COMPONENT (INCL. GROUNDMASS)	OLIVINE			CORE		PRIMARY	39.79					17.8		0.26	EMP (EPMA)			41.96		0.22
0.810574	[12150] MARSKE J. P.(2008) [GeoReM [4073] ]	samp. 23-JUL-04		HAWAIIAN ISLANDS / HAWAII / KILAUEA / EAST RIFT ZONE / SHIELD STAGE / PUU OO ERUPTION		19.33	-155.11	19.33	-155.11			OUTCROP			SUBAERIAL	VOLCANIC ROCK	THOLEIITE							MINERAL / COMPONENT (INCL. GROUNDMASS)	OLIVINE			CORE		PRIMARY	39.43					17.45		0.25	EMP (EPMA)			41.89		0.2
0.79718	[12150] MARSKE J. P.(2008) [GeoReM [4073] ]	samp. 31-OCT-04		HAWAIIAN ISLANDS / HAWAII / KILAUEA / EAST RIFT ZONE / SHIELD STAGE / PUU OO ERUPTION		19.33	-155.11	19.33	-155.11			OUTCROP			SUBAERIAL	VOLCANIC ROCK	THOLEIITE							MINERAL / COMPONENT (INCL. GROUNDMASS)	OLIVINE			CORE		PRIMARY	38.35					18.83		0.29	EMP (EPMA)			41.52		0.19
0.79928	[12150] MARSKE J. P.(2008) [GeoReM [4073] ]	samp. 31-OCT-04		HAWAIIAN ISLANDS / HAWAII / KILAUEA / EAST RIFT ZONE / SHIELD STAGE / PUU OO ERUPTION		19.33	-155.11	19.33	-155.11			OUTCROP			SUBAERIAL	VOLCANIC ROCK	THOLEIITE							MINERAL / COMPONENT (INCL. GROUNDMASS)	OLIVINE			CORE		PRIMARY	38.67					18.68		0.3	EMP (EPMA)			41.73		0.23
0.806483	[12150] MARSKE J. P.(2008) [GeoReM [4073] ]	samp. 31-OCT-04		HAWAIIAN ISLANDS / HAWAII / KILAUEA / EAST RIFT ZONE / SHIELD STAGE / PUU OO ERUPTION		19.33	-155.11	19.33	-155.11			OUTCROP			SUBAERIAL	VOLCANIC ROCK	THOLEIITE							MINERAL / COMPONENT (INCL. GROUNDMASS)	OLIVINE			CORE		PRIMARY	38.53					18.02		0.26	EMP (EPMA)			42.13		0.25
0.793465	[12150] MARSKE J. P.(2008) [GeoReM [4073] ]	samp. 6-FEB-05		HAWAIIAN ISLANDS / HAWAII / KILAUEA / EAST RIFT ZONE / SHIELD STAGE / PUU OO ERUPTION		19.33	-155.11	19.33	-155.11			OUTCROP			SUBAERIAL	VOLCANIC ROCK	THOLEIITE							MINERAL / COMPONENT (INCL. GROUNDMASS)	OLIVINE			CORE		PRIMARY	38.18					19.26		0.33	EMP (EPMA)			41.51		0.19
0.799085	[12150] MARSKE J. P.(2008) [GeoReM [4073] ]	samp. 6-FEB-05		HAWAIIAN ISLANDS / HAWAII / KILAUEA / EAST RIFT ZONE / SHIELD STAGE / PUU OO ERUPTION		19.33	-155.11	19.33	-155.11			OUTCROP			SUBAERIAL	VOLCANIC ROCK	THOLEIITE							MINERAL / COMPONENT (INCL. GROUNDMASS)	OLIVINE			CORE		PRIMARY	38.94					18.64		0.27	EMP (EPMA)			41.59		0.17
0.817686	[12150] MARSKE J. P.(2008) [GeoReM [4073] ]	samp. 6-FEB-05		HAWAIIAN ISLANDS / HAWAII / KILAUEA / EAST RIFT ZONE / SHIELD STAGE / PUU OO ERUPTION		19.33	-155.11	19.33	-155.11			OUTCROP			SUBAERIAL	VOLCANIC ROCK	THOLEIITE							MINERAL / COMPONENT (INCL. GROUNDMASS)	OLIVINE			CORE		PRIMARY	39.16					17.07		0.27	EMP (EPMA)			42.95		0.28
0.793887	[12150] MARSKE J. P.(2008) [GeoReM [4073] ]	samp. 23-JUN-05		HAWAIIAN ISLANDS / HAWAII / KILAUEA / EAST RIFT ZONE / SHIELD STAGE / PUU OO ERUPTION		19.33	-155.11	19.33	-155.11			OUTCROP			SUBAERIAL	VOLCANIC ROCK	THOLEIITE							MINERAL / COMPONENT (INCL. GROUNDMASS)	OLIVINE			CORE		PRIMARY	38.5					19.03		0.3	EMP (EPMA)			41.12		0.23
0.805479	[12150] MARSKE J. P.(2008) [GeoReM [4073] ]	samp. 23-JUN-05		HAWAIIAN ISLANDS / HAWAII / KILAUEA / EAST RIFT ZONE / SHIELD STAGE / PUU OO ERUPTION		19.33	-155.11	19.33	-155.11			OUTCROP			SUBAERIAL	VOLCANIC ROCK	THOLEIITE							MINERAL / COMPONENT (INCL. GROUNDMASS)	OLIVINE			CORE		PRIMARY	38.85					18.08		0.28	EMP (EPMA)			42		0.23
0.818823	[12150] MARSKE J. P.(2008) [GeoReM [4073] ]	samp. 23-JUN-05		HAWAIIAN ISLANDS / HAWAII / KILAUEA / EAST RIFT ZONE / SHIELD STAGE / PUU OO ERUPTION		19.33	-155.11	19.33	-155.11			OUTCROP			SUBAERIAL	VOLCANIC ROCK	THOLEIITE							MINERAL / COMPONENT (INCL. GROUNDMASS)	OLIVINE			CORE		PRIMARY	38.92					16.94		0.27	EMP (EPMA)			42.95		0.28
0.892693	[13124] IRELAND T. J. (2009)	samp. KIL-1-18	78-KIL-1-18	HAWAIIAN ISLANDS / HAWAII / KILAUEA / EAST RIFT ZONE / SHIELD STAGE / PUNA BASALT		19.67	-154.43	19.67	-154.43			DREDGE			SUBAQUATIC	VOLCANIC ROCK	PICRITE						FRESH	MINERAL / COMPONENT (INCL. GROUNDMASS)	OLIVINE			CORE		PRIMARY	40.14		0.06	0.09		10.36		0.22	EMP (EPMA)			48.35	0.14	0.45	0.04
0.890825	[13124] IRELAND T. J. (2009)	samp. KIL-2-3	78-KIL-2-3	HAWAIIAN ISLANDS / HAWAII / KILAUEA / EAST RIFT ZONE / SHIELD STAGE / PUNA BASALT		19.67	-154.43	19.67	-154.43			DREDGE			SUBAQUATIC	VOLCANIC ROCK	PICRITE						FRESH	MINERAL / COMPONENT (INCL. GROUNDMASS)	OLIVINE			CORE		PRIMARY	40.18		0.05	0.08		10.51		0.23	EMP (EPMA)			48.11	0.15	0.44	0.03
0.898544	[13124] IRELAND T. J. (2009)	samp. KIL-2-4	78-KIL-2-4	HAWAIIAN ISLANDS / HAWAII / KILAUEA / EAST RIFT ZONE / SHIELD STAGE / PUNA BASALT		19.67	-154.43	19.67	-154.43			DREDGE			SUBAQUATIC	VOLCANIC ROCK	PICRITE						FRESH	MINERAL / COMPONENT (INCL. GROUNDMASS)	OLIVINE			CORE		PRIMARY	40.79		0.06	0.09		9.84		0.23	EMP (EPMA)			48.89	0.12	0.45	0.03
0.879638	[13124] IRELAND T. J. (2009)	samp. KIL-3-1	79-KIL-3-1	HAWAIIAN ISLANDS / HAWAII / KILAUEA / EAST RIFT ZONE / SHIELD STAGE / PUNA BASALT		19.75	-154.31	19.75	-154.31			DREDGE			SUBAQUATIC	VOLCANIC ROCK	PICRITE						FRESH	MINERAL / COMPONENT (INCL. GROUNDMASS)	OLIVINE			CORE		PRIMARY	40.25		0.07	0.09		11.61		0.22	EMP (EPMA)			47.6	0.15	0.42	0.04
0.880627	[13124] IRELAND T. J. (2009)	samp. KIL1840-2	315-KIL1840-2	HAWAIIAN ISLANDS / HAWAII / KILAUEA / SHIELD STAGE	NANAWALE BAY	19.5	-154.9	19.5	-154.9			OUTCROP			SUBAERIAL	VOLCANIC ROCK	PICRITE						FRESH	MINERAL / COMPONENT (INCL. GROUNDMASS)	OLIVINE			CORE		PRIMARY	40.17		0.06	0.09		11.55		0.22	EMP (EPMA)			47.8	0.15	0.44	0.04
0.880544	[15723] VINET N. (2011)	samp. KI-59-1		HAWAIIAN ISLANDS / HAWAII / KILAUEA / SHIELD STAGE / PUNA BASALT	IKI LAVA LAKE	19.4	-155.27	19.4	-155.27			OUTCROP			SUBAERIAL	VOLCANIC ROCK	PICRITE					1959		MINERAL / COMPONENT (INCL. GROUNDMASS)	OLIVINE			CORE		PRIMARY	40.132		0.045	0.121		11.434		0.258	EMP (EPMA)			47.283	0.133	0.327
	[15723] VINET N. (2011)	samp. KI-59-1		HAWAIIAN ISLANDS / HAWAII / KILAUEA / SHIELD STAGE / PUNA BASALT	IKI LAVA LAKE	19.4	-155.27	19.4	-155.27			OUTCROP			SUBAERIAL	VOLCANIC ROCK	PICRITE					1959		MINERAL / COMPONENT (INCL. GROUNDMASS)	OLIVINE			RIM		PRIMARY	39.921		0.073	0.096		11.45		0.252	EMP (EPMA)			46.488	0.153	0.352
	[15723] VINET N. (2011)	samp. KI-59-1		HAWAIIAN ISLANDS / HAWAII / KILAUEA / SHIELD STAGE / PUNA BASALT	IKI LAVA LAKE	19.4	-155.27	19.4	-155.27			OUTCROP			SUBAERIAL	VOLCANIC ROCK	PICRITE					1959		MINERAL / COMPONENT (INCL. GROUNDMASS)	OLIVINE			RIM		PRIMARY	40.004		0.053	0.062		11.496		0.256	EMP (EPMA)			46.541	0.158	0.349
	[15723] VINET N. (2011)	samp. KI-59-1		HAWAIIAN ISLANDS / HAWAII / KILAUEA / SHIELD STAGE / PUNA BASALT	IKI LAVA LAKE	19.4	-155.27	19.4	-155.27			OUTCROP			SUBAERIAL	VOLCANIC ROCK	PICRITE					1959		MINERAL / COMPONENT (INCL. GROUNDMASS)	OLIVINE			RIM		PRIMARY	40.198		0.051	0.096		11.737		0.269	EMP (EPMA)			46.943	0.138	0.305
0.887268	[15723] VINET N. (2011)	samp. KI-59-1		HAWAIIAN ISLANDS / HAWAII / KILAUEA / SHIELD STAGE / PUNA BASALT	IKI LAVA LAKE	19.4	-155.27	19.4	-155.27			OUTCROP			SUBAERIAL	VOLCANIC ROCK	PICRITE					1959		MINERAL / COMPONENT (INCL. GROUNDMASS)	OLIVINE			CORE		PRIMARY	40.307		0.089	0.034		10.768		0.235	EMP (EPMA)			47.545	0.192	0.355
	[15723] VINET N. (2011)	samp. KI-59-1		HAWAIIAN ISLANDS / HAWAII / KILAUEA / SHIELD STAGE / PUNA BASALT	IKI LAVA LAKE	19.4	-155.27	19.4	-155.27			OUTCROP			SUBAERIAL	VOLCANIC ROCK	PICRITE					1959		MINERAL / COMPONENT (INCL. GROUNDMASS)	OLIVINE			RIM		PRIMARY	40.03		0.058	0.059		10.793		0.249	EMP (EPMA)			47.474	0.128	0.346
0.887217	[15723] VINET N. (2011)	samp. KI-59-1		HAWAIIAN ISLANDS / HAWAII / KILAUEA / SHIELD STAGE / PUNA BASALT	IKI LAVA LAKE	19.4	-155.27	19.4	-155.27			OUTCROP			SUBAERIAL	VOLCANIC ROCK	PICRITE					1959		MINERAL / COMPONENT (INCL. GROUNDMASS)	OLIVINE			CORE		PRIMARY	39.967		0.07	0.074		10.696		0.257	EMP (EPMA)			47.203	0.118	0.33
0.870238	[15723] VINET N. (2011)	samp. KI-59-1		HAWAIIAN ISLANDS / HAWAII / KILAUEA / SHIELD STAGE / PUNA BASALT	IKI LAVA LAKE	19.4	-155.27	19.4	-155.27			OUTCROP			SUBAERIAL	VOLCANIC ROCK	PICRITE					1959		MINERAL / COMPONENT (INCL. GROUNDMASS)	OLIVINE			CORE		PRIMARY	39.669		0.068	0.043		12.242		0.241	EMP (EPMA)			46.058	0.16	0.334
	[15723] VINET N. (2011)	samp. KI-59-1		HAWAIIAN ISLANDS / HAWAII / KILAUEA / SHIELD STAGE / PUNA BASALT	IKI LAVA LAKE	19.4	-155.27	19.4	-155.27			OUTCROP			SUBAERIAL	VOLCANIC ROCK	PICRITE					1959		MINERAL / COMPONENT (INCL. GROUNDMASS)	OLIVINE			RIM		PRIMARY	39.952		0.058	0.108		12.06		0.265	EMP (EPMA)			46.303	0.206	0.274
	[15723] VINET N. (2011)	samp. KI-59-1		HAWAIIAN ISLANDS / HAWAII / KILAUEA / SHIELD STAGE / PUNA BASALT	IKI LAVA LAKE	19.4	-155.27	19.4	-155.27			OUTCROP			SUBAERIAL	VOLCANIC ROCK	PICRITE					1959		MINERAL / COMPONENT (INCL. GROUNDMASS)	OLIVINE			RIM		PRIMARY	40.135		0.073	0.055		12.37		0.271	EMP (EPMA)			46.351	0.143	0.309
0.881492	[15723] VINET N. (2011)	samp. KI-59-1		HAWAIIAN ISLANDS / HAWAII / KILAUEA / SHIELD STAGE / PUNA BASALT	IKI LAVA LAKE	19.4	-155.27	19.4	-155.27			OUTCROP			SUBAERIAL	VOLCANIC ROCK	PICRITE					1959		MINERAL / COMPONENT (INCL. GROUNDMASS)	OLIVINE			CORE		PRIMARY	40.109		0.046	0.121		11.31		0.254	EMP (EPMA)			47.195	0.163	0.32
	[15723] VINET N. (2011)	samp. KI-59-1		HAWAIIAN ISLANDS / HAWAII / KILAUEA / SHIELD STAGE / PUNA BASALT	IKI LAVA LAKE	19.4	-155.27	19.4	-155.27			OUTCROP			SUBAERIAL	VOLCANIC ROCK	PICRITE					1959		MINERAL / COMPONENT (INCL. GROUNDMASS)	OLIVINE			RIM		PRIMARY	39.572		0.067	0.04		14.665		0.297	EMP (EPMA)			44.616	0.208	0.211
	[15723] VINET N. (2011)	samp. KI-59-1		HAWAIIAN ISLANDS / HAWAII / KILAUEA / SHIELD STAGE / PUNA BASALT	IKI LAVA LAKE	19.4	-155.27	19.4	-155.27			OUTCROP			SUBAERIAL	VOLCANIC ROCK	PICRITE					1959		MINERAL / COMPONENT (INCL. GROUNDMASS)	OLIVINE			RIM		PRIMARY	40.208		0.055	0.08		11.487		0.264	EMP (EPMA)			47.073	0.181	0.35
	[15723] VINET N. (2011)	samp. KI-59-1		HAWAIIAN ISLANDS / HAWAII / KILAUEA / SHIELD STAGE / PUNA BASALT	IKI LAVA LAKE	19.4	-155.27	19.4	-155.27			OUTCROP			SUBAERIAL	VOLCANIC ROCK	PICRITE					1959		MINERAL / COMPONENT (INCL. GROUNDMASS)	OLIVINE			RIM		PRIMARY	40.346		0.063	0.065		11.237		0.263	EMP (EPMA)			47.271	0.158	0.31
0.850252	[15723] VINET N. (2011)	samp. KI-59-1		HAWAIIAN ISLANDS / HAWAII / KILAUEA / SHIELD STAGE / PUNA BASALT	IKI LAVA LAKE	19.4	-155.27	19.4	-155.27			OUTCROP			SUBAERIAL	VOLCANIC ROCK	PICRITE					1959		MINERAL / COMPONENT (INCL. GROUNDMASS)	OLIVINE			CORE		PRIMARY	39.611		0.047	0.015		14.092		0.281	EMP (EPMA)			44.887	0.168	0.27
	[15723] VINET N. (2011)	samp. KI-59-1		HAWAIIAN ISLANDS / HAWAII / KILAUEA / SHIELD STAGE / PUNA BASALT	IKI LAVA LAKE	19.4	-155.27	19.4	-155.27			OUTCROP			SUBAERIAL	VOLCANIC ROCK	PICRITE					1959		MINERAL / COMPONENT (INCL. GROUNDMASS)	OLIVINE			RIM		PRIMARY	39.462		0.05	0.021		14.023		0.27	EMP (EPMA)			44.763	0.208	0.273
0.850853	[15723] VINET N. (2011)	samp. KI-59-1		HAWAIIAN ISLANDS / HAWAII / KILAUEA / SHIELD STAGE / PUNA BASALT	IKI LAVA LAKE	19.4	-155.27	19.4	-155.27			OUTCROP			SUBAERIAL	VOLCANIC ROCK	PICRITE					1959		MINERAL / COMPONENT (INCL. GROUNDMASS)	OLIVINE			CORE		PRIMARY	39.202		0.053	0.049		13.884		0.265	EMP (EPMA)			44.434	0.226	0.251
	[15723] VINET N. (2011)	samp. KI-59-1		HAWAIIAN ISLANDS / HAWAII / KILAUEA / SHIELD STAGE / PUNA BASALT	IKI LAVA LAKE	19.4	-155.27	19.4	-155.27			OUTCROP			SUBAERIAL	VOLCANIC ROCK	PICRITE					1959		MINERAL / COMPONENT (INCL. GROUNDMASS)	OLIVINE			RIM		PRIMARY	39.398		0.053	0.043		14.087		0.282	EMP (EPMA)			44.539	0.19	0.257
	[15723] VINET N. (2011)	samp. KI-59-1		HAWAIIAN ISLANDS / HAWAII / KILAUEA / SHIELD STAGE / PUNA BASALT	IKI LAVA LAKE	19.4	-155.27	19.4	-155.27			OUTCROP			SUBAERIAL	VOLCANIC ROCK	PICRITE					1959		MINERAL / COMPONENT (INCL. GROUNDMASS)	OLIVINE			RIM		PRIMARY	39.268		0.045	0.046		13.946		0.27	EMP (EPMA)			44.663	0.183	0.247
0.886772	[15723] VINET N. (2011)	samp. KI-59-1		HAWAIIAN ISLANDS / HAWAII / KILAUEA / SHIELD STAGE / PUNA BASALT	IKI LAVA LAKE	19.4	-155.27	19.4	-155.27			OUTCROP			SUBAERIAL	VOLCANIC ROCK	PICRITE					1959		MINERAL / COMPONENT (INCL. GROUNDMASS)	OLIVINE			CORE		PRIMARY	40.072		0.049	0.071		10.778		0.255	EMP (EPMA)			47.354	0.12	0.43
	[15723] VINET N. (2011)	samp. KI-59-1		HAWAIIAN ISLANDS / HAWAII / KILAUEA / SHIELD STAGE / PUNA BASALT	IKI LAVA LAKE	19.4	-155.27	19.4	-155.27			OUTCROP			SUBAERIAL	VOLCANIC ROCK	PICRITE					1959		MINERAL / COMPONENT (INCL. GROUNDMASS)	OLIVINE			RIM		PRIMARY	39.991		0.064	0.099		10.995		0.234	EMP (EPMA)			47.24	0.217	0.382
	[15723] VINET N. (2011)	samp. KI-59-1		HAWAIIAN ISLANDS / HAWAII / KILAUEA / SHIELD STAGE / PUNA BASALT	IKI LAVA LAKE	19.4	-155.27	19.4	-155.27			OUTCROP			SUBAERIAL	VOLCANIC ROCK	PICRITE					1959		MINERAL / COMPONENT (INCL. GROUNDMASS)	OLIVINE			RIM		PRIMARY	39.785		0.073	0.095		12.143		0.252	EMP (EPMA)			46.216	0.099	0.389
0.877413	[15723] VINET N. (2011)	samp. KI-59-1		HAWAIIAN ISLANDS / HAWAII / KILAUEA / SHIELD STAGE / PUNA BASALT	IKI LAVA LAKE	19.4	-155.27	19.4	-155.27			OUTCROP			SUBAERIAL	VOLCANIC ROCK	PICRITE					1959		MINERAL / COMPONENT (INCL. GROUNDMASS)	OLIVINE			CORE		PRIMARY	39.949		0.034	0.043		11.667		0.254	EMP (EPMA)			46.847	0.161	0.358
0.879949	[15723] VINET N. (2011)	samp. KI-59-1		HAWAIIAN ISLANDS / HAWAII / KILAUEA / SHIELD STAGE / PUNA BASALT	IKI LAVA LAKE	19.4	-155.27	19.4	-155.27			OUTCROP			SUBAERIAL	VOLCANIC ROCK	PICRITE					1959		MINERAL / COMPONENT (INCL. GROUNDMASS)	OLIVINE			CORE		PRIMARY	40.218		0.062	0.108		11.412		0.249	EMP (EPMA)			46.926	0.13	0.288
0.880716	[15723] VINET N. (2011)	samp. KI-59-1		HAWAIIAN ISLANDS / HAWAII / KILAUEA / SHIELD STAGE / PUNA BASALT	IKI LAVA LAKE	19.4	-155.27	19.4	-155.27			OUTCROP			SUBAERIAL	VOLCANIC ROCK	PICRITE					1959		MINERAL / COMPONENT (INCL. GROUNDMASS)	OLIVINE			CORE		PRIMARY	40.476		0.056	0.012		11.384		0.255	EMP (EPMA)			47.153	0.169	0.368
	[15723] VINET N. (2011)	samp. KI-59-1		HAWAIIAN ISLANDS / HAWAII / KILAUEA / SHIELD STAGE / PUNA BASALT	IKI LAVA LAKE	19.4	-155.27	19.4	-155.27			OUTCROP			SUBAERIAL	VOLCANIC ROCK	PICRITE					1959		MINERAL / COMPONENT (INCL. GROUNDMASS)	OLIVINE			RIM		PRIMARY	41.21		0.05	0.034		12.017		0.259	EMP (EPMA)			46.35	0.202	0.329
0.882567	[15723] VINET N. (2011)	samp. KI-59-1		HAWAIIAN ISLANDS / HAWAII / KILAUEA / SHIELD STAGE / PUNA BASALT	IKI LAVA LAKE	19.4	-155.27	19.4	-155.27			OUTCROP			SUBAERIAL	VOLCANIC ROCK	PICRITE					1959		MINERAL / COMPONENT (INCL. GROUNDMASS)	OLIVINE			CORE		PRIMARY	40.99		0.047	0.056		11.135		0.262	EMP (EPMA)			46.947	0.166	0.298
	[15723] VINET N. (2011)	samp. KI-59-1		HAWAIIAN ISLANDS / HAWAII / KILAUEA / SHIELD STAGE / PUNA BASALT	IKI LAVA LAKE	19.4	-155.27	19.4	-155.27			OUTCROP			SUBAERIAL	VOLCANIC ROCK	PICRITE					1959		MINERAL / COMPONENT (INCL. GROUNDMASS)	OLIVINE			RIM		PRIMARY	39.613		0.052	0.071		11.332		0.268	EMP (EPMA)			46.717	0.123	0.307
	[15723] VINET N. (2011)	samp. KI-59-1		HAWAIIAN ISLANDS / HAWAII / KILAUEA / SHIELD STAGE / PUNA BASALT	IKI LAVA LAKE	19.4	-155.27	19.4	-155.27			OUTCROP			SUBAERIAL	VOLCANIC ROCK	PICRITE					1959		MINERAL / COMPONENT (INCL. GROUNDMASS)	OLIVINE			RIM		PRIMARY	40.088		0.034	0		11.715		0.257	EMP (EPMA)			46.798	0.166	0.357
0.88087	[15723] VINET N. (2011)	samp. KI-59-1		HAWAIIAN ISLANDS / HAWAII / KILAUEA / SHIELD STAGE / PUNA BASALT	IKI LAVA LAKE	19.4	-155.27	19.4	-155.27			OUTCROP			SUBAERIAL	VOLCANIC ROCK	PICRITE					1959		MINERAL / COMPONENT (INCL. GROUNDMASS)	OLIVINE			CORE		PRIMARY	40.278		0.064	0.08		11.294		0.253	EMP (EPMA)			46.849	0.163	0.296
	[15723] VINET N. (2011)	samp. KI-59-1		HAWAIIAN ISLANDS / HAWAII / KILAUEA / SHIELD STAGE / PUNA BASALT	IKI LAVA LAKE	19.4	-155.27	19.4	-155.27			OUTCROP			SUBAERIAL	VOLCANIC ROCK	PICRITE					1959		MINERAL / COMPONENT (INCL. GROUNDMASS)	OLIVINE			RIM		PRIMARY	39.898		0.06	0.065		11.989		0.274	EMP (EPMA)			46.723	0.191	0.3
0.865671	[15723] VINET N. (2011)	samp. KI-59-1		HAWAIIAN ISLANDS / HAWAII / KILAUEA / SHIELD STAGE / PUNA BASALT	IKI LAVA LAKE	19.4	-155.27	19.4	-155.27			OUTCROP			SUBAERIAL	VOLCANIC ROCK	PICRITE					1959		MINERAL / COMPONENT (INCL. GROUNDMASS)	OLIVINE			CORE		PRIMARY	39.873		0.052	0.068		12.779		0.289	EMP (EPMA)			46.2	0.168	0.313
	[15723] VINET N. (2011)	samp. KI-59-1		HAWAIIAN ISLANDS / HAWAII / KILAUEA / SHIELD STAGE / PUNA BASALT	IKI LAVA LAKE	19.4	-155.27	19.4	-155.27			OUTCROP			SUBAERIAL	VOLCANIC ROCK	PICRITE					1959		MINERAL / COMPONENT (INCL. GROUNDMASS)	OLIVINE			RIM		PRIMARY	39.587		0.053	0.009		12.954		0.289	EMP (EPMA)			46.044	0.148	0.296
	[15723] VINET N. (2011)	samp. KI-59-1		HAWAIIAN ISLANDS / HAWAII / KILAUEA / SHIELD STAGE / PUNA BASALT	IKI LAVA LAKE	19.4	-155.27	19.4	-155.27			OUTCROP			SUBAERIAL	VOLCANIC ROCK	PICRITE					1959		MINERAL / COMPONENT (INCL. GROUNDMASS)	OLIVINE			RIM		PRIMARY	40.076		0.041	0.04		12.437		0.268	EMP (EPMA)			45.965	0.191	0.295
0.881411	[15723] VINET N. (2011)	samp. KI-59-1		HAWAIIAN ISLANDS / HAWAII / KILAUEA / SHIELD STAGE / PUNA BASALT	IKI LAVA LAKE	19.4	-155.27	19.4	-155.27			OUTCROP			SUBAERIAL	VOLCANIC ROCK	PICRITE					1959		MINERAL / COMPONENT (INCL. GROUNDMASS)	OLIVINE			CORE		PRIMARY	40.469		0.046	0.053		11.409		0.255	EMP (EPMA)			47.571	0.097	0.344
0.866106	[15723] VINET N. (2011)	samp. KI-59-1		HAWAIIAN ISLANDS / HAWAII / KILAUEA / SHIELD STAGE / PUNA BASALT	IKI LAVA LAKE	19.4	-155.27	19.4	-155.27			OUTCROP			SUBAERIAL	VOLCANIC ROCK	PICRITE					1959		MINERAL / COMPONENT (INCL. GROUNDMASS)	OLIVINE			CORE		PRIMARY	39.988		0.043	0.135		12.759		0.274	EMP (EPMA)			46.301	0.165	0.355
0.871933	[15723] VINET N. (2011)	samp. KI-59-1		HAWAIIAN ISLANDS / HAWAII / KILAUEA / SHIELD STAGE / PUNA BASALT	IKI LAVA LAKE	19.4	-155.27	19.4	-155.27			OUTCROP			SUBAERIAL	VOLCANIC ROCK	PICRITE					1959		MINERAL / COMPONENT (INCL. GROUNDMASS)	OLIVINE			CORE		PRIMARY	39.855		0.031	0.018		12.173		0.268	EMP (EPMA)			46.495	0.135	0.331
	[15723] VINET N. (2011)	samp. KI-59-1		HAWAIIAN ISLANDS / HAWAII / KILAUEA / SHIELD STAGE / PUNA BASALT	IKI LAVA LAKE	19.4	-155.27	19.4	-155.27			OUTCROP			SUBAERIAL	VOLCANIC ROCK	PICRITE					1959		MINERAL / COMPONENT (INCL. GROUNDMASS)	OLIVINE			RIM		PRIMARY	39.743		0.053	0.061		13.053		0.294	EMP (EPMA)			45.526	0.186	0.307
	[15723] VINET N. (2011)	samp. KI-59-1		HAWAIIAN ISLANDS / HAWAII / KILAUEA / SHIELD STAGE / PUNA BASALT	IKI LAVA LAKE	19.4	-155.27	19.4	-155.27			OUTCROP			SUBAERIAL	VOLCANIC ROCK	PICRITE					1959		MINERAL / COMPONENT (INCL. GROUNDMASS)	OLIVINE			RIM		PRIMARY	39.575		0.043	0.025		13.167		0.293	EMP (EPMA)			45.787	0.196	0.298
0.852414	[15723] VINET N. (2011)	samp. KI-59-1		HAWAIIAN ISLANDS / HAWAII / KILAUEA / SHIELD STAGE / PUNA BASALT	IKI LAVA LAKE	19.4	-155.27	19.4	-155.27			OUTCROP			SUBAERIAL	VOLCANIC ROCK	PICRITE					1959		MINERAL / COMPONENT (INCL. GROUNDMASS)	OLIVINE			CORE		PRIMARY	39.613		0.052	0.086		13.841		0.265	EMP (EPMA)			44.847	0.195	0.312
	[15723] VINET N. (2011)	samp. KI-59-1		HAWAIIAN ISLANDS / HAWAII / KILAUEA / SHIELD STAGE / PUNA BASALT	IKI LAVA LAKE	19.4	-155.27	19.4	-155.27			OUTCROP			SUBAERIAL	VOLCANIC ROCK	PICRITE					1959		MINERAL / COMPONENT (INCL. GROUNDMASS)	OLIVINE			RIM		PRIMARY	39.985		0.034	0.098		13.735		0.257	EMP (EPMA)			45.24	0.13	0.305
	[15723] VINET N. (2011)	samp. KI-59-1		HAWAIIAN ISLANDS / HAWAII / KILAUEA / SHIELD STAGE / PUNA BASALT	IKI LAVA LAKE	19.4	-155.27	19.4	-155.27			OUTCROP			SUBAERIAL	VOLCANIC ROCK	PICRITE					1959		MINERAL / COMPONENT (INCL. GROUNDMASS)	OLIVINE			RIM		PRIMARY	39.739		0.051	0.058		13.742		0.278	EMP (EPMA)			44.988	0.178	0.333
0.873301	[15723] VINET N. (2011)	samp. KI-59-1		HAWAIIAN ISLANDS / HAWAII / KILAUEA / SHIELD STAGE / PUNA BASALT	IKI LAVA LAKE	19.4	-155.27	19.4	-155.27			OUTCROP			SUBAERIAL	VOLCANIC ROCK	PICRITE					1959		MINERAL / COMPONENT (INCL. GROUNDMASS)	OLIVINE			CORE		PRIMARY	39.941		0.039	0.037		12.064		0.268	EMP (EPMA)			46.649	0.143	0.317
	[15723] VINET N. (2011)	samp. KI-59-1		HAWAIIAN ISLANDS / HAWAII / KILAUEA / SHIELD STAGE / PUNA BASALT	IKI LAVA LAKE	19.4	-155.27	19.4	-155.27			OUTCROP			SUBAERIAL	VOLCANIC ROCK	PICRITE					1959		MINERAL / COMPONENT (INCL. GROUNDMASS)	OLIVINE			RIM		PRIMARY	39.617		0.036	0.073		14.174		0.272	EMP (EPMA)			44.79	0.208	0.313
	[15723] VINET N. (2011)	samp. KI-59-1		HAWAIIAN ISLANDS / HAWAII / KILAUEA / SHIELD STAGE / PUNA BASALT	IKI LAVA LAKE	19.4	-155.27	19.4	-155.27			OUTCROP			SUBAERIAL	VOLCANIC ROCK	PICRITE					1959		MINERAL / COMPONENT (INCL. GROUNDMASS)	OLIVINE			RIM		PRIMARY	39.923		0.055	0.037		12.581		0.255	EMP (EPMA)			45.958	0.135	0.302
0.875843	[15723] VINET N. (2011)	samp. KI-59-1		HAWAIIAN ISLANDS / HAWAII / KILAUEA / SHIELD STAGE / PUNA BASALT	IKI LAVA LAKE	19.4	-155.27	19.4	-155.27			OUTCROP			SUBAERIAL	VOLCANIC ROCK	PICRITE					1959		MINERAL / COMPONENT (INCL. GROUNDMASS)	OLIVINE			CORE		PRIMARY	39.747		0.047	0.022		11.779		0.27	EMP (EPMA)			46.615	0.133	0.335
	[15723] VINET N. (2011)	samp. KI-59-1		HAWAIIAN ISLANDS / HAWAII / KILAUEA / SHIELD STAGE / PUNA BASALT	IKI LAVA LAKE	19.4	-155.27	19.4	-155.27			OUTCROP			SUBAERIAL	VOLCANIC ROCK	PICRITE					1959		MINERAL / COMPONENT (INCL. GROUNDMASS)	OLIVINE			RIM		PRIMARY	39.883		0.062	0.092		13.015		0.286	EMP (EPMA)			45.658	0.181	0.344
0.870576	[15723] VINET N. (2011)	samp. KI-59-1		HAWAIIAN ISLANDS / HAWAII / KILAUEA / SHIELD STAGE / PUNA BASALT	IKI LAVA LAKE	19.4	-155.27	19.4	-155.27			OUTCROP			SUBAERIAL	VOLCANIC ROCK	PICRITE					1959		MINERAL / COMPONENT (INCL. GROUNDMASS)	OLIVINE			CORE		PRIMARY	39.919		0.054	0.065		12.221		0.272	EMP (EPMA)			46.117	0.176	0.269
	[15723] VINET N. (2011)	samp. KI-59-1		HAWAIIAN ISLANDS / HAWAII / KILAUEA / SHIELD STAGE / PUNA BASALT	IKI LAVA LAKE	19.4	-155.27	19.4	-155.27			OUTCROP			SUBAERIAL	VOLCANIC ROCK	PICRITE					1959		MINERAL / COMPONENT (INCL. GROUNDMASS)	OLIVINE			RIM		PRIMARY	40.099		0.055	0.049		12.033		0.269	EMP (EPMA)			46.629	0.237	0.324
	[15723] VINET N. (2011)	samp. KI-59-1		HAWAIIAN ISLANDS / HAWAII / KILAUEA / SHIELD STAGE / PUNA BASALT	IKI LAVA LAKE	19.4	-155.27	19.4	-155.27			OUTCROP			SUBAERIAL	VOLCANIC ROCK	PICRITE					1959		MINERAL / COMPONENT (INCL. GROUNDMASS)	OLIVINE			RIM		PRIMARY	39.837		0.069	0.04		12.887		0.282	EMP (EPMA)			45.828	0.206	0.324
	[15723] VINET N. (2011)	samp. KI-59-1		HAWAIIAN ISLANDS / HAWAII / KILAUEA / SHIELD STAGE / PUNA BASALT	IKI LAVA LAKE	19.4	-155.27	19.4	-155.27			OUTCROP			SUBAERIAL	VOLCANIC ROCK	PICRITE					1959		MINERAL / COMPONENT (INCL. GROUNDMASS)	OLIVINE			RIM		PRIMARY	40.674		0.062	0.047		10.623		0.238	EMP (EPMA)			48.1	0.161	0.345
0.891423	[15723] VINET N. (2011)	samp. KI-59-1		HAWAIIAN ISLANDS / HAWAII / KILAUEA / SHIELD STAGE / PUNA BASALT	IKI LAVA LAKE	19.4	-155.27	19.4	-155.27			OUTCROP			SUBAERIAL	VOLCANIC ROCK	PICRITE					1959		MINERAL / COMPONENT (INCL. GROUNDMASS)	OLIVINE			CORE		PRIMARY	40.408		0.057	0.106		10.396		0.255	EMP (EPMA)			47.882	0.143	0.361
0.891289	[15723] VINET N. (2011)	samp. KI-59-1		HAWAIIAN ISLANDS / HAWAII / KILAUEA / SHIELD STAGE / PUNA BASALT	IKI LAVA LAKE	19.4	-155.27	19.4	-155.27			OUTCROP			SUBAERIAL	VOLCANIC ROCK	PICRITE					1959		MINERAL / COMPONENT (INCL. GROUNDMASS)	OLIVINE			CORE		PRIMARY	40.65		0.052	0.093		10.386		0.252	EMP (EPMA)			47.77	0.184	0.349
0.858385	[15723] VINET N. (2011)	samp. KI-59-1		HAWAIIAN ISLANDS / HAWAII / KILAUEA / SHIELD STAGE / PUNA BASALT	IKI LAVA LAKE	19.4	-155.27	19.4	-155.27			OUTCROP			SUBAERIAL	VOLCANIC ROCK	PICRITE					1959		MINERAL / COMPONENT (INCL. GROUNDMASS)	OLIVINE			CORE		PRIMARY	39.606		0.051	0.049		13.355		0.293	EMP (EPMA)			45.413	0.153	0.275
	[15723] VINET N. (2011)	samp. KI-59-1		HAWAIIAN ISLANDS / HAWAII / KILAUEA / SHIELD STAGE / PUNA BASALT	IKI LAVA LAKE	19.4	-155.27	19.4	-155.27			OUTCROP			SUBAERIAL	VOLCANIC ROCK	PICRITE					1959		MINERAL / COMPONENT (INCL. GROUNDMASS)	OLIVINE			RIM		PRIMARY	39.709		0.034	0.04		13.382		0.275	EMP (EPMA)			44.991	0.262	0.304
	[15723] VINET N. (2011)	samp. KI-59-1		HAWAIIAN ISLANDS / HAWAII / KILAUEA / SHIELD STAGE / PUNA BASALT	IKI LAVA LAKE	19.4	-155.27	19.4	-155.27			OUTCROP			SUBAERIAL	VOLCANIC ROCK	PICRITE					1959		MINERAL / COMPONENT (INCL. GROUNDMASS)	OLIVINE			RIM		PRIMARY	39.795		0.048	0.08		13.084		0.278	EMP (EPMA)			45.131	0.211	0.333
0.885803	[15723] VINET N. (2011)	samp. KI-59-1		HAWAIIAN ISLANDS / HAWAII / KILAUEA / SHIELD STAGE / PUNA BASALT	IKI LAVA LAKE	19.4	-155.27	19.4	-155.27			OUTCROP			SUBAERIAL	VOLCANIC ROCK	PICRITE					1959		MINERAL / COMPONENT (INCL. GROUNDMASS)	OLIVINE			CORE		PRIMARY	40.493		0.07	0.025		10.985		0.255	EMP (EPMA)			47.802	0.133	0.359
	[15723] VINET N. (2011)	samp. KI-59-1		HAWAIIAN ISLANDS / HAWAII / KILAUEA / SHIELD STAGE / PUNA BASALT	IKI LAVA LAKE	19.4	-155.27	19.4	-155.27			OUTCROP			SUBAERIAL	VOLCANIC ROCK	PICRITE					1959		MINERAL / COMPONENT (INCL. GROUNDMASS)	OLIVINE			RIM		PRIMARY	40.446		0.07	0.037		10.885		0.249	EMP (EPMA)			46.935	0.138	0.379
	[15723] VINET N. (2011)	samp. KI-59-1		HAWAIIAN ISLANDS / HAWAII / KILAUEA / SHIELD STAGE / PUNA BASALT	IKI LAVA LAKE	19.4	-155.27	19.4	-155.27			OUTCROP			SUBAERIAL	VOLCANIC ROCK	PICRITE					1959		MINERAL / COMPONENT (INCL. GROUNDMASS)	OLIVINE			RIM		PRIMARY	40.156		0.07	0.059		10.906		0.243	EMP (EPMA)			47.185	0.174	0.375
0.866168	[15723] VINET N. (2011)	samp. KI-59-1		HAWAIIAN ISLANDS / HAWAII / KILAUEA / SHIELD STAGE / PUNA BASALT	IKI LAVA LAKE	19.4	-155.27	19.4	-155.27			OUTCROP			SUBAERIAL	VOLCANIC ROCK	PICRITE					1959		MINERAL / COMPONENT (INCL. GROUNDMASS)	OLIVINE			CORE		PRIMARY	39.934		0.037	0.101		12.679		0.275	EMP (EPMA)			46.035	0.176	0.272
	[15723] VINET N. (2011)	samp. KI-59-1		HAWAIIAN ISLANDS / HAWAII / KILAUEA / SHIELD STAGE / PUNA BASALT	IKI LAVA LAKE	19.4	-155.27	19.4	-155.27			OUTCROP			SUBAERIAL	VOLCANIC ROCK	PICRITE					1959		MINERAL / COMPONENT (INCL. GROUNDMASS)	OLIVINE			RIM		PRIMARY	39.932		0.064	0.024		13.949		0.296	EMP (EPMA)			44.633	0.14	0.297
	[15723] VINET N. (2011)	samp. KI-59-1		HAWAIIAN ISLANDS / HAWAII / KILAUEA / SHIELD STAGE / PUNA BASALT	IKI LAVA LAKE	19.4	-155.27	19.4	-155.27			OUTCROP			SUBAERIAL	VOLCANIC ROCK	PICRITE					1959		MINERAL / COMPONENT (INCL. GROUNDMASS)	OLIVINE			RIM		PRIMARY	39.988		0.031	0.071		12.703		0.26	EMP (EPMA)			46.129	0.112	0.336
0.876582	[15723] VINET N. (2011)	samp. KI-59-1		HAWAIIAN ISLANDS / HAWAII / KILAUEA / SHIELD STAGE / PUNA BASALT	IKI LAVA LAKE	19.4	-155.27	19.4	-155.27			OUTCROP			SUBAERIAL	VOLCANIC ROCK	PICRITE					1959		MINERAL / COMPONENT (INCL. GROUNDMASS)	OLIVINE			CORE		PRIMARY	40.1		0.051	0.111		11.746		0.242	EMP (EPMA)			46.802	0.189	0.33
0.877718	[15723] VINET N. (2011)	samp. KI-59-1		HAWAIIAN ISLANDS / HAWAII / KILAUEA / SHIELD STAGE / PUNA BASALT	IKI LAVA LAKE	19.4	-155.27	19.4	-155.27			OUTCROP			SUBAERIAL	VOLCANIC ROCK	PICRITE					1959		MINERAL / COMPONENT (INCL. GROUNDMASS)	OLIVINE			CORE		PRIMARY	39.93		0.053	0.105		11.587		0.253	EMP (EPMA)			46.658	0.176	0.29
	[15723] VINET N. (2011)	samp. KI-59-1		HAWAIIAN ISLANDS / HAWAII / KILAUEA / SHIELD STAGE / PUNA BASALT	IKI LAVA LAKE	19.4	-155.27	19.4	-155.27			OUTCROP			SUBAERIAL	VOLCANIC ROCK	PICRITE					1959		MINERAL / COMPONENT (INCL. GROUNDMASS)	OLIVINE			RIM		PRIMARY	39.783		0.048	0.08		12.072		0.273	EMP (EPMA)			46.34	0.109	0.317
	[15723] VINET N. (2011)	samp. KI-59-1		HAWAIIAN ISLANDS / HAWAII / KILAUEA / SHIELD STAGE / PUNA BASALT	IKI LAVA LAKE	19.4	-155.27	19.4	-155.27			OUTCROP			SUBAERIAL	VOLCANIC ROCK	PICRITE					1959		MINERAL / COMPONENT (INCL. GROUNDMASS)	OLIVINE			RIM		PRIMARY	40.277		0.065	0.071		11.482		0.248	EMP (EPMA)			46.904	0.143	0.37
	[15723] VINET N. (2011)	samp. KI-59-1		HAWAIIAN ISLANDS / HAWAII / KILAUEA / SHIELD STAGE / PUNA BASALT	IKI LAVA LAKE	19.4	-155.27	19.4	-155.27			OUTCROP			SUBAERIAL	VOLCANIC ROCK	PICRITE					1959		MINERAL / COMPONENT (INCL. GROUNDMASS)	OLIVINE			RIM		PRIMARY	40.337		0.058	0.099		11.6		0.258	EMP (EPMA)			46.774	0.143	0.35
0.889416	[15723] VINET N. (2011)	samp. KI-59-2A		HAWAIIAN ISLANDS / HAWAII / KILAUEA / SHIELD STAGE / PUNA BASALT	IKI LAVA LAKE	19.4	-155.27	19.4	-155.27			OUTCROP			SUBAERIAL	VOLCANIC ROCK	PICRITE					1959		MINERAL / COMPONENT (INCL. GROUNDMASS)	OLIVINE			CORE		PRIMARY	40.419		0.075	0.093		10.446		0.239	EMP (EPMA)			47.133	0.122	0.339
	[15723] VINET N. (2011)	samp. KI-59-2A		HAWAIIAN ISLANDS / HAWAII / KILAUEA / SHIELD STAGE / PUNA BASALT	IKI LAVA LAKE	19.4	-155.27	19.4	-155.27			OUTCROP			SUBAERIAL	VOLCANIC ROCK	PICRITE					1959		MINERAL / COMPONENT (INCL. GROUNDMASS)	OLIVINE			RIM		PRIMARY	39.966		0.067	0.104		12.308		0.253	EMP (EPMA)			45.874	0.206	0.3
0.877467	[15723] VINET N. (2011)	samp. KI-59-2A		HAWAIIAN ISLANDS / HAWAII / KILAUEA / SHIELD STAGE / PUNA BASALT	IKI LAVA LAKE	19.4	-155.27	19.4	-155.27			OUTCROP			SUBAERIAL	VOLCANIC ROCK	PICRITE					1959		MINERAL / COMPONENT (INCL. GROUNDMASS)	OLIVINE			CORE		PRIMARY	41.205		0.075	0.049		11.525		0.235	EMP (EPMA)			46.3	0.198	0.321
	[15723] VINET N. (2011)	samp. KI-59-2A		HAWAIIAN ISLANDS / HAWAII / KILAUEA / SHIELD STAGE / PUNA BASALT	IKI LAVA LAKE	19.4	-155.27	19.4	-155.27			OUTCROP			SUBAERIAL	VOLCANIC ROCK	PICRITE					1959		MINERAL / COMPONENT (INCL. GROUNDMASS)	OLIVINE			RIM		PRIMARY	40.311		0.056	0.086		10.824		0.237	EMP (EPMA)			46.878	0.158	0.309
0.890864	[15723] VINET N. (2011)	samp. KI-59-2A		HAWAIIAN ISLANDS / HAWAII / KILAUEA / SHIELD STAGE / PUNA BASALT	IKI LAVA LAKE	19.4	-155.27	19.4	-155.27			OUTCROP			SUBAERIAL	VOLCANIC ROCK	PICRITE					1959		MINERAL / COMPONENT (INCL. GROUNDMASS)	OLIVINE			CORE		PRIMARY	40.487		0.072	0.08		10.349		0.237	EMP (EPMA)			47.392	0.178	0.32
	[15723] VINET N. (2011)	samp. KI-59-2A		HAWAIIAN ISLANDS / HAWAII / KILAUEA / SHIELD STAGE / PUNA BASALT	IKI LAVA LAKE	19.4	-155.27	19.4	-155.27			OUTCROP			SUBAERIAL	VOLCANIC ROCK	PICRITE					1959		MINERAL / COMPONENT (INCL. GROUNDMASS)	OLIVINE			RIM		PRIMARY	40.342		0.052	0.136		11.167		0.25	EMP (EPMA)			46.595	0.066	0.253
0.888212	[15723] VINET N. (2011)	samp. KI-59-2A		HAWAIIAN ISLANDS / HAWAII / KILAUEA / SHIELD STAGE / PUNA BASALT	IKI LAVA LAKE	19.4	-155.27	19.4	-155.27			OUTCROP			SUBAERIAL	VOLCANIC ROCK	PICRITE					1959		MINERAL / COMPONENT (INCL. GROUNDMASS)	OLIVINE			CORE		PRIMARY	40.066		0.027	0.081		10.629		0.275	EMP (EPMA)			47.378	0.184	0.338
	[15723] VINET N. (2011)	samp. KI-59-2A		HAWAIIAN ISLANDS / HAWAII / KILAUEA / SHIELD STAGE / PUNA BASALT	IKI LAVA LAKE	19.4	-155.27	19.4	-155.27			OUTCROP			SUBAERIAL	VOLCANIC ROCK	PICRITE					1959		MINERAL / COMPONENT (INCL. GROUNDMASS)	OLIVINE			RIM		PRIMARY	40.406		0.04	0.074		10.605		0.292	EMP (EPMA)			47.509	0.146	0.37
	[15723] VINET N. (2011)	samp. KI-59-2A		HAWAIIAN ISLANDS / HAWAII / KILAUEA / SHIELD STAGE / PUNA BASALT	IKI LAVA LAKE	19.4	-155.27	19.4	-155.27			OUTCROP			SUBAERIAL	VOLCANIC ROCK	PICRITE					1959		MINERAL / COMPONENT (INCL. GROUNDMASS)	OLIVINE			RIM		PRIMARY	40.475		0.052	0.05		10.868		0.275	EMP (EPMA)			47.07	0.117	0.363
0.887692	[15723] VINET N. (2011)	samp. KI-59-2A		HAWAIIAN ISLANDS / HAWAII / KILAUEA / SHIELD STAGE / PUNA BASALT	IKI LAVA LAKE	19.4	-155.27	19.4	-155.27			OUTCROP			SUBAERIAL	VOLCANIC ROCK	PICRITE					1959		MINERAL / COMPONENT (INCL. GROUNDMASS)	OLIVINE			CORE		PRIMARY	40.472		0.057	0.087		10.666		0.258	EMP (EPMA)			47.295	0.12	0.342
	[15723] VINET N. (2011)	samp. KI-59-2A		HAWAIIAN ISLANDS / HAWAII / KILAUEA / SHIELD STAGE / PUNA BASALT	IKI LAVA LAKE	19.4	-155.27	19.4	-155.27			OUTCROP			SUBAERIAL	VOLCANIC ROCK	PICRITE					1959		MINERAL / COMPONENT (INCL. GROUNDMASS)	OLIVINE			RIM		PRIMARY	40.769		0.049	0.08		11.628		0.278	EMP (EPMA)			46.962	0.158	0.32
	[15723] VINET N. (2011)	samp. KI-59-2A		HAWAIIAN ISLANDS / HAWAII / KILAUEA / SHIELD STAGE / PUNA BASALT	IKI LAVA LAKE	19.4	-155.27	19.4	-155.27			OUTCROP			SUBAERIAL	VOLCANIC ROCK	PICRITE					1959		MINERAL / COMPONENT (INCL. GROUNDMASS)	OLIVINE			RIM		PRIMARY	40.271		0.068	0.062		10.872		0.254	EMP (EPMA)			47.24	0.209	0.391
	[15723] VINET N. (2011)	samp. KI-59-2A		HAWAIIAN ISLANDS / HAWAII / KILAUEA / SHIELD STAGE / PUNA BASALT	IKI LAVA LAKE	19.4	-155.27	19.4	-155.27			OUTCROP			SUBAERIAL	VOLCANIC ROCK	PICRITE					1959		MINERAL / COMPONENT (INCL. GROUNDMASS)	OLIVINE			RIM		PRIMARY	40.708		0.065	0.127		10.437		0.245	EMP (EPMA)			48.179	0.092	0.376
0.851819	[15723] VINET N. (2011)	samp. KI-59-2A		HAWAIIAN ISLANDS / HAWAII / KILAUEA / SHIELD STAGE / PUNA BASALT	IKI LAVA LAKE	19.4	-155.27	19.4	-155.27			OUTCROP			SUBAERIAL	VOLCANIC ROCK	PICRITE					1959		MINERAL / COMPONENT (INCL. GROUNDMASS)	OLIVINE			CORE		PRIMARY	39.888		0.051	0.088		13.851		0.298	EMP (EPMA)			44.668	0.106	0.277
	[15723] VINET N. (2011)	samp. KI-59-2A		HAWAIIAN ISLANDS / HAWAII / KILAUEA / SHIELD STAGE / PUNA BASALT	IKI LAVA LAKE	19.4	-155.27	19.4	-155.27			OUTCROP			SUBAERIAL	VOLCANIC ROCK	PICRITE					1959		MINERAL / COMPONENT (INCL. GROUNDMASS)	OLIVINE			RIM		PRIMARY	39.878		0.038	0.049		13.418		0.298	EMP (EPMA)			44.986	0.243	0.236
	[15723] VINET N. (2011)	samp. KI-59-2A		HAWAIIAN ISLANDS / HAWAII / KILAUEA / SHIELD STAGE / PUNA BASALT	IKI LAVA LAKE	19.4	-155.27	19.4	-155.27			OUTCROP			SUBAERIAL	VOLCANIC ROCK	PICRITE					1959		MINERAL / COMPONENT (INCL. GROUNDMASS)	OLIVINE			RIM		PRIMARY	40.154		0.051	0.055		13.706		0.304	EMP (EPMA)			44.819	0.17	0.214
0.891285	[15723] VINET N. (2011)	samp. KI-59-2A		HAWAIIAN ISLANDS / HAWAII / KILAUEA / SHIELD STAGE / PUNA BASALT	IKI LAVA LAKE	19.4	-155.27	19.4	-155.27			OUTCROP			SUBAERIAL	VOLCANIC ROCK	PICRITE					1959		MINERAL / COMPONENT (INCL. GROUNDMASS)	OLIVINE			CORE		PRIMARY	40.129		0.078	0.043		10.391		0.23	EMP (EPMA)			47.791	0.135	0.349
	[15723] VINET N. (2011)	samp. KI-59-2A		HAWAIIAN ISLANDS / HAWAII / KILAUEA / SHIELD STAGE / PUNA BASALT	IKI LAVA LAKE	19.4	-155.27	19.4	-155.27			OUTCROP			SUBAERIAL	VOLCANIC ROCK	PICRITE					1959		MINERAL / COMPONENT (INCL. GROUNDMASS)	OLIVINE			RIM		PRIMARY	39.112		0.081	0.058		13.824		0.266	EMP (EPMA)			44.588	0.152	0.26
	[15723] VINET N. (2011)	samp. KI-59-2A		HAWAIIAN ISLANDS / HAWAII / KILAUEA / SHIELD STAGE / PUNA BASALT	IKI LAVA LAKE	19.4	-155.27	19.4	-155.27			OUTCROP			SUBAERIAL	VOLCANIC ROCK	PICRITE					1959		MINERAL / COMPONENT (INCL. GROUNDMASS)	OLIVINE			RIM		PRIMARY	39.796		0.066	0.034		10.857		0.238	EMP (EPMA)			47.214	0.132	0.313
0.876486	[15723] VINET N. (2011)	samp. KI-59-2A		HAWAIIAN ISLANDS / HAWAII / KILAUEA / SHIELD STAGE / PUNA BASALT	IKI LAVA LAKE	19.4	-155.27	19.4	-155.27			OUTCROP			SUBAERIAL	VOLCANIC ROCK	PICRITE					1959		MINERAL / COMPONENT (INCL. GROUNDMASS)	OLIVINE			CORE		PRIMARY	39.934		0.072	0.052		11.68		0.254	EMP (EPMA)			46.498	0.112	0.321
	[15723] VINET N. (2011)	samp. KI-59-2A		HAWAIIAN ISLANDS / HAWAII / KILAUEA / SHIELD STAGE / PUNA BASALT	IKI LAVA LAKE	19.4	-155.27	19.4	-155.27			OUTCROP			SUBAERIAL	VOLCANIC ROCK	PICRITE					1959		MINERAL / COMPONENT (INCL. GROUNDMASS)	OLIVINE			RIM		PRIMARY	40.382		0.049	0.074		12.634		0.255	EMP (EPMA)			45.549	0.16	0.323
	[15723] VINET N. (2011)	samp. KI-59-2A		HAWAIIAN ISLANDS / HAWAII / KILAUEA / SHIELD STAGE / PUNA BASALT	IKI LAVA LAKE	19.4	-155.27	19.4	-155.27			OUTCROP			SUBAERIAL	VOLCANIC ROCK	PICRITE					1959		MINERAL / COMPONENT (INCL. GROUNDMASS)	OLIVINE			RIM		PRIMARY	41.833		0.08	0.127		10.687		0.232	EMP (EPMA)			46.993	0.194	0.41
0.888735	[15723] VINET N. (2011)	samp. KI-59-2A		HAWAIIAN ISLANDS / HAWAII / KILAUEA / SHIELD STAGE / PUNA BASALT	IKI LAVA LAKE	19.4	-155.27	19.4	-155.27			OUTCROP			SUBAERIAL	VOLCANIC ROCK	PICRITE					1959		MINERAL / COMPONENT (INCL. GROUNDMASS)	OLIVINE			CORE		PRIMARY	40.492		0.05	0.096		10.563		0.24	EMP (EPMA)			47.333	0.104	0.37
0.855299	[15723] VINET N. (2011)	samp. KI-59-2A		HAWAIIAN ISLANDS / HAWAII / KILAUEA / SHIELD STAGE / PUNA BASALT	IKI LAVA LAKE	19.4	-155.27	19.4	-155.27			OUTCROP			SUBAERIAL	VOLCANIC ROCK	PICRITE					1959		MINERAL / COMPONENT (INCL. GROUNDMASS)	OLIVINE			CORE		PRIMARY	39.653		0.054	0.049		13.442		0.326	EMP (EPMA)			44.573	0.172	0.276
	[15723] VINET N. (2011)	samp. KI-59-2A		HAWAIIAN ISLANDS / HAWAII / KILAUEA / SHIELD STAGE / PUNA BASALT	IKI LAVA LAKE	19.4	-155.27	19.4	-155.27			OUTCROP			SUBAERIAL	VOLCANIC ROCK	PICRITE					1959		MINERAL / COMPONENT (INCL. GROUNDMASS)	OLIVINE			RIM		PRIMARY	39.883		0.037	0.101		12.533		0.294	EMP (EPMA)			45.517	0.172	0.327
	[15723] VINET N. (2011)	samp. KI-59-2A		HAWAIIAN ISLANDS / HAWAII / KILAUEA / SHIELD STAGE / PUNA BASALT	IKI LAVA LAKE	19.4	-155.27	19.4	-155.27			OUTCROP			SUBAERIAL	VOLCANIC ROCK	PICRITE					1959		MINERAL / COMPONENT (INCL. GROUNDMASS)	OLIVINE			RIM		PRIMARY	39.671		0.046	0.021		12.695		0.297	EMP (EPMA)			45.718	0.203	0.291
0.865882	[15723] VINET N. (2011)	samp. KI-59-2A		HAWAIIAN ISLANDS / HAWAII / KILAUEA / SHIELD STAGE / PUNA BASALT	IKI LAVA LAKE	19.4	-155.27	19.4	-155.27			OUTCROP			SUBAERIAL	VOLCANIC ROCK	PICRITE					1959		MINERAL / COMPONENT (INCL. GROUNDMASS)	OLIVINE			CORE		PRIMARY	39.696		0.061	0.092		12.655		0.284	EMP (EPMA)			45.835	0.211	0.311
	[15723] VINET N. (2011)	samp. KI-59-2A		HAWAIIAN ISLANDS / HAWAII / KILAUEA / SHIELD STAGE / PUNA BASALT	IKI LAVA LAKE	19.4	-155.27	19.4	-155.27			OUTCROP			SUBAERIAL	VOLCANIC ROCK	PICRITE					1959		MINERAL / COMPONENT (INCL. GROUNDMASS)	OLIVINE			RIM		PRIMARY	40.05		0.048	0.077		12.097		0.297	EMP (EPMA)			46.386	0.158	0.281
	[15723] VINET N. (2011)	samp. KI-59-2A		HAWAIIAN ISLANDS / HAWAII / KILAUEA / SHIELD STAGE / PUNA BASALT	IKI LAVA LAKE	19.4	-155.27	19.4	-155.27			OUTCROP			SUBAERIAL	VOLCANIC ROCK	PICRITE					1959		MINERAL / COMPONENT (INCL. GROUNDMASS)	OLIVINE			RIM		PRIMARY	39.636		0.045	0		12.347		0.277	EMP (EPMA)			46.379	0.237	0.339
0.864409	[15723] VINET N. (2011)	samp. KI-59-2A		HAWAIIAN ISLANDS / HAWAII / KILAUEA / SHIELD STAGE / PUNA BASALT	IKI LAVA LAKE	19.4	-155.27	19.4	-155.27			OUTCROP			SUBAERIAL	VOLCANIC ROCK	PICRITE					1959		MINERAL / COMPONENT (INCL. GROUNDMASS)	OLIVINE			CORE		PRIMARY	39.703		0.054	0.089		12.664		0.271	EMP (EPMA)			45.292	0.181	0.289
	[15723] VINET N. (2011)	samp. KI-59-2A		HAWAIIAN ISLANDS / HAWAII / KILAUEA / SHIELD STAGE / PUNA BASALT	IKI LAVA LAKE	19.4	-155.27	19.4	-155.27			OUTCROP			SUBAERIAL	VOLCANIC ROCK	PICRITE					1959		MINERAL / COMPONENT (INCL. GROUNDMASS)	OLIVINE			RIM		PRIMARY	40.161		0.05	0.083		12.988		0.254	EMP (EPMA)			46.007	0.176	0.28
0.864916	[15723] VINET N. (2011)	samp. KI-59-2A		HAWAIIAN ISLANDS / HAWAII / KILAUEA / SHIELD STAGE / PUNA BASALT	IKI LAVA LAKE	19.4	-155.27	19.4	-155.27			OUTCROP			SUBAERIAL	VOLCANIC ROCK	PICRITE					1959		MINERAL / COMPONENT (INCL. GROUNDMASS)	OLIVINE			CORE		PRIMARY	40.087		0.039	0.046		12.695		0.265	EMP (EPMA)			45.6	0.132	0.278
0.866284	[15723] VINET N. (2011)	samp. KI-59-2A		HAWAIIAN ISLANDS / HAWAII / KILAUEA / SHIELD STAGE / PUNA BASALT	IKI LAVA LAKE	19.4	-155.27	19.4	-155.27			OUTCROP			SUBAERIAL	VOLCANIC ROCK	PICRITE					1959		MINERAL / COMPONENT (INCL. GROUNDMASS)	OLIVINE			CORE		PRIMARY	39.861		0.043	0.058		12.644		0.291	EMP (EPMA)			45.954	0.181	0.323
	[15723] VINET N. (2011)	samp. KI-59-2A		HAWAIIAN ISLANDS / HAWAII / KILAUEA / SHIELD STAGE / PUNA BASALT	IKI LAVA LAKE	19.4	-155.27	19.4	-155.27			OUTCROP			SUBAERIAL	VOLCANIC ROCK	PICRITE					1959		MINERAL / COMPONENT (INCL. GROUNDMASS)	OLIVINE			RIM		PRIMARY	40.188		0.057	0.058		12.497		0.292	EMP (EPMA)			45.843	0.232	0.34
0.859683	[15723] VINET N. (2011)	samp. KI-59-2A		HAWAIIAN ISLANDS / HAWAII / KILAUEA / SHIELD STAGE / PUNA BASALT	IKI LAVA LAKE	19.4	-155.27	19.4	-155.27			OUTCROP			SUBAERIAL	VOLCANIC ROCK	PICRITE					1959		MINERAL / COMPONENT (INCL. GROUNDMASS)	OLIVINE			CORE		PRIMARY	39.648		0.036	0.049		13.146		0.275	EMP (EPMA)			45.184	0.165	0.241
	[15723] VINET N. (2011)	samp. KI-59-2A		HAWAIIAN ISLANDS / HAWAII / KILAUEA / SHIELD STAGE / PUNA BASALT	IKI LAVA LAKE	19.4	-155.27	19.4	-155.27			OUTCROP			SUBAERIAL	VOLCANIC ROCK	PICRITE					1959		MINERAL / COMPONENT (INCL. GROUNDMASS)	OLIVINE			RIM		PRIMARY	39.843		0.032	0.031		13.078		0.281	EMP (EPMA)			45.154	0.145	0.267
	[15723] VINET N. (2011)	samp. KI-59-2A		HAWAIIAN ISLANDS / HAWAII / KILAUEA / SHIELD STAGE / PUNA BASALT	IKI LAVA LAKE	19.4	-155.27	19.4	-155.27			OUTCROP			SUBAERIAL	VOLCANIC ROCK	PICRITE					1959		MINERAL / COMPONENT (INCL. GROUNDMASS)	OLIVINE			RIM		PRIMARY	39.469		0.07	0.104		13.074		0.292	EMP (EPMA)			45.066	0.226	0.242
0.879773	[15723] VINET N. (2011)	samp. KI-59-2A		HAWAIIAN ISLANDS / HAWAII / KILAUEA / SHIELD STAGE / PUNA BASALT	IKI LAVA LAKE	19.4	-155.27	19.4	-155.27			OUTCROP			SUBAERIAL	VOLCANIC ROCK	PICRITE					1959		MINERAL / COMPONENT (INCL. GROUNDMASS)	OLIVINE			CORE		PRIMARY	40.288		0.059	0.071		11.457		0.273	EMP (EPMA)			47.033	0.204	0.359
	[15723] VINET N. (2011)	samp. KI-59-2A		HAWAIIAN ISLANDS / HAWAII / KILAUEA / SHIELD STAGE / PUNA BASALT	IKI LAVA LAKE	19.4	-155.27	19.4	-155.27			OUTCROP			SUBAERIAL	VOLCANIC ROCK	PICRITE					1959		MINERAL / COMPONENT (INCL. GROUNDMASS)	OLIVINE			RIM		PRIMARY	40.442		0.021	0.046		12.984		0.26	EMP (EPMA)			45.586	0.191	0.305
	[15723] VINET N. (2011)	samp. KI-59-2A		HAWAIIAN ISLANDS / HAWAII / KILAUEA / SHIELD STAGE / PUNA BASALT	IKI LAVA LAKE	19.4	-155.27	19.4	-155.27			OUTCROP			SUBAERIAL	VOLCANIC ROCK	PICRITE					1959		MINERAL / COMPONENT (INCL. GROUNDMASS)	OLIVINE			RIM		PRIMARY	39.972		0.046	0.046		12.723		0.274	EMP (EPMA)			45.784	0.173	0.286
0.881537	[15723] VINET N. (2011)	samp. KI-59-2A		HAWAIIAN ISLANDS / HAWAII / KILAUEA / SHIELD STAGE / PUNA BASALT	IKI LAVA LAKE	19.4	-155.27	19.4	-155.27			OUTCROP			SUBAERIAL	VOLCANIC ROCK	PICRITE					1959		MINERAL / COMPONENT (INCL. GROUNDMASS)	OLIVINE			CORE		PRIMARY	39.962		0.05	0.09		11.321		0.245	EMP (EPMA)			47.261	0.148	0.284
	[15723] VINET N. (2011)	samp. KI-59-2A		HAWAIIAN ISLANDS / HAWAII / KILAUEA / SHIELD STAGE / PUNA BASALT	IKI LAVA LAKE	19.4	-155.27	19.4	-155.27			OUTCROP			SUBAERIAL	VOLCANIC ROCK	PICRITE					1959		MINERAL / COMPONENT (INCL. GROUNDMASS)	OLIVINE			RIM		PRIMARY	40.148		0.029	0.098		12.496		0.25	EMP (EPMA)			46.287	0.219	0.285
	[15723] VINET N. (2011)	samp. KI-59-2A		HAWAIIAN ISLANDS / HAWAII / KILAUEA / SHIELD STAGE / PUNA BASALT	IKI LAVA LAKE	19.4	-155.27	19.4	-155.27			OUTCROP			SUBAERIAL	VOLCANIC ROCK	PICRITE					1959		MINERAL / COMPONENT (INCL. GROUNDMASS)	OLIVINE			RIM		PRIMARY	40.211		0.028	0.093		11.053		0.271	EMP (EPMA)			47.272	0.089	0.315
0.875864	[15723] VINET N. (2011)	samp. KI-59-2A		HAWAIIAN ISLANDS / HAWAII / KILAUEA / SHIELD STAGE / PUNA BASALT	IKI LAVA LAKE	19.4	-155.27	19.4	-155.27			OUTCROP			SUBAERIAL	VOLCANIC ROCK	PICRITE					1959		MINERAL / COMPONENT (INCL. GROUNDMASS)	OLIVINE			CORE		PRIMARY	40.262		0.067	0.025		11.778		0.274	EMP (EPMA)			46.62	0.191	0.309
	[15723] VINET N. (2011)	samp. KI-59-2A		HAWAIIAN ISLANDS / HAWAII / KILAUEA / SHIELD STAGE / PUNA BASALT	IKI LAVA LAKE	19.4	-155.27	19.4	-155.27			OUTCROP			SUBAERIAL	VOLCANIC ROCK	PICRITE					1959		MINERAL / COMPONENT (INCL. GROUNDMASS)	OLIVINE			RIM		PRIMARY	42.913		0.061	0.052		12.061		0.286	EMP (EPMA)			46.369	0.168	0.309
	[15723] VINET N. (2011)	samp. KI-59-2A		HAWAIIAN ISLANDS / HAWAII / KILAUEA / SHIELD STAGE / PUNA BASALT	IKI LAVA LAKE	19.4	-155.27	19.4	-155.27			OUTCROP			SUBAERIAL	VOLCANIC ROCK	PICRITE					1959		MINERAL / COMPONENT (INCL. GROUNDMASS)	OLIVINE			RIM		PRIMARY	40.559		0.03	0.086		11.965		0.279	EMP (EPMA)			46.659	0.25	0.319
	[15723] VINET N. (2011)	samp. KI-59-2A		HAWAIIAN ISLANDS / HAWAII / KILAUEA / SHIELD STAGE / PUNA BASALT	IKI LAVA LAKE	19.4	-155.27	19.4	-155.27			OUTCROP			SUBAERIAL	VOLCANIC ROCK	PICRITE					1959		MINERAL / COMPONENT (INCL. GROUNDMASS)	OLIVINE			RIM		PRIMARY	40.614		0.061	0.102		11.009		0.248	EMP (EPMA)			47.259	0.112	0.348
0.891524	[15723] VINET N. (2011)	samp. KI-59-2A		HAWAIIAN ISLANDS / HAWAII / KILAUEA / SHIELD STAGE / PUNA BASALT	IKI LAVA LAKE	19.4	-155.27	19.4	-155.27			OUTCROP			SUBAERIAL	VOLCANIC ROCK	PICRITE					1959		MINERAL / COMPONENT (INCL. GROUNDMASS)	OLIVINE			CORE		PRIMARY	40.271		0.058	0.096		10.355		0.241	EMP (EPMA)			47.743	0.138	0.372
	[15723] VINET N. (2011)	samp. KI-59-2A		HAWAIIAN ISLANDS / HAWAII / KILAUEA / SHIELD STAGE / PUNA BASALT	IKI LAVA LAKE	19.4	-155.27	19.4	-155.27			OUTCROP			SUBAERIAL	VOLCANIC ROCK	PICRITE					1959		MINERAL / COMPONENT (INCL. GROUNDMASS)	OLIVINE			RIM		PRIMARY	40.252		0.064	0.096		11.694		0.262	EMP (EPMA)			47.164	0.184	0.334
0.866466	[15723] VINET N. (2011)	samp. KI-59-2A		HAWAIIAN ISLANDS / HAWAII / KILAUEA / SHIELD STAGE / PUNA BASALT	IKI LAVA LAKE	19.4	-155.27	19.4	-155.27			OUTCROP			SUBAERIAL	VOLCANIC ROCK	PICRITE					1959		MINERAL / COMPONENT (INCL. GROUNDMASS)	OLIVINE			CORE		PRIMARY	39.39		0.049	0.074		12.542		0.275	EMP (EPMA)			45.655	0.12	0.303
	[15723] VINET N. (2011)	samp. KI-59-2A		HAWAIIAN ISLANDS / HAWAII / KILAUEA / SHIELD STAGE / PUNA BASALT	IKI LAVA LAKE	19.4	-155.27	19.4	-155.27			OUTCROP			SUBAERIAL	VOLCANIC ROCK	PICRITE					1959		MINERAL / COMPONENT (INCL. GROUNDMASS)	OLIVINE			RIM		PRIMARY	39.644		0.048	0.04		12.993		0.288	EMP (EPMA)			45.38	0.231	0.302
	[15723] VINET N. (2011)	samp. KI-59-2A		HAWAIIAN ISLANDS / HAWAII / KILAUEA / SHIELD STAGE / PUNA BASALT	IKI LAVA LAKE	19.4	-155.27	19.4	-155.27			OUTCROP			SUBAERIAL	VOLCANIC ROCK	PICRITE					1959		MINERAL / COMPONENT (INCL. GROUNDMASS)	OLIVINE			RIM		PRIMARY	40.074		0.047	0.16		12.42		0.273	EMP (EPMA)			45.975	0.148	0.363
0.859802	[15723] VINET N. (2011)	samp. KI-59-3	422-KI-59-3	HAWAIIAN ISLANDS / HAWAII / KILAUEA / SHIELD STAGE / PUNA BASALT	IKI LAVA LAKE	19.4	-155.27	19.4	-155.27			OUTCROP			SUBAERIAL	VOLCANIC ROCK	PICRITE					1959		MINERAL / COMPONENT (INCL. GROUNDMASS)	OLIVINE			CORE		PRIMARY	39.886		0.034	0.049		13.206		0.289	EMP (EPMA)			45.435	0.221	0.261
	[15723] VINET N. (2011)	samp. KI-59-3	422-KI-59-3	HAWAIIAN ISLANDS / HAWAII / KILAUEA / SHIELD STAGE / PUNA BASALT	IKI LAVA LAKE	19.4	-155.27	19.4	-155.27			OUTCROP			SUBAERIAL	VOLCANIC ROCK	PICRITE					1959		MINERAL / COMPONENT (INCL. GROUNDMASS)	OLIVINE			RIM		PRIMARY	41.429		0.05	0.077		13.145		0.283	EMP (EPMA)			45.642	0.117	0.284
	[15723] VINET N. (2011)	samp. KI-59-3	422-KI-59-3	HAWAIIAN ISLANDS / HAWAII / KILAUEA / SHIELD STAGE / PUNA BASALT	IKI LAVA LAKE	19.4	-155.27	19.4	-155.27			OUTCROP			SUBAERIAL	VOLCANIC ROCK	PICRITE					1959		MINERAL / COMPONENT (INCL. GROUNDMASS)	OLIVINE			RIM		PRIMARY	39.818		0.049	0.049		13.347		0.279	EMP (EPMA)			45.643	0.142	0.309
0.861219	[15723] VINET N. (2011)	samp. KI-59-3	422-KI-59-3	HAWAIIAN ISLANDS / HAWAII / KILAUEA / SHIELD STAGE / PUNA BASALT	IKI LAVA LAKE	19.4	-155.27	19.4	-155.27			OUTCROP			SUBAERIAL	VOLCANIC ROCK	PICRITE					1959		MINERAL / COMPONENT (INCL. GROUNDMASS)	OLIVINE			CORE		PRIMARY	39.551		0.057	0.07		12.999		0.297	EMP (EPMA)			45.254	0.17	0.312
0.848909	[15723] VINET N. (2011)	samp. KI-59-3	422-KI-59-3	HAWAIIAN ISLANDS / HAWAII / KILAUEA / SHIELD STAGE / PUNA BASALT	IKI LAVA LAKE	19.4	-155.27	19.4	-155.27			OUTCROP			SUBAERIAL	VOLCANIC ROCK	PICRITE					1959		MINERAL / COMPONENT (INCL. GROUNDMASS)	OLIVINE			CORE		PRIMARY	39.322		0.046	0.055		14.067		0.261	EMP (EPMA)			44.339	0.233	0.319
	[15723] VINET N. (2011)	samp. KI-59-3	422-KI-59-3	HAWAIIAN ISLANDS / HAWAII / KILAUEA / SHIELD STAGE / PUNA BASALT	IKI LAVA LAKE	19.4	-155.27	19.4	-155.27			OUTCROP			SUBAERIAL	VOLCANIC ROCK	PICRITE					1959		MINERAL / COMPONENT (INCL. GROUNDMASS)	OLIVINE			RIM		PRIMARY	40.024		0.063	0.052		14.627		0.278	EMP (EPMA)			44.383	0.165	0.239
	[15723] VINET N. (2011)	samp. KI-59-3	422-KI-59-3	HAWAIIAN ISLANDS / HAWAII / KILAUEA / SHIELD STAGE / PUNA BASALT	IKI LAVA LAKE	19.4	-155.27	19.4	-155.27			OUTCROP			SUBAERIAL	VOLCANIC ROCK	PICRITE					1959		MINERAL / COMPONENT (INCL. GROUNDMASS)	OLIVINE			RIM		PRIMARY	39.212		0.056	0.046		14.414		0.252	EMP (EPMA)			44.441	0.2	0.25
0.889788	[15723] VINET N. (2011)	samp. KI-59-3	422-KI-59-3	HAWAIIAN ISLANDS / HAWAII / KILAUEA / SHIELD STAGE / PUNA BASALT	IKI LAVA LAKE	19.4	-155.27	19.4	-155.27			OUTCROP			SUBAERIAL	VOLCANIC ROCK	PICRITE					1959		MINERAL / COMPONENT (INCL. GROUNDMASS)	OLIVINE			CORE		PRIMARY	40.559		0.057	0.096		10.569		0.256	EMP (EPMA)			47.869	0.186	0.331
	[15723] VINET N. (2011)	samp. KI-59-3	422-KI-59-3	HAWAIIAN ISLANDS / HAWAII / KILAUEA / SHIELD STAGE / PUNA BASALT	IKI LAVA LAKE	19.4	-155.27	19.4	-155.27			OUTCROP			SUBAERIAL	VOLCANIC ROCK	PICRITE					1959		MINERAL / COMPONENT (INCL. GROUNDMASS)	OLIVINE			RIM		PRIMARY	40.315		0.065	0.139		10.63		0.243	EMP (EPMA)			47.592	0.197	0.383
	[15723] VINET N. (2011)	samp. KI-59-3	422-KI-59-3	HAWAIIAN ISLANDS / HAWAII / KILAUEA / SHIELD STAGE / PUNA BASALT	IKI LAVA LAKE	19.4	-155.27	19.4	-155.27			OUTCROP			SUBAERIAL	VOLCANIC ROCK	PICRITE					1959		MINERAL / COMPONENT (INCL. GROUNDMASS)	OLIVINE			RIM		PRIMARY	40.546		0.052	0.065		10.557		0.263	EMP (EPMA)			47.836	0.184	0.345
0.862439	[15723] VINET N. (2011)	samp. KI-59-3	422-KI-59-3	HAWAIIAN ISLANDS / HAWAII / KILAUEA / SHIELD STAGE / PUNA BASALT	IKI LAVA LAKE	19.4	-155.27	19.4	-155.27			OUTCROP			SUBAERIAL	VOLCANIC ROCK	PICRITE					1959		MINERAL / COMPONENT (INCL. GROUNDMASS)	OLIVINE					PRIMARY	39.765		0.066	0.138		13.003		0.272	EMP (EPMA)			45.734	0.137	0.353
0.868142	[15723] VINET N. (2011)	samp. KI-59-3	422-KI-59-3	HAWAIIAN ISLANDS / HAWAII / KILAUEA / SHIELD STAGE / PUNA BASALT	IKI LAVA LAKE	19.4	-155.27	19.4	-155.27			OUTCROP			SUBAERIAL	VOLCANIC ROCK	PICRITE					1959		MINERAL / COMPONENT (INCL. GROUNDMASS)	OLIVINE			CORE		PRIMARY	40.099		0.053	0.083		12.521		0.276	EMP (EPMA)			46.247	0.214	0.353
	[15723] VINET N. (2011)	samp. KI-59-3	422-KI-59-3	HAWAIIAN ISLANDS / HAWAII / KILAUEA / SHIELD STAGE / PUNA BASALT	IKI LAVA LAKE	19.4	-155.27	19.4	-155.27			OUTCROP			SUBAERIAL	VOLCANIC ROCK	PICRITE					1959		MINERAL / COMPONENT (INCL. GROUNDMASS)	OLIVINE			RIM		PRIMARY	39.613		0.053	0.086		13.019		0.276	EMP (EPMA)			45.606	0.178	0.329
0.865539	[15723] VINET N. (2011)	samp. KI-59-3	422-KI-59-3	HAWAIIAN ISLANDS / HAWAII / KILAUEA / SHIELD STAGE / PUNA BASALT	IKI LAVA LAKE	19.4	-155.27	19.4	-155.27			OUTCROP			SUBAERIAL	VOLCANIC ROCK	PICRITE					1959		MINERAL / COMPONENT (INCL. GROUNDMASS)	OLIVINE			CORE		PRIMARY	40.197		0.058	0		12.765		0.276	EMP (EPMA)			46.097	0.249	0.309
	[15723] VINET N. (2011)	samp. KI-59-3	422-KI-59-3	HAWAIIAN ISLANDS / HAWAII / KILAUEA / SHIELD STAGE / PUNA BASALT	IKI LAVA LAKE	19.4	-155.27	19.4	-155.27			OUTCROP			SUBAERIAL	VOLCANIC ROCK	PICRITE					1959		MINERAL / COMPONENT (INCL. GROUNDMASS)	OLIVINE			RIM		PRIMARY	41.27		0.029	0.058		13.168		0.287	EMP (EPMA)			45.276	0.122	0.317
0.86073	[15723] VINET N. (2011)	samp. KI-59-3	422-KI-59-3	HAWAIIAN ISLANDS / HAWAII / KILAUEA / SHIELD STAGE / PUNA BASALT	IKI LAVA LAKE	19.4	-155.27	19.4	-155.27			OUTCROP			SUBAERIAL	VOLCANIC ROCK	PICRITE					1959		MINERAL / COMPONENT (INCL. GROUNDMASS)	OLIVINE			CORE		PRIMARY	39.827		0.043	0.07		13.073		0.277	EMP (EPMA)			45.326	0.158	0.323
0.858258	[15723] VINET N. (2011)	samp. KI-59-3	422-KI-59-3	HAWAIIAN ISLANDS / HAWAII / KILAUEA / SHIELD STAGE / PUNA BASALT	IKI LAVA LAKE	19.4	-155.27	19.4	-155.27			OUTCROP			SUBAERIAL	VOLCANIC ROCK	PICRITE					1959		MINERAL / COMPONENT (INCL. GROUNDMASS)	OLIVINE			CORE		PRIMARY	39.963		0.03	0		13.394		0.277	EMP (EPMA)			45.498	0.206	0.282
	[15723] VINET N. (2011)	samp. KI-59-3	422-KI-59-3	HAWAIIAN ISLANDS / HAWAII / KILAUEA / SHIELD STAGE / PUNA BASALT	IKI LAVA LAKE	19.4	-155.27	19.4	-155.27			OUTCROP			SUBAERIAL	VOLCANIC ROCK	PICRITE					1959		MINERAL / COMPONENT (INCL. GROUNDMASS)	OLIVINE			RIM		PRIMARY	40.046		0.043	0.086		12.934		0.264	EMP (EPMA)			45.946	0.186	0.35
0.860476	[15723] VINET N. (2011)	samp. KI-59-3	422-KI-59-3	HAWAIIAN ISLANDS / HAWAII / KILAUEA / SHIELD STAGE / PUNA BASALT	IKI LAVA LAKE	19.4	-155.27	19.4	-155.27			OUTCROP			SUBAERIAL	VOLCANIC ROCK	PICRITE					1959		MINERAL / COMPONENT (INCL. GROUNDMASS)	OLIVINE			CORE		PRIMARY	39.976		0.041	0.043		13.136		0.288	EMP (EPMA)			45.448	0.178	0.321
	[15723] VINET N. (2011)	samp. KI-59-3	422-KI-59-3	HAWAIIAN ISLANDS / HAWAII / KILAUEA / SHIELD STAGE / PUNA BASALT	IKI LAVA LAKE	19.4	-155.27	19.4	-155.27			OUTCROP			SUBAERIAL	VOLCANIC ROCK	PICRITE					1959		MINERAL / COMPONENT (INCL. GROUNDMASS)	OLIVINE			RIM		PRIMARY	40.194		0.036	0.083		13.01		0.286	EMP (EPMA)			46.115	0.14	0.327
	[15723] VINET N. (2011)	samp. KI-59-3	422-KI-59-3	HAWAIIAN ISLANDS / HAWAII / KILAUEA / SHIELD STAGE / PUNA BASALT	IKI LAVA LAKE	19.4	-155.27	19.4	-155.27			OUTCROP			SUBAERIAL	VOLCANIC ROCK	PICRITE					1959		MINERAL / COMPONENT (INCL. GROUNDMASS)	OLIVINE			RIM		PRIMARY	40.144		0.041	0.107		12.911		0.289	EMP (EPMA)			45.617	0.081	0.313
0.85772	[15723] VINET N. (2011)	samp. KI-59-3	422-KI-59-3	HAWAIIAN ISLANDS / HAWAII / KILAUEA / SHIELD STAGE / PUNA BASALT	IKI LAVA LAKE	19.4	-155.27	19.4	-155.27			OUTCROP			SUBAERIAL	VOLCANIC ROCK	PICRITE					1959		MINERAL / COMPONENT (INCL. GROUNDMASS)	OLIVINE			CORE		PRIMARY	39.771		0.042	0.07		13.437		0.273	EMP (EPMA)			45.443	0.231	0.273
	[15723] VINET N. (2011)	samp. KI-59-3	422-KI-59-3	HAWAIIAN ISLANDS / HAWAII / KILAUEA / SHIELD STAGE / PUNA BASALT	IKI LAVA LAKE	19.4	-155.27	19.4	-155.27			OUTCROP			SUBAERIAL	VOLCANIC ROCK	PICRITE					1959		MINERAL / COMPONENT (INCL. GROUNDMASS)	OLIVINE			RIM		PRIMARY	39.845		0.061	0.043		13.089		0.293	EMP (EPMA)			45.686	0.18	0.289
	[15723] VINET N. (2011)	samp. KI-59-3	422-KI-59-3	HAWAIIAN ISLANDS / HAWAII / KILAUEA / SHIELD STAGE / PUNA BASALT	IKI LAVA LAKE	19.4	-155.27	19.4	-155.27			OUTCROP			SUBAERIAL	VOLCANIC ROCK	PICRITE					1959		MINERAL / COMPONENT (INCL. GROUNDMASS)	OLIVINE			RIM		PRIMARY	39.884		0.052	0.046		13.442		0.277	EMP (EPMA)			45.184	0.145	0.219
0.875907	[15723] VINET N. (2011)	samp. KI-59-3	422-KI-59-3	HAWAIIAN ISLANDS / HAWAII / KILAUEA / SHIELD STAGE / PUNA BASALT	IKI LAVA LAKE	19.4	-155.27	19.4	-155.27			OUTCROP			SUBAERIAL	VOLCANIC ROCK	PICRITE					1959		MINERAL / COMPONENT (INCL. GROUNDMASS)	OLIVINE			CORE		PRIMARY	39.737		0.055	0.111		11.745		0.258	EMP (EPMA)			46.508	0.143	0.295
	[15723] VINET N. (2011)	samp. KI-59-3	422-KI-59-3	HAWAIIAN ISLANDS / HAWAII / KILAUEA / SHIELD STAGE / PUNA BASALT	IKI LAVA LAKE	19.4	-155.27	19.4	-155.27			OUTCROP			SUBAERIAL	VOLCANIC ROCK	PICRITE					1959		MINERAL / COMPONENT (INCL. GROUNDMASS)	OLIVINE			RIM		PRIMARY	40.093		0.036	0.061		12.34		0.277	EMP (EPMA)			46.445	0.201	0.308
0.875488	[15723] VINET N. (2011)	samp. KI-59-3	422-KI-59-3	HAWAIIAN ISLANDS / HAWAII / KILAUEA / SHIELD STAGE / PUNA BASALT	IKI LAVA LAKE	19.4	-155.27	19.4	-155.27			OUTCROP			SUBAERIAL	VOLCANIC ROCK	PICRITE					1959		MINERAL / COMPONENT (INCL. GROUNDMASS)	OLIVINE			CORE		PRIMARY	40.635		0.051	0.052		11.872		0.278	EMP (EPMA)			46.83	0.112	0.324
0.850185	[15723] VINET N. (2011)	samp. KI-59-3	422-KI-59-3	HAWAIIAN ISLANDS / HAWAII / KILAUEA / SHIELD STAGE / PUNA BASALT	IKI LAVA LAKE	19.4	-155.27	19.4	-155.27			OUTCROP			SUBAERIAL	VOLCANIC ROCK	PICRITE					1959		MINERAL / COMPONENT (INCL. GROUNDMASS)	OLIVINE			CORE		PRIMARY	39.701		0.039	0.052		14.106		0.269	EMP (EPMA)			44.908	0.195	0.286
	[15723] VINET N. (2011)	samp. KI-59-3	422-KI-59-3	HAWAIIAN ISLANDS / HAWAII / KILAUEA / SHIELD STAGE / PUNA BASALT	IKI LAVA LAKE	19.4	-155.27	19.4	-155.27			OUTCROP			SUBAERIAL	VOLCANIC ROCK	PICRITE					1959		MINERAL / COMPONENT (INCL. GROUNDMASS)	OLIVINE			RIM		PRIMARY	39.632		0.036	0.012		13.919		0.293	EMP (EPMA)			44.891	0.203	0.245
	[15723] VINET N. (2011)	samp. KI-59-3	422-KI-59-3	HAWAIIAN ISLANDS / HAWAII / KILAUEA / SHIELD STAGE / PUNA BASALT	IKI LAVA LAKE	19.4	-155.27	19.4	-155.27			OUTCROP			SUBAERIAL	VOLCANIC ROCK	PICRITE					1959		MINERAL / COMPONENT (INCL. GROUNDMASS)	OLIVINE			RIM		PRIMARY	39.86		0.031	0.082		14.001		0.284	EMP (EPMA)			44.854	0.228	0.289
0.875569	[15723] VINET N. (2011)	samp. KI-59-3	422-KI-59-3	HAWAIIAN ISLANDS / HAWAII / KILAUEA / SHIELD STAGE / PUNA BASALT	IKI LAVA LAKE	19.4	-155.27	19.4	-155.27			OUTCROP			SUBAERIAL	VOLCANIC ROCK	PICRITE					1959		MINERAL / COMPONENT (INCL. GROUNDMASS)	OLIVINE			CORE		PRIMARY	40.36		0.048	0.062		11.888		0.274	EMP (EPMA)			46.928	0.158	0.29
0.871302	[15723] VINET N. (2011)	samp. KI-59-3	422-KI-59-3	HAWAIIAN ISLANDS / HAWAII / KILAUEA / SHIELD STAGE / PUNA BASALT	IKI LAVA LAKE	19.4	-155.27	19.4	-155.27			OUTCROP			SUBAERIAL	VOLCANIC ROCK	PICRITE					1959		MINERAL / COMPONENT (INCL. GROUNDMASS)	OLIVINE			CORE		PRIMARY	39.803		0.039	0.028		12.166		0.258	EMP (EPMA)			46.207	0.173	0.345
	[15723] VINET N. (2011)	samp. KI-59-3	422-KI-59-3	HAWAIIAN ISLANDS / HAWAII / KILAUEA / SHIELD STAGE / PUNA BASALT	IKI LAVA LAKE	19.4	-155.27	19.4	-155.27			OUTCROP			SUBAERIAL	VOLCANIC ROCK	PICRITE					1959		MINERAL / COMPONENT (INCL. GROUNDMASS)	OLIVINE			RIM		PRIMARY	41.042		0.049	0.096		11.882		0.263	EMP (EPMA)			46.44	0.145	0.369
	[15723] VINET N. (2011)	samp. KI-59-3	422-KI-59-3	HAWAIIAN ISLANDS / HAWAII / KILAUEA / SHIELD STAGE / PUNA BASALT	IKI LAVA LAKE	19.4	-155.27	19.4	-155.27			OUTCROP			SUBAERIAL	VOLCANIC ROCK	PICRITE					1959		MINERAL / COMPONENT (INCL. GROUNDMASS)	OLIVINE			RIM		PRIMARY	40.507		0.032	0		11.798		0.275	EMP (EPMA)			46.752	0.14	0.363
0.875729	[15723] VINET N. (2011)	samp. KI-59-3	422-KI-59-3	HAWAIIAN ISLANDS / HAWAII / KILAUEA / SHIELD STAGE / PUNA BASALT	IKI LAVA LAKE	19.4	-155.27	19.4	-155.27			OUTCROP			SUBAERIAL	VOLCANIC ROCK	PICRITE					1959		MINERAL / COMPONENT (INCL. GROUNDMASS)	OLIVINE			CORE		PRIMARY	40.222		0.041	0.009		11.848		0.262	EMP (EPMA)			46.839	0.143	0.314
	[15723] VINET N. (2011)	samp. KI-59-3	422-KI-59-3	HAWAIIAN ISLANDS / HAWAII / KILAUEA / SHIELD STAGE / PUNA BASALT	IKI LAVA LAKE	19.4	-155.27	19.4	-155.27			OUTCROP			SUBAERIAL	VOLCANIC ROCK	PICRITE					1959		MINERAL / COMPONENT (INCL. GROUNDMASS)	OLIVINE			RIM		PRIMARY	40.086		0.058	0.123		12.443		0.278	EMP (EPMA)			46.322	0.193	0.33
0.880877	[15723] VINET N. (2011)	samp. KI-59-3	422-KI-59-3	HAWAIIAN ISLANDS / HAWAII / KILAUEA / SHIELD STAGE / PUNA BASALT	IKI LAVA LAKE	19.4	-155.27	19.4	-155.27			OUTCROP			SUBAERIAL	VOLCANIC ROCK	PICRITE					1959		MINERAL / COMPONENT (INCL. GROUNDMASS)	OLIVINE			CORE		PRIMARY	40.04		0.058	0.068		11.401		0.25	EMP (EPMA)			47.296	0.099	0.374
	[15723] VINET N. (2011)	samp. KI-59-3	422-KI-59-3	HAWAIIAN ISLANDS / HAWAII / KILAUEA / SHIELD STAGE / PUNA BASALT	IKI LAVA LAKE	19.4	-155.27	19.4	-155.27			OUTCROP			SUBAERIAL	VOLCANIC ROCK	PICRITE					1959		MINERAL / COMPONENT (INCL. GROUNDMASS)	OLIVINE			RIM		PRIMARY	40.827		0.057	0.093		11.394		0.266	EMP (EPMA)			47.329	0.143	0.347
0.859499	[15723] VINET N. (2011)	samp. KI-59-3	422-KI-59-3	HAWAIIAN ISLANDS / HAWAII / KILAUEA / SHIELD STAGE / PUNA BASALT	IKI LAVA LAKE	19.4	-155.27	19.4	-155.27			OUTCROP			SUBAERIAL	VOLCANIC ROCK	PICRITE					1959		MINERAL / COMPONENT (INCL. GROUNDMASS)	OLIVINE			CORE		PRIMARY	39.799		0.041	0.071		13.245		0.279	EMP (EPMA)			45.455	0.173	0.329
	[15723] VINET N. (2011)	samp. KI-59-3	422-KI-59-3	HAWAIIAN ISLANDS / HAWAII / KILAUEA / SHIELD STAGE / PUNA BASALT	IKI LAVA LAKE	19.4	-155.27	19.4	-155.27			OUTCROP			SUBAERIAL	VOLCANIC ROCK	PICRITE					1959		MINERAL / COMPONENT (INCL. GROUNDMASS)	OLIVINE			RIM		PRIMARY	39.964		0.037	0.061		13.325		0.294	EMP (EPMA)			45.288	0.132	0.269
0.85934	[15723] VINET N. (2011)	samp. KI-59-3	422-KI-59-3	HAWAIIAN ISLANDS / HAWAII / KILAUEA / SHIELD STAGE / PUNA BASALT	IKI LAVA LAKE	19.4	-155.27	19.4	-155.27			OUTCROP			SUBAERIAL	VOLCANIC ROCK	PICRITE					1959		MINERAL / COMPONENT (INCL. GROUNDMASS)	OLIVINE			CORE		PRIMARY	39.755		0.088	0.034		13.275		0.272	EMP (EPMA)			45.498	0.191	0.353
0.86056	[15723] VINET N. (2011)	samp. KI-59-3	422-KI-59-3	HAWAIIAN ISLANDS / HAWAII / KILAUEA / SHIELD STAGE / PUNA BASALT	IKI LAVA LAKE	19.4	-155.27	19.4	-155.27			OUTCROP			SUBAERIAL	VOLCANIC ROCK	PICRITE					1959		MINERAL / COMPONENT (INCL. GROUNDMASS)	OLIVINE			CORE		PRIMARY	40.833		0.055	0.025		13.171		0.272	EMP (EPMA)			45.601	0.216	0.328
0.881508	[15723] VINET N. (2011)	samp. KI-59-3	422-KI-59-3	HAWAIIAN ISLANDS / HAWAII / KILAUEA / SHIELD STAGE / PUNA BASALT	IKI LAVA LAKE	19.4	-155.27	19.4	-155.27			OUTCROP			SUBAERIAL	VOLCANIC ROCK	PICRITE					1959		MINERAL / COMPONENT (INCL. GROUNDMASS)	OLIVINE			CORE		PRIMARY	40.58		0.05	0.093		11.274		0.26	EMP (EPMA)			47.052	0.061	0.369
	[15723] VINET N. (2011)	samp. KI-59-3	422-KI-59-3	HAWAIIAN ISLANDS / HAWAII / KILAUEA / SHIELD STAGE / PUNA BASALT	IKI LAVA LAKE	19.4	-155.27	19.4	-155.27			OUTCROP			SUBAERIAL	VOLCANIC ROCK	PICRITE					1959		MINERAL / COMPONENT (INCL. GROUNDMASS)	OLIVINE			RIM		PRIMARY	40.107		0.072	0.012		12.167		0.256	EMP (EPMA)			46.206	0.161	0.34
	[15723] VINET N. (2011)	samp. KI-59-3	422-KI-59-3	HAWAIIAN ISLANDS / HAWAII / KILAUEA / SHIELD STAGE / PUNA BASALT	IKI LAVA LAKE	19.4	-155.27	19.4	-155.27			OUTCROP			SUBAERIAL	VOLCANIC ROCK	PICRITE					1959		MINERAL / COMPONENT (INCL. GROUNDMASS)	OLIVINE			RIM		PRIMARY	40.063		0.049	0.077		12.508		0.248	EMP (EPMA)			46.382	0.099	0.296
0.866403	[15723] VINET N. (2011)	samp. KI-59-3	422-KI-59-3	HAWAIIAN ISLANDS / HAWAII / KILAUEA / SHIELD STAGE / PUNA BASALT	IKI LAVA LAKE	19.4	-155.27	19.4	-155.27			OUTCROP			SUBAERIAL	VOLCANIC ROCK	PICRITE					1959		MINERAL / COMPONENT (INCL. GROUNDMASS)	OLIVINE			CORE		PRIMARY	39.848		0.043	0.095		12.609		0.271	EMP (EPMA)			45.874	0.135	0.341
	[15723] VINET N. (2011)	samp. KI-59-3	422-KI-59-3	HAWAIIAN ISLANDS / HAWAII / KILAUEA / SHIELD STAGE / PUNA BASALT	IKI LAVA LAKE	19.4	-155.27	19.4	-155.27			OUTCROP			SUBAERIAL	VOLCANIC ROCK	PICRITE					1959		MINERAL / COMPONENT (INCL. GROUNDMASS)	OLIVINE			RIM		PRIMARY	40.009		0.048	0.031		12.891		0.265	EMP (EPMA)			46.167	0.138	0.3
	[15723] VINET N. (2011)	samp. KI-59-3	422-KI-59-3	HAWAIIAN ISLANDS / HAWAII / KILAUEA / SHIELD STAGE / PUNA BASALT	IKI LAVA LAKE	19.4	-155.27	19.4	-155.27			OUTCROP			SUBAERIAL	VOLCANIC ROCK	PICRITE					1959		MINERAL / COMPONENT (INCL. GROUNDMASS)	OLIVINE			RIM		PRIMARY	40.313		0.045	0.132		12.509		0.262	EMP (EPMA)			46.395	0.196	0.318
0.873219	[15723] VINET N. (2011)	samp. KI-59-3	422-KI-59-3	HAWAIIAN ISLANDS / HAWAII / KILAUEA / SHIELD STAGE / PUNA BASALT	IKI LAVA LAKE	19.4	-155.27	19.4	-155.27			OUTCROP			SUBAERIAL	VOLCANIC ROCK	PICRITE					1959		MINERAL / COMPONENT (INCL. GROUNDMASS)	OLIVINE			CORE		PRIMARY	39.666		0.042	0.074		12.032		0.307	EMP (EPMA)			46.491	0.138	0.35
0.874602	[15723] VINET N. (2011)	samp. KI-59-3	422-KI-59-3	HAWAIIAN ISLANDS / HAWAII / KILAUEA / SHIELD STAGE / PUNA BASALT	IKI LAVA LAKE	19.4	-155.27	19.4	-155.27			OUTCROP			SUBAERIAL	VOLCANIC ROCK	PICRITE					1959		MINERAL / COMPONENT (INCL. GROUNDMASS)	OLIVINE			CORE		PRIMARY	39.872		0.054	0.071		11.886		0.305	EMP (EPMA)			46.507	0.158	0.351
	[15723] VINET N. (2011)	samp. KI-59-3	422-KI-59-3	HAWAIIAN ISLANDS / HAWAII / KILAUEA / SHIELD STAGE / PUNA BASALT	IKI LAVA LAKE	19.4	-155.27	19.4	-155.27			OUTCROP			SUBAERIAL	VOLCANIC ROCK	PICRITE					1959		MINERAL / COMPONENT (INCL. GROUNDMASS)	OLIVINE			RIM		PRIMARY	40.044		0.038	0.031		12.172		0.267	EMP (EPMA)			46.367	0.155	0.36
	[15723] VINET N. (2011)	samp. KI-59-3	422-KI-59-3	HAWAIIAN ISLANDS / HAWAII / KILAUEA / SHIELD STAGE / PUNA BASALT	IKI LAVA LAKE	19.4	-155.27	19.4	-155.27			OUTCROP			SUBAERIAL	VOLCANIC ROCK	PICRITE					1959		MINERAL / COMPONENT (INCL. GROUNDMASS)	OLIVINE			RIM		PRIMARY	39.707		0.044	0		12.626		0.276	EMP (EPMA)			45.677	0.173	0.338
0.87493	[15723] VINET N. (2011)	samp. KI-59-3	422-KI-59-3	HAWAIIAN ISLANDS / HAWAII / KILAUEA / SHIELD STAGE / PUNA BASALT	IKI LAVA LAKE	19.4	-155.27	19.4	-155.27			OUTCROP			SUBAERIAL	VOLCANIC ROCK	PICRITE					1959		MINERAL / COMPONENT (INCL. GROUNDMASS)	OLIVINE			CORE		PRIMARY	40.138		0.049	0.034		11.88		0.254	EMP (EPMA)			46.623	0.107	0.376
	[15723] VINET N. (2011)	samp. KI-59-3	422-KI-59-3	HAWAIIAN ISLANDS / HAWAII / KILAUEA / SHIELD STAGE / PUNA BASALT	IKI LAVA LAKE	19.4	-155.27	19.4	-155.27			OUTCROP			SUBAERIAL	VOLCANIC ROCK	PICRITE					1959		MINERAL / COMPONENT (INCL. GROUNDMASS)	OLIVINE			RIM		PRIMARY	39.85		0.066	0.043		12.152		0.241	EMP (EPMA)			46.113	0.214	0.366
	[15723] VINET N. (2011)	samp. KI-59-3	422-KI-59-3	HAWAIIAN ISLANDS / HAWAII / KILAUEA / SHIELD STAGE / PUNA BASALT	IKI LAVA LAKE	19.4	-155.27	19.4	-155.27			OUTCROP			SUBAERIAL	VOLCANIC ROCK	PICRITE					1959		MINERAL / COMPONENT (INCL. GROUNDMASS)	OLIVINE			RIM		PRIMARY	39.09		0.057	0.055		13.215		0.266	EMP (EPMA)			45.181	0.158	0.324
0.847757	[16599] SAKYI P. A. (2012)	samp. HW22	63660-HW22	HAWAIIAN ISLANDS / HAWAII / KILAUEA / SHIELD STAGE	1921 ERUPTION, KILAUEA CALDERA	19.4125	-155.254	19.4125	-155.254	1124	1124	OUTCROP			SUBAERIAL	VOLCANIC ROCK	BASALT					1921	FRESH	MINERAL / COMPONENT (INCL. GROUNDMASS)	OLIVINE					PRIMARY	40.16					14.53		0.254	EMP (EPMA)			45.39	0.187	0.312
0.877491	[16599] SAKYI P. A. (2012)	samp. HW22	63660-HW22	HAWAIIAN ISLANDS / HAWAII / KILAUEA / SHIELD STAGE	1921 ERUPTION, KILAUEA CALDERA	19.4125	-155.254	19.4125	-155.254	1124	1124	OUTCROP			SUBAERIAL	VOLCANIC ROCK	BASALT					1921	FRESH	MINERAL / COMPONENT (INCL. GROUNDMASS)	OLIVINE					PRIMARY	40.65					12.06		0.239	EMP (EPMA)			48.46	0.154	0.363
0.877741	[16599] SAKYI P. A. (2012)	samp. HW22	63660-HW22	HAWAIIAN ISLANDS / HAWAII / KILAUEA / SHIELD STAGE	1921 ERUPTION, KILAUEA CALDERA	19.4125	-155.254	19.4125	-155.254	1124	1124	OUTCROP			SUBAERIAL	VOLCANIC ROCK	BASALT					1921	FRESH	MINERAL / COMPONENT (INCL. GROUNDMASS)	OLIVINE					PRIMARY	40.1					11.95		0.254	EMP (EPMA)			48.13	0.151	0.366
0.86816	[16599] SAKYI P. A. (2012)	samp. HW22	63660-HW22	HAWAIIAN ISLANDS / HAWAII / KILAUEA / SHIELD STAGE	1921 ERUPTION, KILAUEA CALDERA	19.4125	-155.254	19.4125	-155.254	1124	1124	OUTCROP			SUBAERIAL	VOLCANIC ROCK	BASALT					1921	FRESH	MINERAL / COMPONENT (INCL. GROUNDMASS)	OLIVINE					PRIMARY	39.9					12.85		0.294	EMP (EPMA)			47.47	0.161	0.324
0.859369	[16599] SAKYI P. A. (2012)	samp. HW7-3	63662-HW7-3	HAWAIIAN ISLANDS / HAWAII / KILAUEA / SHIELD STAGE	1959 ERUPTION, KILAUEA-IKI	19.415	-155.25	19.415	-155.25	1092	1092	OUTCROP			SUBAERIAL	VOLCANIC ROCK	BASALT		LAVA			1959		MINERAL / COMPONENT (INCL. GROUNDMASS)	OLIVINE					PRIMARY	39.92					13.57		0.255	EMP (EPMA)			46.52	0.184	0.325
0.878042	[16599] SAKYI P. A. (2012)	samp. HW7-3	63662-HW7-3	HAWAIIAN ISLANDS / HAWAII / KILAUEA / SHIELD STAGE	1959 ERUPTION, KILAUEA-IKI	19.415	-155.25	19.415	-155.25	1092	1092	OUTCROP			SUBAERIAL	VOLCANIC ROCK	BASALT		LAVA			1959		MINERAL / COMPONENT (INCL. GROUNDMASS)	OLIVINE					PRIMARY	40.3					11.81		0.237	EMP (EPMA)			47.7	0.153	0.383
0.865331	[16599] SAKYI P. A. (2012)	samp. HW7-3	63662-HW7-3	HAWAIIAN ISLANDS / HAWAII / KILAUEA / SHIELD STAGE	1959 ERUPTION, KILAUEA-IKI	19.415	-155.25	19.415	-155.25	1092	1092	OUTCROP			SUBAERIAL	VOLCANIC ROCK	BASALT		LAVA			1959		MINERAL / COMPONENT (INCL. GROUNDMASS)	OLIVINE					PRIMARY	40.15					12.98		0.261	EMP (EPMA)			46.79	0.174	0.318
0.850212	[16599] SAKYI P. A. (2012)	samp. HW7-3	63662-HW7-3	HAWAIIAN ISLANDS / HAWAII / KILAUEA / SHIELD STAGE	1959 ERUPTION, KILAUEA-IKI	19.415	-155.25	19.415	-155.25	1092	1092	OUTCROP			SUBAERIAL	VOLCANIC ROCK	BASALT		LAVA			1959		MINERAL / COMPONENT (INCL. GROUNDMASS)	OLIVINE					PRIMARY	39.57					14.38		0.219	EMP (EPMA)			45.79	0.18	0.377
0.860953	[16599] SAKYI P. A. (2012)	samp. HW7-3	63662-HW7-3	HAWAIIAN ISLANDS / HAWAII / KILAUEA / SHIELD STAGE	1959 ERUPTION, KILAUEA-IKI	19.415	-155.25	19.415	-155.25	1092	1092	OUTCROP			SUBAERIAL	VOLCANIC ROCK	BASALT		LAVA			1959		MINERAL / COMPONENT (INCL. GROUNDMASS)	OLIVINE					PRIMARY	40.34					13.45		0.264	EMP (EPMA)			46.72	0.182	0.317
0.873306	[16599] SAKYI P. A. (2012)	samp. HW7-3	63662-HW7-3	HAWAIIAN ISLANDS / HAWAII / KILAUEA / SHIELD STAGE	1959 ERUPTION, KILAUEA-IKI	19.415	-155.25	19.415	-155.25	1092	1092	OUTCROP			SUBAERIAL	VOLCANIC ROCK	BASALT		LAVA			1959		MINERAL / COMPONENT (INCL. GROUNDMASS)	OLIVINE					PRIMARY	40.44					12.33		0.264	EMP (EPMA)			47.68	0.163	0.361
0.879958	[16599] SAKYI P. A. (2012)	samp. HW7-2		HAWAIIAN ISLANDS / HAWAII / KILAUEA / SHIELD STAGE	1959 ERUPTION, KILAUEA-IKI	19.415	-155.25	19.415	-155.25	1092	1092	OUTCROP			SUBAERIAL	VOLCANIC ROCK	BASALT		LAVA			1959		MINERAL / COMPONENT (INCL. GROUNDMASS)	OLIVINE					PRIMARY	40.1					11.75		0.235	EMP (EPMA)			48.32	0.151	0.381
0.882621	[16599] SAKYI P. A. (2012)	samp. HW7-2		HAWAIIAN ISLANDS / HAWAII / KILAUEA / SHIELD STAGE	1959 ERUPTION, KILAUEA-IKI	19.415	-155.25	19.415	-155.25	1092	1092	OUTCROP			SUBAERIAL	VOLCANIC ROCK	BASALT		LAVA			1959		MINERAL / COMPONENT (INCL. GROUNDMASS)	OLIVINE					PRIMARY	40.16					11.54		0.253	EMP (EPMA)			48.68	0.145	0.36
0.880607	[16599] SAKYI P. A. (2012)	samp. HW7-2		HAWAIIAN ISLANDS / HAWAII / KILAUEA / SHIELD STAGE	1959 ERUPTION, KILAUEA-IKI	19.415	-155.25	19.415	-155.25	1092	1092	OUTCROP			SUBAERIAL	VOLCANIC ROCK	BASALT		LAVA			1959		MINERAL / COMPONENT (INCL. GROUNDMASS)	OLIVINE					PRIMARY	39.32					11.47		0.255	EMP (EPMA)			47.46	0.154	0.373
0.852383	[16599] SAKYI P. A. (2012)	samp. HW7-2		HAWAIIAN ISLANDS / HAWAII / KILAUEA / SHIELD STAGE	1959 ERUPTION, KILAUEA-IKI	19.415	-155.25	19.415	-155.25	1092	1092	OUTCROP			SUBAERIAL	VOLCANIC ROCK	BASALT		LAVA			1959		MINERAL / COMPONENT (INCL. GROUNDMASS)	OLIVINE					PRIMARY	39.91					14.33		0.237	EMP (EPMA)			46.42	0.182	0.363
0.85434	[16599] SAKYI P. A. (2012)	samp. HW7-2		HAWAIIAN ISLANDS / HAWAII / KILAUEA / SHIELD STAGE	1959 ERUPTION, KILAUEA-IKI	19.415	-155.25	19.415	-155.25	1092	1092	OUTCROP			SUBAERIAL	VOLCANIC ROCK	BASALT		LAVA			1959		MINERAL / COMPONENT (INCL. GROUNDMASS)	OLIVINE					PRIMARY	40.3					14.22		0.221	EMP (EPMA)			46.79	0.18	0.376
0.860038	[16599] SAKYI P. A. (2012)	samp. HW7-2		HAWAIIAN ISLANDS / HAWAII / KILAUEA / SHIELD STAGE	1959 ERUPTION, KILAUEA-IKI	19.415	-155.25	19.415	-155.25	1092	1092	OUTCROP			SUBAERIAL	VOLCANIC ROCK	BASALT		LAVA			1959		MINERAL / COMPONENT (INCL. GROUNDMASS)	OLIVINE					PRIMARY	39.88					13.55		0.276	EMP (EPMA)			46.71	0.172	0.31
0.858662	[16599] SAKYI P. A. (2012)	samp. HW7-2		HAWAIIAN ISLANDS / HAWAII / KILAUEA / SHIELD STAGE	1959 ERUPTION, KILAUEA-IKI	19.415	-155.25	19.415	-155.25	1092	1092	OUTCROP			SUBAERIAL	VOLCANIC ROCK	BASALT		LAVA			1959		MINERAL / COMPONENT (INCL. GROUNDMASS)	OLIVINE					PRIMARY	39.73					13.67		0.26	EMP (EPMA)			46.59	0.171	0.306
0.88718	[16599] SAKYI P. A. (2012)	samp. HW7-2		HAWAIIAN ISLANDS / HAWAII / KILAUEA / SHIELD STAGE	1959 ERUPTION, KILAUEA-IKI	19.415	-155.25	19.415	-155.25	1092	1092	OUTCROP			SUBAERIAL	VOLCANIC ROCK	BASALT		LAVA			1959		MINERAL / COMPONENT (INCL. GROUNDMASS)	OLIVINE					PRIMARY	40.27					11.13		0.233	EMP (EPMA)			49.1	0.133	0.403
0.874255	[16599] SAKYI P. A. (2012)	samp. HW8-1		HAWAIIAN ISLANDS / HAWAII / KILAUEA / SHIELD STAGE	1959 ERUPTION, KILAUEA-IKI	19.4167	-155.25	19.4167	-155.25			OUTCROP			SUBAERIAL	VOLCANIC ROCK	BASALT		LAVA			1959		MINERAL / COMPONENT (INCL. GROUNDMASS)	OLIVINE					PRIMARY	40.23					12.15		0.249	EMP (EPMA)			47.39	0.156	0.328
0.874216	[16599] SAKYI P. A. (2012)	samp. HW8-1		HAWAIIAN ISLANDS / HAWAII / KILAUEA / SHIELD STAGE	1959 ERUPTION, KILAUEA-IKI	19.4167	-155.25	19.4167	-155.25			OUTCROP			SUBAERIAL	VOLCANIC ROCK	BASALT		LAVA			1959		MINERAL / COMPONENT (INCL. GROUNDMASS)	OLIVINE					PRIMARY	40.16					12.18		0.25	EMP (EPMA)			47.49	0.159	0.328
0.880184	[16599] SAKYI P. A. (2012)	samp. HW8-1		HAWAIIAN ISLANDS / HAWAII / KILAUEA / SHIELD STAGE	1959 ERUPTION, KILAUEA-IKI	19.4167	-155.25	19.4167	-155.25			OUTCROP			SUBAERIAL	VOLCANIC ROCK	BASALT		LAVA			1959		MINERAL / COMPONENT (INCL. GROUNDMASS)	OLIVINE					PRIMARY	40.56					11.72		0.251	EMP (EPMA)			48.3	0.151	0.338
0.876436	[16599] SAKYI P. A. (2012)	samp. HW8-1		HAWAIIAN ISLANDS / HAWAII / KILAUEA / SHIELD STAGE	1959 ERUPTION, KILAUEA-IKI	19.4167	-155.25	19.4167	-155.25			OUTCROP			SUBAERIAL	VOLCANIC ROCK	BASALT		LAVA			1959		MINERAL / COMPONENT (INCL. GROUNDMASS)	OLIVINE					PRIMARY	40.12					11.98		0.262	EMP (EPMA)			47.67	0.156	0.322
0.878516	[16599] SAKYI P. A. (2012)	samp. HW8-1		HAWAIIAN ISLANDS / HAWAII / KILAUEA / SHIELD STAGE	1959 ERUPTION, KILAUEA-IKI	19.4167	-155.25	19.4167	-155.25			OUTCROP			SUBAERIAL	VOLCANIC ROCK	BASALT		LAVA			1959		MINERAL / COMPONENT (INCL. GROUNDMASS)	OLIVINE					PRIMARY	40.34					11.78		0.25	EMP (EPMA)			47.79	0.155	0.4
0.851428	[16599] SAKYI P. A. (2012)	samp. HW8-1		HAWAIIAN ISLANDS / HAWAII / KILAUEA / SHIELD STAGE	1959 ERUPTION, KILAUEA-IKI	19.4167	-155.25	19.4167	-155.25			OUTCROP			SUBAERIAL	VOLCANIC ROCK	BASALT		LAVA			1959		MINERAL / COMPONENT (INCL. GROUNDMASS)	OLIVINE					PRIMARY	39.93					14.33		0.295	EMP (EPMA)			46.07	0.184	0.292
0.853553	[16599] SAKYI P. A. (2012)	samp. HW18		HAWAIIAN ISLANDS / HAWAII / KILAUEA / EAST RIFT ZONE / SHIELD STAGE	MAUNA ULU, 1972 ERUPTION	19.3639	-155.19	19.3639	-155.19			OUTCROP			SUBAERIAL	VOLCANIC ROCK	BASALT		LAVA			1972		MINERAL / COMPONENT (INCL. GROUNDMASS)	OLIVINE					PRIMARY	39.87					14.2		0.21	EMP (EPMA)			46.43	0.128	0.262
0.858106	[16599] SAKYI P. A. (2012)	samp. HW18		HAWAIIAN ISLANDS / HAWAII / KILAUEA / EAST RIFT ZONE / SHIELD STAGE	MAUNA ULU, 1972 ERUPTION	19.3639	-155.19	19.3639	-155.19			OUTCROP			SUBAERIAL	VOLCANIC ROCK	BASALT		LAVA			1972		MINERAL / COMPONENT (INCL. GROUNDMASS)	OLIVINE					PRIMARY	39.67					13.6		0.212	EMP (EPMA)			46.14	0.12	0.337
0.870856	[16599] SAKYI P. A. (2012)	samp. HW39		HAWAIIAN ISLANDS / HAWAII / KILAUEA / EAST RIFT ZONE / SHIELD STAGE	MAUNA ULU, 1974 ERUPTION	19.3722	-155.458	19.3722	-155.458			OUTCROP			SUBAERIAL	VOLCANIC ROCK	BASALT		LAVA			1974		MINERAL / COMPONENT (INCL. GROUNDMASS)	OLIVINE					PRIMARY	40.02					12.58		0.24	EMP (EPMA)			47.59	0.114	0.356
0.884466	[16599] SAKYI P. A. (2012)	samp. HW39		HAWAIIAN ISLANDS / HAWAII / KILAUEA / EAST RIFT ZONE / SHIELD STAGE	MAUNA ULU, 1974 ERUPTION	19.3722	-155.458	19.3722	-155.458			OUTCROP			SUBAERIAL	VOLCANIC ROCK	BASALT		LAVA			1974		MINERAL / COMPONENT (INCL. GROUNDMASS)	OLIVINE					PRIMARY	40.32					11.3		0.236	EMP (EPMA)			48.53	0.102	0.382
0.867376	[16599] SAKYI P. A. (2012)	samp. HW39		HAWAIIAN ISLANDS / HAWAII / KILAUEA / EAST RIFT ZONE / SHIELD STAGE	MAUNA ULU, 1974 ERUPTION	19.3722	-155.458	19.3722	-155.458			OUTCROP			SUBAERIAL	VOLCANIC ROCK	BASALT		LAVA			1974		MINERAL / COMPONENT (INCL. GROUNDMASS)	OLIVINE					PRIMARY	40.44					12.84		0.207	EMP (EPMA)			47.11	0.157	0.405
0.866543	[18585] SIDES I. R. (2014)	samp. KO		HAWAIIAN ISLANDS / HAWAII / KILAUEA / EAST RIFT ZONE / SHIELD STAGE / PUNA BASALT	KAPOHO ERUPTION	19.5	-154.83	19.5	-154.83			OUTCROP			SUBAERIAL	VOLCANIC ROCK	NOT GIVEN		TEPHRA					MINERAL / COMPONENT (INCL. GROUNDMASS)	OLIVINE					PRIMARY	39.9545		0.0378	0.0707		13.0485		0.2864	EMP (EPMA)			47.5304	0.1409	0.3864			0.0063
0.851416	[18585] SIDES I. R. (2014)	samp. KO		HAWAIIAN ISLANDS / HAWAII / KILAUEA / EAST RIFT ZONE / SHIELD STAGE / PUNA BASALT	KAPOHO ERUPTION	19.5	-154.83	19.5	-154.83			OUTCROP			SUBAERIAL	VOLCANIC ROCK	NOT GIVEN		TEPHRA					MINERAL / COMPONENT (INCL. GROUNDMASS)	OLIVINE					PRIMARY	40.3144		0.0403	0.0575		14.2085		0.3435	EMP (EPMA)			45.6751	0.2073	0.3433			0.005
0.863053	[18585] SIDES I. R. (2014)	samp. KO		HAWAIIAN ISLANDS / HAWAII / KILAUEA / EAST RIFT ZONE / SHIELD STAGE / PUNA BASALT	KAPOHO ERUPTION	19.5	-154.83	19.5	-154.83			OUTCROP			SUBAERIAL	VOLCANIC ROCK	NOT GIVEN		TEPHRA					MINERAL / COMPONENT (INCL. GROUNDMASS)	OLIVINE					PRIMARY	40.3381		0.0492	0.0412		13.1873		0.3144	EMP (EPMA)			46.6233	0.188	0.3558			0.0053
0.789307	[18585] SIDES I. R. (2014)	samp. KO		HAWAIIAN ISLANDS / HAWAII / KILAUEA / EAST RIFT ZONE / SHIELD STAGE / PUNA BASALT	KAPOHO ERUPTION	19.5	-154.83	19.5	-154.83			OUTCROP			SUBAERIAL	VOLCANIC ROCK	NOT GIVEN		TEPHRA					MINERAL / COMPONENT (INCL. GROUNDMASS)	OLIVINE					PRIMARY	39.2287		0.0339	0.04		19.8174		0.2908	EMP (EPMA)			41.649	0.2595	0.2536			0.0043
0.840765	[18585] SIDES I. R. (2014)	samp. KO		HAWAIIAN ISLANDS / HAWAII / KILAUEA / EAST RIFT ZONE / SHIELD STAGE / PUNA BASALT	KAPOHO ERUPTION	19.5	-154.83	19.5	-154.83			OUTCROP			SUBAERIAL	VOLCANIC ROCK	NOT GIVEN		TEPHRA					MINERAL / COMPONENT (INCL. GROUNDMASS)	OLIVINE					PRIMARY	40.0559		0.0415	0.0501		15.2479		0.296	EMP (EPMA)			45.1655	0.2152	0.318			0.0031
0.880421	[18585] SIDES I. R. (2014)	samp. KO		HAWAIIAN ISLANDS / HAWAII / KILAUEA / EAST RIFT ZONE / SHIELD STAGE / PUNA BASALT	KAPOHO ERUPTION	19.5	-154.83	19.5	-154.83			OUTCROP			SUBAERIAL	VOLCANIC ROCK	NOT GIVEN		TEPHRA					MINERAL / COMPONENT (INCL. GROUNDMASS)	OLIVINE					PRIMARY	40.2826		0.0485	0.0946		11.7432		0.2982	EMP (EPMA)			48.5045	0.1682	0.4133			0.01
0.861763	[18585] SIDES I. R. (2014)	samp. KO		HAWAIIAN ISLANDS / HAWAII / KILAUEA / EAST RIFT ZONE / SHIELD STAGE / PUNA BASALT	KAPOHO ERUPTION	19.5	-154.83	19.5	-154.83			OUTCROP			SUBAERIAL	VOLCANIC ROCK	NOT GIVEN		TEPHRA					MINERAL / COMPONENT (INCL. GROUNDMASS)	OLIVINE					PRIMARY	40.2624		0.0439	0.0595		13.3536		0.3006	EMP (EPMA)			46.7009	0.1701	0.366			0.0058
0.867641	[18585] SIDES I. R. (2014)	samp. KO		HAWAIIAN ISLANDS / HAWAII / KILAUEA / EAST RIFT ZONE / SHIELD STAGE / PUNA BASALT	KAPOHO ERUPTION	19.5	-154.83	19.5	-154.83			OUTCROP			SUBAERIAL	VOLCANIC ROCK	NOT GIVEN		TEPHRA					MINERAL / COMPONENT (INCL. GROUNDMASS)	OLIVINE					PRIMARY	40.4183		0.0511	0.0746		12.8384		0.2666	EMP (EPMA)			47.2126	0.1607	0.4204			0.0026
0.85675	[18585] SIDES I. R. (2014)	samp. KO		HAWAIIAN ISLANDS / HAWAII / KILAUEA / EAST RIFT ZONE / SHIELD STAGE / PUNA BASALT	KAPOHO ERUPTION	19.5	-154.83	19.5	-154.83			OUTCROP			SUBAERIAL	VOLCANIC ROCK	NOT GIVEN		TEPHRA					MINERAL / COMPONENT (INCL. GROUNDMASS)	OLIVINE					PRIMARY	40.4409		0.0379	0.0643		13.7673		0.3374	EMP (EPMA)			46.1922	0.2118	0.3521			0.0076
0.883059	[18585] SIDES I. R. (2014)	samp. KO		HAWAIIAN ISLANDS / HAWAII / KILAUEA / EAST RIFT ZONE / SHIELD STAGE / PUNA BASALT	KAPOHO ERUPTION	19.5	-154.83	19.5	-154.83			OUTCROP			SUBAERIAL	VOLCANIC ROCK	NOT GIVEN		TEPHRA					MINERAL / COMPONENT (INCL. GROUNDMASS)	OLIVINE					PRIMARY	40.8051		0.0524	0.1024		11.4229		0.2517	EMP (EPMA)			48.3908	0.1414	0.4294			0.0081
0.862715	[20280] RAE A. S. P. (2016)	samp. IKI		HAWAIIAN ISLANDS / HAWAII / KILAUEA / SHIELD STAGE / PUNA BASALT	IKI LAVA LAKE	19.4	-155.27	19.4	-155.27			OUTCROP			SUBAERIAL	VOLCANIC ROCK	NOT GIVEN					1959		MINERAL / COMPONENT (INCL. GROUNDMASS)	OLIVINE	EP1_15_WHOLEGRAIN_CTOR	PHENOCRYST			PRIMARY	40.3013	0.016	0.0407	0.1016		13.0652		0.2777	EMP (EPMA)			46.0598	0.1846	0.3492				0.0195
0.860549	[20280] RAE A. S. P. (2016)	samp. IKI		HAWAIIAN ISLANDS / HAWAII / KILAUEA / SHIELD STAGE / PUNA BASALT	IKI LAVA LAKE	19.4	-155.27	19.4	-155.27			OUTCROP			SUBAERIAL	VOLCANIC ROCK	NOT GIVEN					1959		MINERAL / COMPONENT (INCL. GROUNDMASS)	OLIVINE	EP1_15_WHOLEGRAIN_CTOR	PHENOCRYST			PRIMARY	40.2495	0.0073	0.035	0.0897		13.2706		0.281	EMP (EPMA)			45.9416	0.1328	0.3975				0.0012
0.863856	[20280] RAE A. S. P. (2016)	samp. IKI		HAWAIIAN ISLANDS / HAWAII / KILAUEA / SHIELD STAGE / PUNA BASALT	IKI LAVA LAKE	19.4	-155.27	19.4	-155.27			OUTCROP			SUBAERIAL	VOLCANIC ROCK	NOT GIVEN					1959		MINERAL / COMPONENT (INCL. GROUNDMASS)	OLIVINE	EP1_15_WHOLEGRAIN_CTOR	PHENOCRYST			PRIMARY	40.2274	0.0213	0.0281	0.0667		12.9429		0.2836	EMP (EPMA)			46.0719	0.2275	0.3687				0.0185
0.860249	[20280] RAE A. S. P. (2016)	samp. IKI		HAWAIIAN ISLANDS / HAWAII / KILAUEA / SHIELD STAGE / PUNA BASALT	IKI LAVA LAKE	19.4	-155.27	19.4	-155.27			OUTCROP			SUBAERIAL	VOLCANIC ROCK	NOT GIVEN					1959		MINERAL / COMPONENT (INCL. GROUNDMASS)	OLIVINE	EP1_15_WHOLEGRAIN_CTOR	PHENOCRYST			PRIMARY	40.3181	0.0191	0.0384	0.0919		13.2934		0.2788	EMP (EPMA)			45.9059	0.1726	0.33				0.0252
0.838615	[20280] RAE A. S. P. (2016)	samp. IKI		HAWAIIAN ISLANDS / HAWAII / KILAUEA / SHIELD STAGE / PUNA BASALT	IKI LAVA LAKE	19.4	-155.27	19.4	-155.27			OUTCROP			SUBAERIAL	VOLCANIC ROCK	NOT GIVEN					1959		MINERAL / COMPONENT (INCL. GROUNDMASS)	OLIVINE	EP1_15_WHOLEGRAIN_CTOR	PHENOCRYST			PRIMARY	40.3814	0.096	0.404	0.0554		14.8855		0.5106	EMP (EPMA)			43.3935	0.1486	0.3118				0.0303
0.871262	[20280] RAE A. S. P. (2016)	samp. IKI		HAWAIIAN ISLANDS / HAWAII / KILAUEA / SHIELD STAGE / PUNA BASALT	IKI LAVA LAKE	19.4	-155.27	19.4	-155.27			OUTCROP			SUBAERIAL	VOLCANIC ROCK	NOT GIVEN					1959		MINERAL / COMPONENT (INCL. GROUNDMASS)	OLIVINE	EP3_2_SW_EDGE_CTOR	PHENOCRYST			PRIMARY	40.5941	0.0111	0.0457	0.0775		12.349		0.2808	EMP (EPMA)			46.8853	0.1526	0.3925				0
0.871308	[20280] RAE A. S. P. (2016)	samp. IKI		HAWAIIAN ISLANDS / HAWAII / KILAUEA / SHIELD STAGE / PUNA BASALT	IKI LAVA LAKE	19.4	-155.27	19.4	-155.27			OUTCROP			SUBAERIAL	VOLCANIC ROCK	NOT GIVEN					1959		MINERAL / COMPONENT (INCL. GROUNDMASS)	OLIVINE	EP3_2_SW_EDGE_CTOR	PHENOCRYST			PRIMARY	40.5097	0.0093	0.0435	0.0732		12.3266		0.2735	EMP (EPMA)			46.8193	0.1793	0.3872				0.0048
0.866048	[20280] RAE A. S. P. (2016)	samp. IKI		HAWAIIAN ISLANDS / HAWAII / KILAUEA / SHIELD STAGE / PUNA BASALT	IKI LAVA LAKE	19.4	-155.27	19.4	-155.27			OUTCROP			SUBAERIAL	VOLCANIC ROCK	NOT GIVEN					1959		MINERAL / COMPONENT (INCL. GROUNDMASS)	OLIVINE	EP3_2_SW_EDGE_CTOR	PHENOCRYST			PRIMARY	40.3833	0.0236	0.0438	0.042		12.7709		0.2723	EMP (EPMA)			46.3209	0.2324	0.3475				0.002
0.843686	[20280] RAE A. S. P. (2016)	samp. IKI		HAWAIIAN ISLANDS / HAWAII / KILAUEA / SHIELD STAGE / PUNA BASALT	IKI LAVA LAKE	19.4	-155.27	19.4	-155.27			OUTCROP			SUBAERIAL	VOLCANIC ROCK	NOT GIVEN					1959		MINERAL / COMPONENT (INCL. GROUNDMASS)	OLIVINE	EP3_2_SW_EDGE_CTOR	PHENOCRYST			PRIMARY	39.8878	0.0298	0.0588	0.0566		14.969		0.2771	EMP (EPMA)			45.3251	0.1378	0.3174				0.011
0.819354	[20280] RAE A. S. P. (2016)	samp. IKI		HAWAIIAN ISLANDS / HAWAII / KILAUEA / SHIELD STAGE / PUNA BASALT	IKI LAVA LAKE	19.4	-155.27	19.4	-155.27			OUTCROP			SUBAERIAL	VOLCANIC ROCK	NOT GIVEN					1959		MINERAL / COMPONENT (INCL. GROUNDMASS)	OLIVINE	EP3_2_SW_EDGE_CTOR	PHENOCRYST			PRIMARY	39.8759	0.0581	0.2074	0.063		16.9004		0.3737	EMP (EPMA)			43.0034	0.2413	0.2817				0.0766
0.866241	[20280] RAE A. S. P. (2016)	samp. IKI		HAWAIIAN ISLANDS / HAWAII / KILAUEA / SHIELD STAGE / PUNA BASALT	IKI LAVA LAKE	19.4	-155.27	19.4	-155.27			OUTCROP			SUBAERIAL	VOLCANIC ROCK	NOT GIVEN					1959		MINERAL / COMPONENT (INCL. GROUNDMASS)	OLIVINE	EP3_4_WHOLEGRAIN_CTOR	PHENOCRYST			PRIMARY	40.5018	0.0119	0.042	0.0659		12.7088		0.2824	EMP (EPMA)			46.1723	0.1391	0.3824				0.0177
0.863387	[20280] RAE A. S. P. (2016)	samp. IKI		HAWAIIAN ISLANDS / HAWAII / KILAUEA / SHIELD STAGE / PUNA BASALT	IKI LAVA LAKE	19.4	-155.27	19.4	-155.27			OUTCROP			SUBAERIAL	VOLCANIC ROCK	NOT GIVEN					1959		MINERAL / COMPONENT (INCL. GROUNDMASS)	OLIVINE	EP3_4_WHOLEGRAIN_CTOR	PHENOCRYST			PRIMARY	40.5438	0.0342	0.0478	0.121		13.0485		0.2833	EMP (EPMA)			46.2632	0.1309	0.3516				0.0322
0.85854	[20280] RAE A. S. P. (2016)	samp. IKI		HAWAIIAN ISLANDS / HAWAII / KILAUEA / SHIELD STAGE / PUNA BASALT	IKI LAVA LAKE	19.4	-155.27	19.4	-155.27			OUTCROP			SUBAERIAL	VOLCANIC ROCK	NOT GIVEN					1959		MINERAL / COMPONENT (INCL. GROUNDMASS)	OLIVINE	EP3_4_WHOLEGRAIN_CTOR	PHENOCRYST			PRIMARY	40.5583	0.0272	0.054	0.0484		13.5114		0.2762	EMP (EPMA)			46.0032	0.1876	0.3098				0.0142
0.849219	[20280] RAE A. S. P. (2016)	samp. IKI		HAWAIIAN ISLANDS / HAWAII / KILAUEA / SHIELD STAGE / PUNA BASALT	IKI LAVA LAKE	19.4	-155.27	19.4	-155.27			OUTCROP			SUBAERIAL	VOLCANIC ROCK	NOT GIVEN					1959		MINERAL / COMPONENT (INCL. GROUNDMASS)	OLIVINE	EP3_4_WHOLEGRAIN_CTOR	PHENOCRYST			PRIMARY	40.3364	0.0096	0.049	0.0232		14.2684		0.2707	EMP (EPMA)			45.0829	0.2155	0.3276				0.0219
0.823842	[20280] RAE A. S. P. (2016)	samp. IKI		HAWAIIAN ISLANDS / HAWAII / KILAUEA / SHIELD STAGE / PUNA BASALT	IKI LAVA LAKE	19.4	-155.27	19.4	-155.27			OUTCROP			SUBAERIAL	VOLCANIC ROCK	NOT GIVEN					1959		MINERAL / COMPONENT (INCL. GROUNDMASS)	OLIVINE	EP3_4_WHOLEGRAIN_CTOR	PHENOCRYST			PRIMARY	40.4175	0.0483	0.0388	0.1094		16.4493		0.3148	EMP (EPMA)			43.157	0.1791	0.2632				0.014
0.875131	[20280] RAE A. S. P. (2016)	samp. IKI		HAWAIIAN ISLANDS / HAWAII / KILAUEA / SHIELD STAGE / PUNA BASALT	IKI LAVA LAKE	19.4	-155.27	19.4	-155.27			OUTCROP			SUBAERIAL	VOLCANIC ROCK	NOT GIVEN					1959		MINERAL / COMPONENT (INCL. GROUNDMASS)	OLIVINE	EP3_6_N_EDGE_CTOR	PHENOCRYST			PRIMARY	40.8737	0.0293	0.0424	0.087		11.9855		0.2518	EMP (EPMA)			47.1233	0.2184	0.392				0.0165
0.872833	[20280] RAE A. S. P. (2016)	samp. IKI		HAWAIIAN ISLANDS / HAWAII / KILAUEA / SHIELD STAGE / PUNA BASALT	IKI LAVA LAKE	19.4	-155.27	19.4	-155.27			OUTCROP			SUBAERIAL	VOLCANIC ROCK	NOT GIVEN					1959		MINERAL / COMPONENT (INCL. GROUNDMASS)	OLIVINE	EP3_6_N_EDGE_CTOR	PHENOCRYST			PRIMARY	40.7514	0.0154	0.0362	0.0888		12.2245		0.268	EMP (EPMA)			47.0706	0.1781	0.3987				0.0061
0.872008	[20280] RAE A. S. P. (2016)	samp. IKI		HAWAIIAN ISLANDS / HAWAII / KILAUEA / SHIELD STAGE / PUNA BASALT	IKI LAVA LAKE	19.4	-155.27	19.4	-155.27			OUTCROP			SUBAERIAL	VOLCANIC ROCK	NOT GIVEN					1959		MINERAL / COMPONENT (INCL. GROUNDMASS)	OLIVINE	EP3_6_N_EDGE_CTOR	PHENOCRYST			PRIMARY	40.835	0.0057	0.0505	0.1115		12.2736		0.2605	EMP (EPMA)			46.9105	0.1553	0.4048				0
0.856381	[20280] RAE A. S. P. (2016)	samp. IKI		HAWAIIAN ISLANDS / HAWAII / KILAUEA / SHIELD STAGE / PUNA BASALT	IKI LAVA LAKE	19.4	-155.27	19.4	-155.27			OUTCROP			SUBAERIAL	VOLCANIC ROCK	NOT GIVEN					1959		MINERAL / COMPONENT (INCL. GROUNDMASS)	OLIVINE	EP3_6_N_EDGE_CTOR	PHENOCRYST			PRIMARY	40.3221	0.0236	0.0389	0.0341		13.8556		0.2661	EMP (EPMA)			46.3494	0.1803	0.377				0.0157
0.867229	[20280] RAE A. S. P. (2016)	samp. IKI		HAWAIIAN ISLANDS / HAWAII / KILAUEA / SHIELD STAGE / PUNA BASALT	IKI LAVA LAKE	19.4	-155.27	19.4	-155.27			OUTCROP			SUBAERIAL	VOLCANIC ROCK	NOT GIVEN					1959		MINERAL / COMPONENT (INCL. GROUNDMASS)	OLIVINE	EP3_12_WHOLEGRAIN_CTOR	PHENOCRYST			PRIMARY	40.6096	0.0117	0.0472	0.0848		12.7034		0.2907	EMP (EPMA)			46.5493	0.1529	0.3753				0
0.864687	[20280] RAE A. S. P. (2016)	samp. IKI		HAWAIIAN ISLANDS / HAWAII / KILAUEA / SHIELD STAGE / PUNA BASALT	IKI LAVA LAKE	19.4	-155.27	19.4	-155.27			OUTCROP			SUBAERIAL	VOLCANIC ROCK	NOT GIVEN					1959		MINERAL / COMPONENT (INCL. GROUNDMASS)	OLIVINE	EP3_12_WHOLEGRAIN_CTOR	PHENOCRYST			PRIMARY	40.5709	0.0118	0.0293	0.0872		12.8775		0.2818	EMP (EPMA)			46.1652	0.1627	0.3608				0.0165
0.856979	[20280] RAE A. S. P. (2016)	samp. IKI		HAWAIIAN ISLANDS / HAWAII / KILAUEA / SHIELD STAGE / PUNA BASALT	IKI LAVA LAKE	19.4	-155.27	19.4	-155.27			OUTCROP			SUBAERIAL	VOLCANIC ROCK	NOT GIVEN					1959		MINERAL / COMPONENT (INCL. GROUNDMASS)	OLIVINE	EP3_12_WHOLEGRAIN_CTOR	PHENOCRYST			PRIMARY	40.4346	0.0076	0.0282	0.0901		13.4755		0.2756	EMP (EPMA)			45.2977	0.1541	0.315				0.0052
0.843122	[20280] RAE A. S. P. (2016)	samp. IKI		HAWAIIAN ISLANDS / HAWAII / KILAUEA / SHIELD STAGE / PUNA BASALT	IKI LAVA LAKE	19.4	-155.27	19.4	-155.27			OUTCROP			SUBAERIAL	VOLCANIC ROCK	NOT GIVEN					1959		MINERAL / COMPONENT (INCL. GROUNDMASS)	OLIVINE	EP3_12_WHOLEGRAIN_CTOR	PHENOCRYST			PRIMARY	40.1244	0.0115	0.042	0.0218		14.7854		0.2774	EMP (EPMA)			44.5783	0.1115	0.3559				0.0109
0.825715	[20280] RAE A. S. P. (2016)	samp. IKI		HAWAIIAN ISLANDS / HAWAII / KILAUEA / SHIELD STAGE / PUNA BASALT	IKI LAVA LAKE	19.4	-155.27	19.4	-155.27			OUTCROP			SUBAERIAL	VOLCANIC ROCK	NOT GIVEN					1959		MINERAL / COMPONENT (INCL. GROUNDMASS)	OLIVINE	EP3_12_WHOLEGRAIN_CTOR	PHENOCRYST			PRIMARY	40.0072	0.0541	0.0309	0.035		16.2732		0.329	EMP (EPMA)			43.2519	0.2402	0.2476				0.0103
0.865897	[20280] RAE A. S. P. (2016)	samp. IKI		HAWAIIAN ISLANDS / HAWAII / KILAUEA / SHIELD STAGE / PUNA BASALT	IKI LAVA LAKE	19.4	-155.27	19.4	-155.27			OUTCROP			SUBAERIAL	VOLCANIC ROCK	NOT GIVEN					1959		MINERAL / COMPONENT (INCL. GROUNDMASS)	OLIVINE	EP3_16_WHOLEGRAIN2_CTOR	PHENOCRYST			PRIMARY	40.7361	0.0152	0.0417	0.1019		12.8285		0.2975	EMP (EPMA)			46.4693	0.1749	0.3686				0.0223
0.869151	[20280] RAE A. S. P. (2016)	samp. IKI		HAWAIIAN ISLANDS / HAWAII / KILAUEA / SHIELD STAGE / PUNA BASALT	IKI LAVA LAKE	19.4	-155.27	19.4	-155.27			OUTCROP			SUBAERIAL	VOLCANIC ROCK	NOT GIVEN					1959		MINERAL / COMPONENT (INCL. GROUNDMASS)	OLIVINE	EP3_16_WHOLEGRAIN2_CTOR	PHENOCRYST			PRIMARY	40.6382	0.0179	0.0373	0.0732		12.5507		0.2894	EMP (EPMA)			46.7686	0.3019	0.3555				0.0134
0.868223	[20280] RAE A. S. P. (2016)	samp. IKI		HAWAIIAN ISLANDS / HAWAII / KILAUEA / SHIELD STAGE / PUNA BASALT	IKI LAVA LAKE	19.4	-155.27	19.4	-155.27			OUTCROP			SUBAERIAL	VOLCANIC ROCK	NOT GIVEN					1959		MINERAL / COMPONENT (INCL. GROUNDMASS)	OLIVINE	EP3_16_WHOLEGRAIN2_CTOR	PHENOCRYST			PRIMARY	40.6994	0.009	0.0369	0.0693		12.7073		0.2777	EMP (EPMA)			46.9685	0.1549	0.3618				0.0215
0.853094	[20280] RAE A. S. P. (2016)	samp. IKI		HAWAIIAN ISLANDS / HAWAII / KILAUEA / SHIELD STAGE / PUNA BASALT	IKI LAVA LAKE	19.4	-155.27	19.4	-155.27			OUTCROP			SUBAERIAL	VOLCANIC ROCK	NOT GIVEN					1959		MINERAL / COMPONENT (INCL. GROUNDMASS)	OLIVINE	EP3_16_WHOLEGRAIN2_CTOR	PHENOCRYST			PRIMARY	40.3256	0.0226	0.0404	0.0768		14.0728		0.2642	EMP (EPMA)			45.8457	0.1495	0.3864				0.015
0.871098	[20280] RAE A. S. P. (2016)	samp. IKI		HAWAIIAN ISLANDS / HAWAII / KILAUEA / SHIELD STAGE / PUNA BASALT	IKI LAVA LAKE	19.4	-155.27	19.4	-155.27			OUTCROP			SUBAERIAL	VOLCANIC ROCK	NOT GIVEN					1959		MINERAL / COMPONENT (INCL. GROUNDMASS)	OLIVINE	EP3_17_WHOLEGRAIN1_CTOR	PHENOCRYST			PRIMARY	40.7654	0.0261	0.0411	0.089		12.3902		0.2668	EMP (EPMA)			46.9728	0.1788	0.3577				0.0067
0.869017	[20280] RAE A. S. P. (2016)	samp. IKI		HAWAIIAN ISLANDS / HAWAII / KILAUEA / SHIELD STAGE / PUNA BASALT	IKI LAVA LAKE	19.4	-155.27	19.4	-155.27			OUTCROP			SUBAERIAL	VOLCANIC ROCK	NOT GIVEN					1959		MINERAL / COMPONENT (INCL. GROUNDMASS)	OLIVINE	EP3_17_WHOLEGRAIN1_CTOR	PHENOCRYST			PRIMARY	40.6569	0.0163	0.0436	0.0995		12.5539		0.2567	EMP (EPMA)			46.7256	0.1357	0.3709				0.0124
0.860464	[20280] RAE A. S. P. (2016)	samp. IKI		HAWAIIAN ISLANDS / HAWAII / KILAUEA / SHIELD STAGE / PUNA BASALT	IKI LAVA LAKE	19.4	-155.27	19.4	-155.27			OUTCROP			SUBAERIAL	VOLCANIC ROCK	NOT GIVEN					1959		MINERAL / COMPONENT (INCL. GROUNDMASS)	OLIVINE	EP3_17_WHOLEGRAIN1_CTOR	PHENOCRYST			PRIMARY	40.3698	0.0125	0.0449	0.0729		13.2944		0.2581	EMP (EPMA)			45.9914	0.1568	0.3975				0.0289
0.839684	[20280] RAE A. S. P. (2016)	samp. IKI		HAWAIIAN ISLANDS / HAWAII / KILAUEA / SHIELD STAGE / PUNA BASALT	IKI LAVA LAKE	19.4	-155.27	19.4	-155.27			OUTCROP			SUBAERIAL	VOLCANIC ROCK	NOT GIVEN					1959		MINERAL / COMPONENT (INCL. GROUNDMASS)	OLIVINE	EP3_17_WHOLEGRAIN1_CTOR	PHENOCRYST			PRIMARY	40.1179	0.0175	0.0347	0.0271		15.2604		0.2606	EMP (EPMA)			44.8402	0.143	0.2862				0.0167
0.82383	[20280] RAE A. S. P. (2016)	samp. IKI		HAWAIIAN ISLANDS / HAWAII / KILAUEA / SHIELD STAGE / PUNA BASALT	IKI LAVA LAKE	19.4	-155.27	19.4	-155.27			OUTCROP			SUBAERIAL	VOLCANIC ROCK	NOT GIVEN					1959		MINERAL / COMPONENT (INCL. GROUNDMASS)	OLIVINE	EP3_17_WHOLEGRAIN1_CTOR	PHENOCRYST			PRIMARY	39.9459	0.0584	0.0282	0.0097		16.5635		0.3344	EMP (EPMA)			43.4531	0.1691	0.2211				0.015
0.875664	[20280] RAE A. S. P. (2016)	samp. IKI		HAWAIIAN ISLANDS / HAWAII / KILAUEA / SHIELD STAGE / PUNA BASALT	IKI LAVA LAKE	19.4	-155.27	19.4	-155.27			OUTCROP			SUBAERIAL	VOLCANIC ROCK	NOT GIVEN					1959		MINERAL / COMPONENT (INCL. GROUNDMASS)	OLIVINE	EP3_23_WHOLEGRAIN2_CTOR	PHENOCRYST			PRIMARY	40.8929	0.0193	0.0262	0.0833		11.9088		0.2575	EMP (EPMA)			47.051	0.1649	0.3942				0.0186
0.87627	[20280] RAE A. S. P. (2016)	samp. IKI		HAWAIIAN ISLANDS / HAWAII / KILAUEA / SHIELD STAGE / PUNA BASALT	IKI LAVA LAKE	19.4	-155.27	19.4	-155.27			OUTCROP			SUBAERIAL	VOLCANIC ROCK	NOT GIVEN					1959		MINERAL / COMPONENT (INCL. GROUNDMASS)	OLIVINE	EP3_23_WHOLEGRAIN2_CTOR	PHENOCRYST			PRIMARY	40.8169	0.012	0.0458	0.0963		11.8686		0.2569	EMP (EPMA)			47.1545	0.1208	0.4126				0.0183
0.876043	[20280] RAE A. S. P. (2016)	samp. IKI		HAWAIIAN ISLANDS / HAWAII / KILAUEA / SHIELD STAGE / PUNA BASALT	IKI LAVA LAKE	19.4	-155.27	19.4	-155.27			OUTCROP			SUBAERIAL	VOLCANIC ROCK	NOT GIVEN					1959		MINERAL / COMPONENT (INCL. GROUNDMASS)	OLIVINE	EP3_23_WHOLEGRAIN2_CTOR	PHENOCRYST			PRIMARY	40.8547	0.0196	0.0918	0.0306		11.8329		0.2591	EMP (EPMA)			46.9146	0.1759	0.3999				0.0195
0.872353	[20280] RAE A. S. P. (2016)	samp. IKI		HAWAIIAN ISLANDS / HAWAII / KILAUEA / SHIELD STAGE / PUNA BASALT	IKI LAVA LAKE	19.4	-155.27	19.4	-155.27			OUTCROP			SUBAERIAL	VOLCANIC ROCK	NOT GIVEN					1959		MINERAL / COMPONENT (INCL. GROUNDMASS)	OLIVINE	EP3_23_WHOLEGRAIN2_CTOR	PHENOCRYST			PRIMARY	40.8839	0.0066	0.0234	0.0815		12.2147		0.2611	EMP (EPMA)			46.8304	0.1722	0.3622				0.0046
0.830257	[20280] RAE A. S. P. (2016)	samp. IKI		HAWAIIAN ISLANDS / HAWAII / KILAUEA / SHIELD STAGE / PUNA BASALT	IKI LAVA LAKE	19.4	-155.27	19.4	-155.27			OUTCROP			SUBAERIAL	VOLCANIC ROCK	NOT GIVEN					1959		MINERAL / COMPONENT (INCL. GROUNDMASS)	OLIVINE	EP3_23_WHOLEGRAIN2_CTOR	PHENOCRYST			PRIMARY	40.3454	0.0382	0.0474	0.0266		15.8983		0.3033	EMP (EPMA)			43.6247	0.2071	0.3009				0.0346
0.869825	[20280] RAE A. S. P. (2016)	samp. IKI		HAWAIIAN ISLANDS / HAWAII / KILAUEA / SHIELD STAGE / PUNA BASALT	IKI LAVA LAKE	19.4	-155.27	19.4	-155.27			OUTCROP			SUBAERIAL	VOLCANIC ROCK	NOT GIVEN					1959		MINERAL / COMPONENT (INCL. GROUNDMASS)	OLIVINE	EP3_25_E_EDGE_CTOR	PHENOCRYST			PRIMARY	40.8714	0.0197	0.0505	0.0907		12.3628		0.2682	EMP (EPMA)			46.343	0.212	0.3777				0.0136
0.869437	[20280] RAE A. S. P. (2016)	samp. IKI		HAWAIIAN ISLANDS / HAWAII / KILAUEA / SHIELD STAGE / PUNA BASALT	IKI LAVA LAKE	19.4	-155.27	19.4	-155.27			OUTCROP			SUBAERIAL	VOLCANIC ROCK	NOT GIVEN					1959		MINERAL / COMPONENT (INCL. GROUNDMASS)	OLIVINE	EP3_25_E_EDGE_CTOR	PHENOCRYST			PRIMARY	40.821	0.0072	0.044	0.1102		12.491		0.2633	EMP (EPMA)			46.6633	0.1145	0.3635				0.0761
0.869154	[20280] RAE A. S. P. (2016)	samp. IKI		HAWAIIAN ISLANDS / HAWAII / KILAUEA / SHIELD STAGE / PUNA BASALT	IKI LAVA LAKE	19.4	-155.27	19.4	-155.27			OUTCROP			SUBAERIAL	VOLCANIC ROCK	NOT GIVEN					1959		MINERAL / COMPONENT (INCL. GROUNDMASS)	OLIVINE	EP3_25_E_EDGE_CTOR	PHENOCRYST			PRIMARY	40.7481	0.0244	0.0618	0.1281		12.4964		0.2707	EMP (EPMA)			46.5676	0.197	0.376				0.1355
0.857881	[20280] RAE A. S. P. (2016)	samp. IKI		HAWAIIAN ISLANDS / HAWAII / KILAUEA / SHIELD STAGE / PUNA BASALT	IKI LAVA LAKE	19.4	-155.27	19.4	-155.27			OUTCROP			SUBAERIAL	VOLCANIC ROCK	NOT GIVEN					1959		MINERAL / COMPONENT (INCL. GROUNDMASS)	OLIVINE	EP3_25_E_EDGE_CTOR	PHENOCRYST			PRIMARY	40.5208	0.0286	0.0488	0.089		13.4444		0.2772	EMP (EPMA)			45.5281	0.1147	0.309				0.0176
0.828199	[20280] RAE A. S. P. (2016)	samp. IKI		HAWAIIAN ISLANDS / HAWAII / KILAUEA / SHIELD STAGE / PUNA BASALT	IKI LAVA LAKE	19.4	-155.27	19.4	-155.27			OUTCROP			SUBAERIAL	VOLCANIC ROCK	NOT GIVEN					1959		MINERAL / COMPONENT (INCL. GROUNDMASS)	OLIVINE	EP3_25_E_EDGE_CTOR	PHENOCRYST			PRIMARY	39.7489	0.0374	0.0367	0.0168		16.3473		0.3346	EMP (EPMA)			44.2095	0.3132	0.2716				0.0236
0.859821	[20280] RAE A. S. P. (2016)	samp. IKI		HAWAIIAN ISLANDS / HAWAII / KILAUEA / SHIELD STAGE / PUNA BASALT	IKI LAVA LAKE	19.4	-155.27	19.4	-155.27			OUTCROP			SUBAERIAL	VOLCANIC ROCK	NOT GIVEN					1959		MINERAL / COMPONENT (INCL. GROUNDMASS)	OLIVINE	EP5_8_N_EDGE_CTOR	PHENOCRYST			PRIMARY	40.316	0.0177	0.0489	0.1116		13.2918		0.2792	EMP (EPMA)			45.7373	0.2231	0.3509				0.0292
0.859412	[20280] RAE A. S. P. (2016)	samp. IKI		HAWAIIAN ISLANDS / HAWAII / KILAUEA / SHIELD STAGE / PUNA BASALT	IKI LAVA LAKE	19.4	-155.27	19.4	-155.27			OUTCROP			SUBAERIAL	VOLCANIC ROCK	NOT GIVEN					1959		MINERAL / COMPONENT (INCL. GROUNDMASS)	OLIVINE	EP5_8_N_EDGE_CTOR	PHENOCRYST			PRIMARY	40.2975	0.0115	0.0503	0.0763		13.3339		0.2903	EMP (EPMA)			45.7271	0.2229	0.3186				0.0161
0.858621	[20280] RAE A. S. P. (2016)	samp. IKI		HAWAIIAN ISLANDS / HAWAII / KILAUEA / SHIELD STAGE / PUNA BASALT	IKI LAVA LAKE	19.4	-155.27	19.4	-155.27			OUTCROP			SUBAERIAL	VOLCANIC ROCK	NOT GIVEN					1959		MINERAL / COMPONENT (INCL. GROUNDMASS)	OLIVINE	EP5_8_N_EDGE_CTOR	PHENOCRYST			PRIMARY	40.4211	0.0171	0.1032	0.0558		13.4064		0.2697	EMP (EPMA)			45.6764	0.1826	0.375				0.043
0.859789	[20280] RAE A. S. P. (2016)	samp. IKI		HAWAIIAN ISLANDS / HAWAII / KILAUEA / SHIELD STAGE / PUNA BASALT	IKI LAVA LAKE	19.4	-155.27	19.4	-155.27			OUTCROP			SUBAERIAL	VOLCANIC ROCK	NOT GIVEN					1959		MINERAL / COMPONENT (INCL. GROUNDMASS)	OLIVINE	EP5_8_N_EDGE_CTOR	PHENOCRYST			PRIMARY	40.2509	0.0184	0.0561	0.0352		13.3577		0.2771	EMP (EPMA)			45.9519	0.1375	0.3375				0.0056
0.861632	[20280] RAE A. S. P. (2016)	samp. IKI		HAWAIIAN ISLANDS / HAWAII / KILAUEA / SHIELD STAGE / PUNA BASALT	IKI LAVA LAKE	19.4	-155.27	19.4	-155.27			OUTCROP			SUBAERIAL	VOLCANIC ROCK	NOT GIVEN					1959		MINERAL / COMPONENT (INCL. GROUNDMASS)	OLIVINE	EP5_8_N_EDGE_CTOR	PHENOCRYST			PRIMARY	40.4501	0.0271	0.0394	0.0636		13.1505		0.2685	EMP (EPMA)			45.9399	0.1614	0.3303				0.0177
0.864616	[20280] RAE A. S. P. (2016)	samp. IKI		HAWAIIAN ISLANDS / HAWAII / KILAUEA / SHIELD STAGE / PUNA BASALT	IKI LAVA LAKE	19.4	-155.27	19.4	-155.27			OUTCROP			SUBAERIAL	VOLCANIC ROCK	NOT GIVEN					1959		MINERAL / COMPONENT (INCL. GROUNDMASS)	OLIVINE	EP5_8_N_EDGE_CTOR	PHENOCRYST			PRIMARY	40.4137	0.0056	0.0644	0.0815		12.8782		0.2818	EMP (EPMA)			46.1397	0.1666	0.339				0.0274
0.867006	[20280] RAE A. S. P. (2016)	samp. IKI		HAWAIIAN ISLANDS / HAWAII / KILAUEA / SHIELD STAGE / PUNA BASALT	IKI LAVA LAKE	19.4	-155.27	19.4	-155.27			OUTCROP			SUBAERIAL	VOLCANIC ROCK	NOT GIVEN					1959		MINERAL / COMPONENT (INCL. GROUNDMASS)	OLIVINE	EP5_8_N_EDGE_CTOR	PHENOCRYST			PRIMARY	40.2883	0.0251	0.0512	0.0819		12.6926		0.2841	EMP (EPMA)			46.4199	0.179	0.3743				0.0295
0.853498	[20280] RAE A. S. P. (2016)	samp. IKI		HAWAIIAN ISLANDS / HAWAII / KILAUEA / SHIELD STAGE / PUNA BASALT	IKI LAVA LAKE	19.4	-155.27	19.4	-155.27			OUTCROP			SUBAERIAL	VOLCANIC ROCK	NOT GIVEN					1959		MINERAL / COMPONENT (INCL. GROUNDMASS)	OLIVINE	EP5_8_N_EDGE_CTOR	PHENOCRYST			PRIMARY	40.0562	0.0285	0.0538	0.069		14.0421		0.3022	EMP (EPMA)			45.8937	0.1882	0.3928				0.0378
0.846098	[20280] RAE A. S. P. (2016)	samp. IKI		HAWAIIAN ISLANDS / HAWAII / KILAUEA / SHIELD STAGE / PUNA BASALT	IKI LAVA LAKE	19.4	-155.27	19.4	-155.27			OUTCROP			SUBAERIAL	VOLCANIC ROCK	NOT GIVEN					1959		MINERAL / COMPONENT (INCL. GROUNDMASS)	OLIVINE	EP5_11_N_EDGE_CTOR	PHENOCRYST			PRIMARY	40.1604	0.0217	0.0408	0.0331		14.5445		0.3614	EMP (EPMA)			44.8576	0.2372	0.3038				0.0404
0.847602	[20280] RAE A. S. P. (2016)	samp. IKI		HAWAIIAN ISLANDS / HAWAII / KILAUEA / SHIELD STAGE / PUNA BASALT	IKI LAVA LAKE	19.4	-155.27	19.4	-155.27			OUTCROP			SUBAERIAL	VOLCANIC ROCK	NOT GIVEN					1959		MINERAL / COMPONENT (INCL. GROUNDMASS)	OLIVINE	EP5_11_N_EDGE_CTOR	PHENOCRYST			PRIMARY	40.2723	0.0181	0.0356	0.0648		14.4418		0.3569	EMP (EPMA)			45.0604	0.2487	0.2564				0.0193
0.851824	[20280] RAE A. S. P. (2016)	samp. IKI		HAWAIIAN ISLANDS / HAWAII / KILAUEA / SHIELD STAGE / PUNA BASALT	IKI LAVA LAKE	19.4	-155.27	19.4	-155.27			OUTCROP			SUBAERIAL	VOLCANIC ROCK	NOT GIVEN					1959		MINERAL / COMPONENT (INCL. GROUNDMASS)	OLIVINE	EP5_11_N_EDGE_CTOR	PHENOCRYST			PRIMARY	40.3188	0.0107	0.0388	0.1034		14.0066		0.3516	EMP (EPMA)			45.1716	0.2257	0.2926				0.0437
0.853857	[20280] RAE A. S. P. (2016)	samp. IKI		HAWAIIAN ISLANDS / HAWAII / KILAUEA / SHIELD STAGE / PUNA BASALT	IKI LAVA LAKE	19.4	-155.27	19.4	-155.27			OUTCROP			SUBAERIAL	VOLCANIC ROCK	NOT GIVEN					1959		MINERAL / COMPONENT (INCL. GROUNDMASS)	OLIVINE	EP5_11_N_EDGE_CTOR	PHENOCRYST			PRIMARY	40.3299	0.0157	0.0373	0.0297		13.8576		0.3442	EMP (EPMA)			45.421	0.1811	0.3213				0.0873
0.855644	[20280] RAE A. S. P. (2016)	samp. IKI		HAWAIIAN ISLANDS / HAWAII / KILAUEA / SHIELD STAGE / PUNA BASALT	IKI LAVA LAKE	19.4	-155.27	19.4	-155.27			OUTCROP			SUBAERIAL	VOLCANIC ROCK	NOT GIVEN					1959		MINERAL / COMPONENT (INCL. GROUNDMASS)	OLIVINE	EP5_11_N_EDGE_CTOR	PHENOCRYST			PRIMARY	40.3254	0.0189	0.0531	0.0345		13.7221		0.3309	EMP (EPMA)			45.6291	0.202	0.3346				0.0218
0.861521	[20280] RAE A. S. P. (2016)	samp. IKI		HAWAIIAN ISLANDS / HAWAII / KILAUEA / SHIELD STAGE / PUNA BASALT	IKI LAVA LAKE	19.4	-155.27	19.4	-155.27			OUTCROP			SUBAERIAL	VOLCANIC ROCK	NOT GIVEN					1959		MINERAL / COMPONENT (INCL. GROUNDMASS)	OLIVINE	EP5_11_N_EDGE_CTOR	PHENOCRYST			PRIMARY	40.4596	0.0162	0.0362	0.0921		13.1319		0.311	EMP (EPMA)			45.8323	0.2274	0.2862				0.0145
0.865189	[20280] RAE A. S. P. (2016)	samp. IKI		HAWAIIAN ISLANDS / HAWAII / KILAUEA / SHIELD STAGE / PUNA BASALT	IKI LAVA LAKE	19.4	-155.27	19.4	-155.27			OUTCROP			SUBAERIAL	VOLCANIC ROCK	NOT GIVEN					1959		MINERAL / COMPONENT (INCL. GROUNDMASS)	OLIVINE	EP5_11_N_EDGE_CTOR	PHENOCRYST			PRIMARY	40.5826	0.0275	0.0323	0.0974		12.852		0.313	EMP (EPMA)			46.272	0.2223	0.2472				0.0226
0.863206	[20280] RAE A. S. P. (2016)	samp. IKI		HAWAIIAN ISLANDS / HAWAII / KILAUEA / SHIELD STAGE / PUNA BASALT	IKI LAVA LAKE	19.4	-155.27	19.4	-155.27			OUTCROP			SUBAERIAL	VOLCANIC ROCK	NOT GIVEN					1959		MINERAL / COMPONENT (INCL. GROUNDMASS)	OLIVINE	EP5_11_N_EDGE_CTOR	PHENOCRYST			PRIMARY	40.7204	0.0171	0.0498	0.0267		13.0151		0.2918	EMP (EPMA)			46.074	0.1763	0.3403				0.0456
0.829142	[20280] RAE A. S. P. (2016)	samp. IKI		HAWAIIAN ISLANDS / HAWAII / KILAUEA / SHIELD STAGE / PUNA BASALT	IKI LAVA LAKE	19.4	-155.27	19.4	-155.27			OUTCROP			SUBAERIAL	VOLCANIC ROCK	NOT GIVEN					1959		MINERAL / COMPONENT (INCL. GROUNDMASS)	OLIVINE	EP5_15_SW_EDGE_CTOR	PHENOCRYST			PRIMARY	39.7963	0.0199	0.0324	0.023		16.0002		0.3275	EMP (EPMA)			43.5593	0.1776	0.403				0.0163
0.831907	[20280] RAE A. S. P. (2016)	samp. IKI		HAWAIIAN ISLANDS / HAWAII / KILAUEA / SHIELD STAGE / PUNA BASALT	IKI LAVA LAKE	19.4	-155.27	19.4	-155.27			OUTCROP			SUBAERIAL	VOLCANIC ROCK	NOT GIVEN					1959		MINERAL / COMPONENT (INCL. GROUNDMASS)	OLIVINE	EP5_15_SW_EDGE_CTOR	PHENOCRYST			PRIMARY	39.7664	0.0257	0.0452	0.0779		15.7504		0.3401	EMP (EPMA)			43.73	0.1626	0.378				0.042
0.833964	[20280] RAE A. S. P. (2016)	samp. IKI		HAWAIIAN ISLANDS / HAWAII / KILAUEA / SHIELD STAGE / PUNA BASALT	IKI LAVA LAKE	19.4	-155.27	19.4	-155.27			OUTCROP			SUBAERIAL	VOLCANIC ROCK	NOT GIVEN					1959		MINERAL / COMPONENT (INCL. GROUNDMASS)	OLIVINE	EP5_15_SW_EDGE_CTOR	PHENOCRYST			PRIMARY	39.8635	0.0188	0.0313	0.0183		15.5809		0.3291	EMP (EPMA)			43.9036	0.2716	0.3595				0.0316
0.839406	[20280] RAE A. S. P. (2016)	samp. IKI		HAWAIIAN ISLANDS / HAWAII / KILAUEA / SHIELD STAGE / PUNA BASALT	IKI LAVA LAKE	19.4	-155.27	19.4	-155.27			OUTCROP			SUBAERIAL	VOLCANIC ROCK	NOT GIVEN					1959		MINERAL / COMPONENT (INCL. GROUNDMASS)	OLIVINE	EP5_15_SW_EDGE_CTOR	PHENOCRYST			PRIMARY	40.0081	0.0246	0.0231	0.0311		15.1444		0.3385	EMP (EPMA)			44.4075	0.2407	0.393				0.0438
0.843903	[20280] RAE A. S. P. (2016)	samp. IKI		HAWAIIAN ISLANDS / HAWAII / KILAUEA / SHIELD STAGE / PUNA BASALT	IKI LAVA LAKE	19.4	-155.27	19.4	-155.27			OUTCROP			SUBAERIAL	VOLCANIC ROCK	NOT GIVEN					1959		MINERAL / COMPONENT (INCL. GROUNDMASS)	OLIVINE	EP5_15_SW_EDGE_CTOR	PHENOCRYST			PRIMARY	39.9998	0.013	0.0376	0.0568		14.6952		0.3371	EMP (EPMA)			44.5692	0.218	0.3924				0.0315
0.852772	[20280] RAE A. S. P. (2016)	samp. IKI		HAWAIIAN ISLANDS / HAWAII / KILAUEA / SHIELD STAGE / PUNA BASALT	IKI LAVA LAKE	19.4	-155.27	19.4	-155.27			OUTCROP			SUBAERIAL	VOLCANIC ROCK	NOT GIVEN					1959		MINERAL / COMPONENT (INCL. GROUNDMASS)	OLIVINE	EP5_15_SW_EDGE_CTOR	PHENOCRYST			PRIMARY	39.9787	0.0203	0.0474	0.1289		13.8376		0.3308	EMP (EPMA)			44.9639	0.2487	0.3797				0.0434
0.859406	[20280] RAE A. S. P. (2016)	samp. IKI		HAWAIIAN ISLANDS / HAWAII / KILAUEA / SHIELD STAGE / PUNA BASALT	IKI LAVA LAKE	19.4	-155.27	19.4	-155.27			OUTCROP			SUBAERIAL	VOLCANIC ROCK	NOT GIVEN					1959		MINERAL / COMPONENT (INCL. GROUNDMASS)	OLIVINE	EP5_15_SW_EDGE_CTOR	PHENOCRYST			PRIMARY	40.1712	0.008	0.0465	0.0514		13.3126		0.3277	EMP (EPMA)			45.6516	0.1115	0.3304				0.0299
0.857771	[20280] RAE A. S. P. (2016)	samp. IKI		HAWAIIAN ISLANDS / HAWAII / KILAUEA / SHIELD STAGE / PUNA BASALT	IKI LAVA LAKE	19.4	-155.27	19.4	-155.27			OUTCROP			SUBAERIAL	VOLCANIC ROCK	NOT GIVEN					1959		MINERAL / COMPONENT (INCL. GROUNDMASS)	OLIVINE	EP5_15_SW_EDGE_CTOR	PHENOCRYST			PRIMARY	39.7618	0.0501	0.0606	0.0988		13.4221		0.3062	EMP (EPMA)			45.4116	0.2134	0.4143				0.1491
0.874327	[20280] RAE A. S. P. (2016)	samp. IKI		HAWAIIAN ISLANDS / HAWAII / KILAUEA / SHIELD STAGE / PUNA BASALT	IKI LAVA LAKE	19.4	-155.27	19.4	-155.27			OUTCROP			SUBAERIAL	VOLCANIC ROCK	NOT GIVEN					1959		MINERAL / COMPONENT (INCL. GROUNDMASS)	OLIVINE	EP5_18_W_EDGE_CTOR	PHENOCRYST			PRIMARY	40.5395	0.0159	0.0634	0.0447		11.9524		0.2687	EMP (EPMA)			46.6496	0.1233	0.4306				0.0219
0.871572	[20280] RAE A. S. P. (2016)	samp. IKI		HAWAIIAN ISLANDS / HAWAII / KILAUEA / SHIELD STAGE / PUNA BASALT	IKI LAVA LAKE	19.4	-155.27	19.4	-155.27			OUTCROP			SUBAERIAL	VOLCANIC ROCK	NOT GIVEN					1959		MINERAL / COMPONENT (INCL. GROUNDMASS)	OLIVINE	EP5_18_W_EDGE_CTOR	PHENOCRYST			PRIMARY	40.6636	0.0233	0.0592	0.1051		12.2406		0.2686	EMP (EPMA)			46.6022	0.1876	0.401				0.0194
0.871564	[20280] RAE A. S. P. (2016)	samp. IKI		HAWAIIAN ISLANDS / HAWAII / KILAUEA / SHIELD STAGE / PUNA BASALT	IKI LAVA LAKE	19.4	-155.27	19.4	-155.27			OUTCROP			SUBAERIAL	VOLCANIC ROCK	NOT GIVEN					1959		MINERAL / COMPONENT (INCL. GROUNDMASS)	OLIVINE	EP5_18_W_EDGE_CTOR	PHENOCRYST			PRIMARY	40.5479	0.0136	0.0528	0.0956		12.1488		0.2673	EMP (EPMA)			46.2497	0.1873	0.3789				0.0355
0.869406	[20280] RAE A. S. P. (2016)	samp. IKI		HAWAIIAN ISLANDS / HAWAII / KILAUEA / SHIELD STAGE / PUNA BASALT	IKI LAVA LAKE	19.4	-155.27	19.4	-155.27			OUTCROP			SUBAERIAL	VOLCANIC ROCK	NOT GIVEN					1959		MINERAL / COMPONENT (INCL. GROUNDMASS)	OLIVINE	EP5_18_W_EDGE_CTOR	PHENOCRYST			PRIMARY	40.6526	0.0207	0.0623	0.0503		12.3474		0.2767	EMP (EPMA)			46.1143	0.1781	0.4162				0.024
0.840802	[20280] RAE A. S. P. (2016)	samp. IKI		HAWAIIAN ISLANDS / HAWAII / KILAUEA / SHIELD STAGE / PUNA BASALT	IKI LAVA LAKE	19.4	-155.27	19.4	-155.27			OUTCROP			SUBAERIAL	VOLCANIC ROCK	NOT GIVEN					1959		MINERAL / COMPONENT (INCL. GROUNDMASS)	OLIVINE	EP5_18_W_EDGE_CTOR	PHENOCRYST			PRIMARY	40.3878	0.023	0.0427	0.0921		14.8527		0.295	EMP (EPMA)			44.0073	0.1649	0.3844				0.0437
0.836941	[20280] RAE A. S. P. (2016)	samp. IKI		HAWAIIAN ISLANDS / HAWAII / KILAUEA / SHIELD STAGE / PUNA BASALT	IKI LAVA LAKE	19.4	-155.27	19.4	-155.27			OUTCROP			SUBAERIAL	VOLCANIC ROCK	NOT GIVEN					1959		MINERAL / COMPONENT (INCL. GROUNDMASS)	OLIVINE	EP8_1_SW_EDGE_CTOR	PHENOCRYST			PRIMARY	40.0124	0.0077	0.032	0		15.348		0.3214	EMP (EPMA)			44.1939	0.1179	0.25				0.0738
0.835034	[20280] RAE A. S. P. (2016)	samp. IKI		HAWAIIAN ISLANDS / HAWAII / KILAUEA / SHIELD STAGE / PUNA BASALT	IKI LAVA LAKE	19.4	-155.27	19.4	-155.27			OUTCROP			SUBAERIAL	VOLCANIC ROCK	NOT GIVEN					1959		MINERAL / COMPONENT (INCL. GROUNDMASS)	OLIVINE	EP8_1_SW_EDGE_CTOR	PHENOCRYST			PRIMARY	39.9792	0.0241	0.0375	0.049		15.5758		0.325	EMP (EPMA)			44.2305	0.1584	0.2645				0.0304
0.836442	[20280] RAE A. S. P. (2016)	samp. IKI		HAWAIIAN ISLANDS / HAWAII / KILAUEA / SHIELD STAGE / PUNA BASALT	IKI LAVA LAKE	19.4	-155.27	19.4	-155.27			OUTCROP			SUBAERIAL	VOLCANIC ROCK	NOT GIVEN					1959		MINERAL / COMPONENT (INCL. GROUNDMASS)	OLIVINE	EP8_1_SW_EDGE_CTOR	PHENOCRYST			PRIMARY	39.922	0.0124	0.042	0.0371		15.4055		0.3146	EMP (EPMA)			44.198	0.214	0.2462				0.0507
0.839215	[20280] RAE A. S. P. (2016)	samp. IKI		HAWAIIAN ISLANDS / HAWAII / KILAUEA / SHIELD STAGE / PUNA BASALT	IKI LAVA LAKE	19.4	-155.27	19.4	-155.27			OUTCROP			SUBAERIAL	VOLCANIC ROCK	NOT GIVEN					1959		MINERAL / COMPONENT (INCL. GROUNDMASS)	OLIVINE	EP8_1_SW_EDGE_CTOR	PHENOCRYST			PRIMARY	40.0385	0.0097	0.0234	0.0502		15.0668		0.3248	EMP (EPMA)			44.1174	0.19	0.2735				0.0485
0.836231	[20280] RAE A. S. P. (2016)	samp. IKI		HAWAIIAN ISLANDS / HAWAII / KILAUEA / SHIELD STAGE / PUNA BASALT	IKI LAVA LAKE	19.4	-155.27	19.4	-155.27			OUTCROP			SUBAERIAL	VOLCANIC ROCK	NOT GIVEN					1959		MINERAL / COMPONENT (INCL. GROUNDMASS)	OLIVINE	EP8_1_SW_EDGE_CTOR	PHENOCRYST			PRIMARY	40.0275	0.0183	0.0222	0.0321		15.4096		0.3178	EMP (EPMA)			44.1417	0.2669	0.2279				0.0494
0.839571	[20280] RAE A. S. P. (2016)	samp. IKI		HAWAIIAN ISLANDS / HAWAII / KILAUEA / SHIELD STAGE / PUNA BASALT	IKI LAVA LAKE	19.4	-155.27	19.4	-155.27			OUTCROP			SUBAERIAL	VOLCANIC ROCK	NOT GIVEN					1959		MINERAL / COMPONENT (INCL. GROUNDMASS)	OLIVINE	EP8_1_SW_EDGE_CTOR	PHENOCRYST			PRIMARY	39.8784	0.0125	0.0328	0.0439		15.0699		0.317	EMP (EPMA)			44.2433	0.2281	0.2442				0.0221
0.841021	[20280] RAE A. S. P. (2016)	samp. IKI		HAWAIIAN ISLANDS / HAWAII / KILAUEA / SHIELD STAGE / PUNA BASALT	IKI LAVA LAKE	19.4	-155.27	19.4	-155.27			OUTCROP			SUBAERIAL	VOLCANIC ROCK	NOT GIVEN					1959		MINERAL / COMPONENT (INCL. GROUNDMASS)	OLIVINE	EP8_1_SW_EDGE_CTOR	PHENOCRYST			PRIMARY	40.0989	0	0.0349	0.011		14.9912		0.323	EMP (EPMA)			44.4902	0.2102	0.3055				0.0253
0.844526	[20280] RAE A. S. P. (2016)	samp. IKI		HAWAIIAN ISLANDS / HAWAII / KILAUEA / SHIELD STAGE / PUNA BASALT	IKI LAVA LAKE	19.4	-155.27	19.4	-155.27			OUTCROP			SUBAERIAL	VOLCANIC ROCK	NOT GIVEN					1959		MINERAL / COMPONENT (INCL. GROUNDMASS)	OLIVINE	EP8_1_SW_EDGE_CTOR	PHENOCRYST			PRIMARY	40.1069	0.0145	0.0306	0.0493		14.6353		0.3219	EMP (EPMA)			44.5982	0.1777	0.3236				0.0224
0.851157	[20280] RAE A. S. P. (2016)	samp. IKI		HAWAIIAN ISLANDS / HAWAII / KILAUEA / SHIELD STAGE / PUNA BASALT	IKI LAVA LAKE	19.4	-155.27	19.4	-155.27			OUTCROP			SUBAERIAL	VOLCANIC ROCK	NOT GIVEN					1959		MINERAL / COMPONENT (INCL. GROUNDMASS)	OLIVINE	EP8_1_SW_EDGE_CTOR	PHENOCRYST			PRIMARY	40.2826	0.0139	0.0325	0.0079		13.9836		0.3169	EMP (EPMA)			44.8602	0.1938	0.3612				0.0455
0.849601	[20280] RAE A. S. P. (2016)	samp. IKI		HAWAIIAN ISLANDS / HAWAII / KILAUEA / SHIELD STAGE / PUNA BASALT	IKI LAVA LAKE	19.4	-155.27	19.4	-155.27			OUTCROP			SUBAERIAL	VOLCANIC ROCK	NOT GIVEN					1959		MINERAL / COMPONENT (INCL. GROUNDMASS)	OLIVINE	EP8_1_SW_EDGE_CTOR	PHENOCRYST			PRIMARY	40.5819	0.0294	0.0412	0.0695		14.0745		0.3414	EMP (EPMA)			44.6032	0.1676	0.3484				0.0235
0.870404	[20280] RAE A. S. P. (2016)	samp. IKI		HAWAIIAN ISLANDS / HAWAII / KILAUEA / SHIELD STAGE / PUNA BASALT	IKI LAVA LAKE	19.4	-155.27	19.4	-155.27			OUTCROP			SUBAERIAL	VOLCANIC ROCK	NOT GIVEN					1959		MINERAL / COMPONENT (INCL. GROUNDMASS)	OLIVINE	EP8_2_NE_EDGE_CTOR	PHENOCRYST			PRIMARY	40.5071	0.0223	0.0476	0.1114		12.3235		0.2762	EMP (EPMA)			46.4329	0.2087	0.3823				0.0093
0.873017	[20280] RAE A. S. P. (2016)	samp. IKI		HAWAIIAN ISLANDS / HAWAII / KILAUEA / SHIELD STAGE / PUNA BASALT	IKI LAVA LAKE	19.4	-155.27	19.4	-155.27			OUTCROP			SUBAERIAL	VOLCANIC ROCK	NOT GIVEN					1959		MINERAL / COMPONENT (INCL. GROUNDMASS)	OLIVINE	EP8_2_NE_EDGE_CTOR	PHENOCRYST			PRIMARY	40.6226	0.0276	0.0479	0.087		12.1044		0.2718	EMP (EPMA)			46.6855	0.1808	0.3819				0.0207
0.871565	[20280] RAE A. S. P. (2016)	samp. IKI		HAWAIIAN ISLANDS / HAWAII / KILAUEA / SHIELD STAGE / PUNA BASALT	IKI LAVA LAKE	19.4	-155.27	19.4	-155.27			OUTCROP			SUBAERIAL	VOLCANIC ROCK	NOT GIVEN					1959		MINERAL / COMPONENT (INCL. GROUNDMASS)	OLIVINE	EP8_2_NE_EDGE_CTOR	PHENOCRYST			PRIMARY	40.5073	0.0262	0.0576	0.0806		12.2382		0.2765	EMP (EPMA)			46.5904	0.1383	0.3973				0.018
0.871153	[20280] RAE A. S. P. (2016)	samp. IKI		HAWAIIAN ISLANDS / HAWAII / KILAUEA / SHIELD STAGE / PUNA BASALT	IKI LAVA LAKE	19.4	-155.27	19.4	-155.27			OUTCROP			SUBAERIAL	VOLCANIC ROCK	NOT GIVEN					1959		MINERAL / COMPONENT (INCL. GROUNDMASS)	OLIVINE	EP8_2_NE_EDGE_CTOR	PHENOCRYST			PRIMARY	40.5229	0.0127	0.0394	0.0633		12.2675		0.2692	EMP (EPMA)			46.5306	0.1514	0.4153				0.0161
0.869494	[20280] RAE A. S. P. (2016)	samp. IKI		HAWAIIAN ISLANDS / HAWAII / KILAUEA / SHIELD STAGE / PUNA BASALT	IKI LAVA LAKE	19.4	-155.27	19.4	-155.27			OUTCROP			SUBAERIAL	VOLCANIC ROCK	NOT GIVEN					1959		MINERAL / COMPONENT (INCL. GROUNDMASS)	OLIVINE	EP8_2_NE_EDGE_CTOR	PHENOCRYST			PRIMARY	40.5375	0.0112	0.0482	0.1228		12.4474		0.2644	EMP (EPMA)			46.5239	0.1426	0.4039				0.0105
0.869743	[20280] RAE A. S. P. (2016)	samp. IKI		HAWAIIAN ISLANDS / HAWAII / KILAUEA / SHIELD STAGE / PUNA BASALT	IKI LAVA LAKE	19.4	-155.27	19.4	-155.27			OUTCROP			SUBAERIAL	VOLCANIC ROCK	NOT GIVEN					1959		MINERAL / COMPONENT (INCL. GROUNDMASS)	OLIVINE	EP8_2_NE_EDGE_CTOR	PHENOCRYST			PRIMARY	40.4258	0.0055	0.0394	0.0628		12.4035		0.2618	EMP (EPMA)			46.462	0.1331	0.3925				0.0282
0.871472	[20280] RAE A. S. P. (2016)	samp. IKI		HAWAIIAN ISLANDS / HAWAII / KILAUEA / SHIELD STAGE / PUNA BASALT	IKI LAVA LAKE	19.4	-155.27	19.4	-155.27			OUTCROP			SUBAERIAL	VOLCANIC ROCK	NOT GIVEN					1959		MINERAL / COMPONENT (INCL. GROUNDMASS)	OLIVINE	EP8_2_NE_EDGE_CTOR	PHENOCRYST			PRIMARY	40.5557	0.012	0.0451	0.0621		12.2502		0.2668	EMP (EPMA)			46.5971	0.1423	0.399				0.0007
0.870901	[20280] RAE A. S. P. (2016)	samp. IKI		HAWAIIAN ISLANDS / HAWAII / KILAUEA / SHIELD STAGE / PUNA BASALT	IKI LAVA LAKE	19.4	-155.27	19.4	-155.27			OUTCROP			SUBAERIAL	VOLCANIC ROCK	NOT GIVEN					1959		MINERAL / COMPONENT (INCL. GROUNDMASS)	OLIVINE	EP8_2_NE_EDGE_CTOR	PHENOCRYST			PRIMARY	40.5388	0	0.0281	0.0748		12.2099		0.2665	EMP (EPMA)			46.2082	0.2467	0.4166				0.0256
0.856738	[20280] RAE A. S. P. (2016)	samp. IKI		HAWAIIAN ISLANDS / HAWAII / KILAUEA / SHIELD STAGE / PUNA BASALT	IKI LAVA LAKE	19.4	-155.27	19.4	-155.27			OUTCROP			SUBAERIAL	VOLCANIC ROCK	NOT GIVEN					1959		MINERAL / COMPONENT (INCL. GROUNDMASS)	OLIVINE	EP8_2_NE_EDGE_CTOR	PHENOCRYST			PRIMARY	40.3213	0.0154	0.0571	0.0977		13.6793		0.2673	EMP (EPMA)			45.8925	0.163	0.3914				0.0188
0.835206	[20280] RAE A. S. P. (2016)	samp. IKI		HAWAIIAN ISLANDS / HAWAII / KILAUEA / SHIELD STAGE / PUNA BASALT	IKI LAVA LAKE	19.4	-155.27	19.4	-155.27			OUTCROP			SUBAERIAL	VOLCANIC ROCK	NOT GIVEN					1959		MINERAL / COMPONENT (INCL. GROUNDMASS)	OLIVINE	EP8_2_NE_EDGE_CTOR	PHENOCRYST			PRIMARY	39.6881	0.0383	0.0557	0.0908		15.7828		0.312	EMP (EPMA)			44.8745	0.1699	0.3213				0.0327
0.850608	[20280] RAE A. S. P. (2016)	samp. IKI		HAWAIIAN ISLANDS / HAWAII / KILAUEA / SHIELD STAGE / PUNA BASALT	IKI LAVA LAKE	19.4	-155.27	19.4	-155.27			OUTCROP			SUBAERIAL	VOLCANIC ROCK	NOT GIVEN					1959		MINERAL / COMPONENT (INCL. GROUNDMASS)	OLIVINE	EP8_11_E_EDGE_CTOR	PHENOCRYST			PRIMARY	40.3115	0.0109	0.0368	0.0563		14.0612		0.2821	EMP (EPMA)			44.9144	0.207	0.3018				0.0265
0.851956	[20280] RAE A. S. P. (2016)	samp. IKI		HAWAIIAN ISLANDS / HAWAII / KILAUEA / SHIELD STAGE / PUNA BASALT	IKI LAVA LAKE	19.4	-155.27	19.4	-155.27			OUTCROP			SUBAERIAL	VOLCANIC ROCK	NOT GIVEN					1959		MINERAL / COMPONENT (INCL. GROUNDMASS)	OLIVINE	EP8_11_E_EDGE_CTOR	PHENOCRYST			PRIMARY	40.2938	0.0098	0.0245	0.0432		13.9622		0.2969	EMP (EPMA)			45.0758	0.1757	0.3326				0.0047
0.851079	[20280] RAE A. S. P. (2016)	samp. IKI		HAWAIIAN ISLANDS / HAWAII / KILAUEA / SHIELD STAGE / PUNA BASALT	IKI LAVA LAKE	19.4	-155.27	19.4	-155.27			OUTCROP			SUBAERIAL	VOLCANIC ROCK	NOT GIVEN					1959		MINERAL / COMPONENT (INCL. GROUNDMASS)	OLIVINE	EP8_11_E_EDGE_CTOR	PHENOCRYST			PRIMARY	40.279	0.0158	0.0279	0.1005		14.1372		0.2913	EMP (EPMA)			45.3251	0.1736	0.3472				0.011
0.852587	[20280] RAE A. S. P. (2016)	samp. IKI		HAWAIIAN ISLANDS / HAWAII / KILAUEA / SHIELD STAGE / PUNA BASALT	IKI LAVA LAKE	19.4	-155.27	19.4	-155.27			OUTCROP			SUBAERIAL	VOLCANIC ROCK	NOT GIVEN					1959		MINERAL / COMPONENT (INCL. GROUNDMASS)	OLIVINE	EP8_11_E_EDGE_CTOR	PHENOCRYST			PRIMARY	40.3169	0.0066	0.0314	0.0529		13.968		0.2904	EMP (EPMA)			45.3209	0.1994	0.321				0.0426
0.854103	[20280] RAE A. S. P. (2016)	samp. IKI		HAWAIIAN ISLANDS / HAWAII / KILAUEA / SHIELD STAGE / PUNA BASALT	IKI LAVA LAKE	19.4	-155.27	19.4	-155.27			OUTCROP			SUBAERIAL	VOLCANIC ROCK	NOT GIVEN					1959		MINERAL / COMPONENT (INCL. GROUNDMASS)	OLIVINE	EP8_11_E_EDGE_CTOR	PHENOCRYST			PRIMARY	40.3608	0.0106	0.0416	0.0699		13.7797		0.2887	EMP (EPMA)			45.2548	0.1861	0.305				0.021
0.856781	[20280] RAE A. S. P. (2016)	samp. IKI		HAWAIIAN ISLANDS / HAWAII / KILAUEA / SHIELD STAGE / PUNA BASALT	IKI LAVA LAKE	19.4	-155.27	19.4	-155.27			OUTCROP			SUBAERIAL	VOLCANIC ROCK	NOT GIVEN					1959		MINERAL / COMPONENT (INCL. GROUNDMASS)	OLIVINE	EP8_11_E_EDGE_CTOR	PHENOCRYST			PRIMARY	40.418	0.0216	0.0384	0.0694		13.5407		0.2913	EMP (EPMA)			45.4436	0.1962	0.3205				0.0165
0.860403	[20280] RAE A. S. P. (2016)	samp. IKI		HAWAIIAN ISLANDS / HAWAII / KILAUEA / SHIELD STAGE / PUNA BASALT	IKI LAVA LAKE	19.4	-155.27	19.4	-155.27			OUTCROP			SUBAERIAL	VOLCANIC ROCK	NOT GIVEN					1959		MINERAL / COMPONENT (INCL. GROUNDMASS)	OLIVINE	EP8_11_E_EDGE_CTOR	PHENOCRYST			PRIMARY	40.3814	0.0131	0.0259	0.058		13.33		0.2902	EMP (EPMA)			46.0913	0.1466	0.389				0.0333
0.864548	[20280] RAE A. S. P. (2016)	samp. IKI		HAWAIIAN ISLANDS / HAWAII / KILAUEA / SHIELD STAGE / PUNA BASALT	IKI LAVA LAKE	19.4	-155.27	19.4	-155.27			OUTCROP			SUBAERIAL	VOLCANIC ROCK	NOT GIVEN					1959		MINERAL / COMPONENT (INCL. GROUNDMASS)	OLIVINE	EP8_11_E_EDGE_CTOR	PHENOCRYST			PRIMARY	40.1023	0.0449	0.0554	0.0668		13.0306		0.3156	EMP (EPMA)			46.6584	0.1719	0.3431				0.0217
0.870936	[20280] RAE A. S. P. (2016)	samp. IKI		HAWAIIAN ISLANDS / HAWAII / KILAUEA / SHIELD STAGE / PUNA BASALT	IKI LAVA LAKE	19.4	-155.27	19.4	-155.27			OUTCROP			SUBAERIAL	VOLCANIC ROCK	NOT GIVEN					1959		MINERAL / COMPONENT (INCL. GROUNDMASS)	OLIVINE	EP8_12_N_EDGE_CTOR	PHENOCRYST			PRIMARY	40.6118	0.02	0.0492	0.0674		12.2634		0.2762	EMP (EPMA)			46.4253	0.1546	0.3803				0.0402
0.8699	[20280] RAE A. S. P. (2016)	samp. IKI		HAWAIIAN ISLANDS / HAWAII / KILAUEA / SHIELD STAGE / PUNA BASALT	IKI LAVA LAKE	19.4	-155.27	19.4	-155.27			OUTCROP			SUBAERIAL	VOLCANIC ROCK	NOT GIVEN					1959		MINERAL / COMPONENT (INCL. GROUNDMASS)	OLIVINE	EP8_12_N_EDGE_CTOR	PHENOCRYST			PRIMARY	40.5571	0.0143	0.0463	0.0732		12.3711		0.2851	EMP (EPMA)			46.4046	0.2124	0.4098				0.0747
0.872079	[20280] RAE A. S. P. (2016)	samp. IKI		HAWAIIAN ISLANDS / HAWAII / KILAUEA / SHIELD STAGE / PUNA BASALT	IKI LAVA LAKE	19.4	-155.27	19.4	-155.27			OUTCROP			SUBAERIAL	VOLCANIC ROCK	NOT GIVEN					1959		MINERAL / COMPONENT (INCL. GROUNDMASS)	OLIVINE	EP8_12_N_EDGE_CTOR	PHENOCRYST			PRIMARY	40.566	0.023	0.0513	0.101		12.1663		0.2796	EMP (EPMA)			46.5302	0.1538	0.4105				0.0609
0.871864	[20280] RAE A. S. P. (2016)	samp. IKI		HAWAIIAN ISLANDS / HAWAII / KILAUEA / SHIELD STAGE / PUNA BASALT	IKI LAVA LAKE	19.4	-155.27	19.4	-155.27			OUTCROP			SUBAERIAL	VOLCANIC ROCK	NOT GIVEN					1959		MINERAL / COMPONENT (INCL. GROUNDMASS)	OLIVINE	EP8_12_N_EDGE_CTOR	PHENOCRYST			PRIMARY	40.7193	0.0161	0.0548	0.1235		12.2416		0.2937	EMP (EPMA)			46.7282	0.1693	0.3481				0.083
0.866423	[20280] RAE A. S. P. (2016)	samp. IKI		HAWAIIAN ISLANDS / HAWAII / KILAUEA / SHIELD STAGE / PUNA BASALT	IKI LAVA LAKE	19.4	-155.27	19.4	-155.27			OUTCROP			SUBAERIAL	VOLCANIC ROCK	NOT GIVEN					1959		MINERAL / COMPONENT (INCL. GROUNDMASS)	OLIVINE	EP8_12_N_EDGE_CTOR	PHENOCRYST			PRIMARY	40.6188	0.0077	0.0536	0.064		12.7293		0.2896	EMP (EPMA)			46.3197	0.1554	0.3656				0.0423
0.843995	[20280] RAE A. S. P. (2016)	samp. IKI		HAWAIIAN ISLANDS / HAWAII / KILAUEA / SHIELD STAGE / PUNA BASALT	IKI LAVA LAKE	19.4	-155.27	19.4	-155.27			OUTCROP			SUBAERIAL	VOLCANIC ROCK	NOT GIVEN					1959		MINERAL / COMPONENT (INCL. GROUNDMASS)	OLIVINE	EP8_12_N_EDGE_CTOR	PHENOCRYST			PRIMARY	40.3893	0.0288	0.0428	0.1143		14.6579		0.3155	EMP (EPMA)			44.4873	0.1994	0.3322				0.0706
0.880548	[20280] RAE A. S. P. (2016)	samp. IKI		HAWAIIAN ISLANDS / HAWAII / KILAUEA / SHIELD STAGE / PUNA BASALT	IKI LAVA LAKE	19.4	-155.27	19.4	-155.27			OUTCROP			SUBAERIAL	VOLCANIC ROCK	NOT GIVEN					1959		MINERAL / COMPONENT (INCL. GROUNDMASS)	OLIVINE	EP10_12_E AND SE_EDGE1_CTOR	PHENOCRYST			PRIMARY	40.689	0.0163	0.0552	0.0721		11.434		0.2538	EMP (EPMA)			47.2848	0.1071	0.4071				0.019
0.88486	[20280] RAE A. S. P. (2016)	samp. IKI		HAWAIIAN ISLANDS / HAWAII / KILAUEA / SHIELD STAGE / PUNA BASALT	IKI LAVA LAKE	19.4	-155.27	19.4	-155.27			OUTCROP			SUBAERIAL	VOLCANIC ROCK	NOT GIVEN					1959		MINERAL / COMPONENT (INCL. GROUNDMASS)	OLIVINE	EP10_12_E AND SE_EDGE1_CTOR	PHENOCRYST			PRIMARY	40.7915	0.0178	0.0529	0.1296		10.9884		0.2691	EMP (EPMA)			47.3747	0.0994	0.4189				0.0315
0.881115	[20280] RAE A. S. P. (2016)	samp. IKI		HAWAIIAN ISLANDS / HAWAII / KILAUEA / SHIELD STAGE / PUNA BASALT	IKI LAVA LAKE	19.4	-155.27	19.4	-155.27			OUTCROP			SUBAERIAL	VOLCANIC ROCK	NOT GIVEN					1959		MINERAL / COMPONENT (INCL. GROUNDMASS)	OLIVINE	EP10_12_E AND SE_EDGE1_CTOR	PHENOCRYST			PRIMARY	40.6468	0.0088	0.0512	0.0377		11.4003		0.2636	EMP (EPMA)			47.4005	0.1395	0.4423				0.0277
0.878253	[20280] RAE A. S. P. (2016)	samp. IKI		HAWAIIAN ISLANDS / HAWAII / KILAUEA / SHIELD STAGE / PUNA BASALT	IKI LAVA LAKE	19.4	-155.27	19.4	-155.27			OUTCROP			SUBAERIAL	VOLCANIC ROCK	NOT GIVEN					1959		MINERAL / COMPONENT (INCL. GROUNDMASS)	OLIVINE	EP10_12_E AND SE_EDGE1_CTOR	PHENOCRYST			PRIMARY	40.5508	0.0025	0.0622	0.079		11.685		0.2709	EMP (EPMA)			47.288	0.17	0.4028				0.0223
0.8563	[20280] RAE A. S. P. (2016)	samp. IKI		HAWAIIAN ISLANDS / HAWAII / KILAUEA / SHIELD STAGE / PUNA BASALT	IKI LAVA LAKE	19.4	-155.27	19.4	-155.27			OUTCROP			SUBAERIAL	VOLCANIC ROCK	NOT GIVEN					1959		MINERAL / COMPONENT (INCL. GROUNDMASS)	OLIVINE	EP10_12_E AND SE_EDGE1_CTOR	PHENOCRYST			PRIMARY	39.8251	0.02	0.0425	0.0686		13.6392		0.3219	EMP (EPMA)			45.5952	0.1356	0.3473				0.0262
0.864442	[20280] RAE A. S. P. (2016)	samp. IKI		HAWAIIAN ISLANDS / HAWAII / KILAUEA / SHIELD STAGE / PUNA BASALT	IKI LAVA LAKE	19.4	-155.27	19.4	-155.27			OUTCROP			SUBAERIAL	VOLCANIC ROCK	NOT GIVEN					1959		MINERAL / COMPONENT (INCL. GROUNDMASS)	OLIVINE	EP15_1_SW_EDGE_CTOR	PHENOCRYST			PRIMARY	40.7283	0.0202	0.0416	0.0615		12.8781		0.2713	EMP (EPMA)			46.0706	0.1616	0.3542				0.0052
0.860684	[20280] RAE A. S. P. (2016)	samp. IKI		HAWAIIAN ISLANDS / HAWAII / KILAUEA / SHIELD STAGE / PUNA BASALT	IKI LAVA LAKE	19.4	-155.27	19.4	-155.27			OUTCROP			SUBAERIAL	VOLCANIC ROCK	NOT GIVEN					1959		MINERAL / COMPONENT (INCL. GROUNDMASS)	OLIVINE	EP15_1_SW_EDGE_CTOR	PHENOCRYST			PRIMARY	40.4974	0.0219	0.0528	0.1182		13.2554		0.2716	EMP (EPMA)			45.9406	0.1323	0.3357				0.0993
0.851333	[20280] RAE A. S. P. (2016)	samp. IKI		HAWAIIAN ISLANDS / HAWAII / KILAUEA / SHIELD STAGE / PUNA BASALT	IKI LAVA LAKE	19.4	-155.27	19.4	-155.27			OUTCROP			SUBAERIAL	VOLCANIC ROCK	NOT GIVEN					1959		MINERAL / COMPONENT (INCL. GROUNDMASS)	OLIVINE	EP15_1_SW_EDGE_CTOR	PHENOCRYST			PRIMARY	40.4982	0.0286	0.0494	0.082		14.0036		0.2715	EMP (EPMA)			44.9869	0.1589	0.3358				0.0588
0.793324	[20280] RAE A. S. P. (2016)	samp. IKI		HAWAIIAN ISLANDS / HAWAII / KILAUEA / SHIELD STAGE / PUNA BASALT	IKI LAVA LAKE	19.4	-155.27	19.4	-155.27			OUTCROP			SUBAERIAL	VOLCANIC ROCK	NOT GIVEN					1959		MINERAL / COMPONENT (INCL. GROUNDMASS)	OLIVINE	EP15_1_SW_EDGE_CTOR	PHENOCRYST			PRIMARY	39.3742	0.0227	0.0626	0.0917		19.0232		0.2565	EMP (EPMA)			40.9643	0.2147	0.2932				0.1125
0.869718	[20280] RAE A. S. P. (2016)	samp. IKI		HAWAIIAN ISLANDS / HAWAII / KILAUEA / SHIELD STAGE / PUNA BASALT	IKI LAVA LAKE	19.4	-155.27	19.4	-155.27			OUTCROP			SUBAERIAL	VOLCANIC ROCK	NOT GIVEN					1959		MINERAL / COMPONENT (INCL. GROUNDMASS)	OLIVINE	EP15_5_WHOLEGRAIN1_CTOR	PHENOCRYST			PRIMARY	40.7411	0.0149	0.0422	0.0528		12.3814		0.266	EMP (EPMA)			46.3688	0.1541	0.3566				0.0172
0.870135	[20280] RAE A. S. P. (2016)	samp. IKI		HAWAIIAN ISLANDS / HAWAII / KILAUEA / SHIELD STAGE / PUNA BASALT	IKI LAVA LAKE	19.4	-155.27	19.4	-155.27			OUTCROP			SUBAERIAL	VOLCANIC ROCK	NOT GIVEN					1959		MINERAL / COMPONENT (INCL. GROUNDMASS)	OLIVINE	EP15_5_WHOLEGRAIN1_CTOR	PHENOCRYST			PRIMARY	40.8904	0.0245	0.0499	0.0951		12.3663		0.2656	EMP (EPMA)			46.4832	0.1493	0.3934				0.0031
0.865391	[20280] RAE A. S. P. (2016)	samp. IKI		HAWAIIAN ISLANDS / HAWAII / KILAUEA / SHIELD STAGE / PUNA BASALT	IKI LAVA LAKE	19.4	-155.27	19.4	-155.27			OUTCROP			SUBAERIAL	VOLCANIC ROCK	NOT GIVEN					1959		MINERAL / COMPONENT (INCL. GROUNDMASS)	OLIVINE	EP15_5_WHOLEGRAIN1_CTOR	PHENOCRYST			PRIMARY	40.5858	0.024	0.0427	0.0602		12.8527		0.267	EMP (EPMA)			46.3549	0.099	0.3896				0.1048
0.853564	[20280] RAE A. S. P. (2016)	samp. IKI		HAWAIIAN ISLANDS / HAWAII / KILAUEA / SHIELD STAGE / PUNA BASALT	IKI LAVA LAKE	19.4	-155.27	19.4	-155.27			OUTCROP			SUBAERIAL	VOLCANIC ROCK	NOT GIVEN					1959		MINERAL / COMPONENT (INCL. GROUNDMASS)	OLIVINE	EP15_5_WHOLEGRAIN1_CTOR	PHENOCRYST			PRIMARY	40.509	0.0111	0.0346	0.1142		13.9294		0.2657	EMP (EPMA)			45.5494	0.1867	0.3535				0.0264
0.842512	[20280] RAE A. S. P. (2016)	samp. IKI		HAWAIIAN ISLANDS / HAWAII / KILAUEA / SHIELD STAGE / PUNA BASALT	IKI LAVA LAKE	19.4	-155.27	19.4	-155.27			OUTCROP			SUBAERIAL	VOLCANIC ROCK	NOT GIVEN					1959		MINERAL / COMPONENT (INCL. GROUNDMASS)	OLIVINE	EP15_5_WHOLEGRAIN1_CTOR	PHENOCRYST			PRIMARY	38.7596	0	0.0473	0.0353		15.0403		0.3116	EMP (EPMA)			45.1386	0.2297	0.3013				0.0175
0.87558	[20280] RAE A. S. P. (2016)	samp. IKI		HAWAIIAN ISLANDS / HAWAII / KILAUEA / SHIELD STAGE / PUNA BASALT	IKI LAVA LAKE	19.4	-155.27	19.4	-155.27			OUTCROP			SUBAERIAL	VOLCANIC ROCK	NOT GIVEN					1959		MINERAL / COMPONENT (INCL. GROUNDMASS)	OLIVINE	EP15_10_N_EDGE_CTOR	PHENOCRYST			PRIMARY	40.8927	0.0098	0.0361	0.0654		11.9137		0.2725	EMP (EPMA)			47.0344	0.1599	0.4068				0.0146
0.877586	[20280] RAE A. S. P. (2016)	samp. IKI		HAWAIIAN ISLANDS / HAWAII / KILAUEA / SHIELD STAGE / PUNA BASALT	IKI LAVA LAKE	19.4	-155.27	19.4	-155.27			OUTCROP			SUBAERIAL	VOLCANIC ROCK	NOT GIVEN					1959		MINERAL / COMPONENT (INCL. GROUNDMASS)	OLIVINE	EP15_10_N_EDGE_CTOR	PHENOCRYST			PRIMARY	40.9841	0.0101	0.0404	0.1065		11.729		0.2772	EMP (EPMA)			47.1717	0.1523	0.3996				0.0081
0.876506	[20280] RAE A. S. P. (2016)	samp. IKI		HAWAIIAN ISLANDS / HAWAII / KILAUEA / SHIELD STAGE / PUNA BASALT	IKI LAVA LAKE	19.4	-155.27	19.4	-155.27			OUTCROP			SUBAERIAL	VOLCANIC ROCK	NOT GIVEN					1959		MINERAL / COMPONENT (INCL. GROUNDMASS)	OLIVINE	EP15_10_N_EDGE_CTOR	PHENOCRYST			PRIMARY	40.9379	0.0085	0.0452	0.001		11.7894		0.2729	EMP (EPMA)			46.9423	0.1489	0.3915				0.0218
0.877414	[20280] RAE A. S. P. (2016)	samp. IKI		HAWAIIAN ISLANDS / HAWAII / KILAUEA / SHIELD STAGE / PUNA BASALT	IKI LAVA LAKE	19.4	-155.27	19.4	-155.27			OUTCROP			SUBAERIAL	VOLCANIC ROCK	NOT GIVEN					1959		MINERAL / COMPONENT (INCL. GROUNDMASS)	OLIVINE	EP15_10_N_EDGE_CTOR	PHENOCRYST			PRIMARY	41.0028	0.0133	0.0473	0.0684		11.7099		0.2721	EMP (EPMA)			47.0198	0.1358	0.3745				0.0036
0.877985	[20280] RAE A. S. P. (2016)	samp. IKI		HAWAIIAN ISLANDS / HAWAII / KILAUEA / SHIELD STAGE / PUNA BASALT	IKI LAVA LAKE	19.4	-155.27	19.4	-155.27			OUTCROP			SUBAERIAL	VOLCANIC ROCK	NOT GIVEN					1959		MINERAL / COMPONENT (INCL. GROUNDMASS)	OLIVINE	EP15_10_N_EDGE_CTOR	PHENOCRYST			PRIMARY	40.7937	0.0159	0.0569	0.048		11.6338		0.2661	EMP (EPMA)			46.9632	0.1746	0.4264				0.0165
0.878359	[20280] RAE A. S. P. (2016)	samp. IKI		HAWAIIAN ISLANDS / HAWAII / KILAUEA / SHIELD STAGE / PUNA BASALT	IKI LAVA LAKE	19.4	-155.27	19.4	-155.27			OUTCROP			SUBAERIAL	VOLCANIC ROCK	NOT GIVEN					1959		MINERAL / COMPONENT (INCL. GROUNDMASS)	OLIVINE	EP15_10_N_EDGE_CTOR	PHENOCRYST			PRIMARY	41.0054	0.0184	0.0484	0.0599		11.5447		0.2729	EMP (EPMA)			46.7667	0.1858	0.4527				0.0093
0.868185	[20280] RAE A. S. P. (2016)	samp. IKI		HAWAIIAN ISLANDS / HAWAII / KILAUEA / SHIELD STAGE / PUNA BASALT	IKI LAVA LAKE	19.4	-155.27	19.4	-155.27			OUTCROP			SUBAERIAL	VOLCANIC ROCK	NOT GIVEN					1959		MINERAL / COMPONENT (INCL. GROUNDMASS)	OLIVINE	EP15_10_N_EDGE_CTOR	PHENOCRYST			PRIMARY	40.7916	0.0087	0.0339	0.0494		12.5926		0.263	EMP (EPMA)			46.5293	0.1945	0.4174				0.0113
0.853404	[20280] RAE A. S. P. (2016)	samp. IKI		HAWAIIAN ISLANDS / HAWAII / KILAUEA / SHIELD STAGE / PUNA BASALT	IKI LAVA LAKE	19.4	-155.27	19.4	-155.27			OUTCROP			SUBAERIAL	VOLCANIC ROCK	NOT GIVEN					1959		MINERAL / COMPONENT (INCL. GROUNDMASS)	OLIVINE	EP15_10_N_EDGE_CTOR	PHENOCRYST			PRIMARY	40.5106	0.0202	0.0401	0.0366		13.8927		0.2616	EMP (EPMA)			45.3712	0.1829	0.3232				0.0324
0.842322	[20280] RAE A. S. P. (2016)	samp. IKI		HAWAIIAN ISLANDS / HAWAII / KILAUEA / SHIELD STAGE / PUNA BASALT	IKI LAVA LAKE	19.4	-155.27	19.4	-155.27			OUTCROP			SUBAERIAL	VOLCANIC ROCK	NOT GIVEN					1959		MINERAL / COMPONENT (INCL. GROUNDMASS)	OLIVINE	EP15_10_N_EDGE_CTOR	PHENOCRYST			PRIMARY	40.1285	0.0112	0.05	0.0815		14.7879		0.282	EMP (EPMA)			44.3176	0.1963	0.3795				0.132
0.817417	[20280] RAE A. S. P. (2016)	samp. IKI		HAWAIIAN ISLANDS / HAWAII / KILAUEA / SHIELD STAGE / PUNA BASALT	IKI LAVA LAKE	19.4	-155.27	19.4	-155.27			OUTCROP			SUBAERIAL	VOLCANIC ROCK	NOT GIVEN					1959		MINERAL / COMPONENT (INCL. GROUNDMASS)	OLIVINE	EP15_10_N_EDGE_CTOR	PHENOCRYST			PRIMARY	40.1084	0.0207	0.0373	0.0263		17.1424		0.345	EMP (EPMA)			43.0542	0.2226	0.2825				0.0177
0.865631	[20280] RAE A. S. P. (2016)	samp. IKI		HAWAIIAN ISLANDS / HAWAII / KILAUEA / SHIELD STAGE / PUNA BASALT	IKI LAVA LAKE	19.4	-155.27	19.4	-155.27			OUTCROP			SUBAERIAL	VOLCANIC ROCK	NOT GIVEN					1959		MINERAL / COMPONENT (INCL. GROUNDMASS)	OLIVINE	EP15_12_NE_EDGE_CTOR	PHENOCRYST			PRIMARY	40.4523	0.0179	0.0276	0.1008		12.8327		0.2822	EMP (EPMA)			46.3781	0.1525	0.3747				0.0126
0.869939	[20280] RAE A. S. P. (2016)	samp. IKI		HAWAIIAN ISLANDS / HAWAII / KILAUEA / SHIELD STAGE / PUNA BASALT	IKI LAVA LAKE	19.4	-155.27	19.4	-155.27			OUTCROP			SUBAERIAL	VOLCANIC ROCK	NOT GIVEN					1959		MINERAL / COMPONENT (INCL. GROUNDMASS)	OLIVINE	EP15_12_NE_EDGE_CTOR	PHENOCRYST			PRIMARY	40.4716	0.0111	0.0299	0.0068		12.4181		0.284	EMP (EPMA)			46.5969	0.1919	0.3457				0.017
0.870856	[20280] RAE A. S. P. (2016)	samp. IKI		HAWAIIAN ISLANDS / HAWAII / KILAUEA / SHIELD STAGE / PUNA BASALT	IKI LAVA LAKE	19.4	-155.27	19.4	-155.27			OUTCROP			SUBAERIAL	VOLCANIC ROCK	NOT GIVEN					1959		MINERAL / COMPONENT (INCL. GROUNDMASS)	OLIVINE	EP15_12_NE_EDGE_CTOR	PHENOCRYST			PRIMARY	40.5158	0.0223	0.0285	0.0744		12.2603		0.2811	EMP (EPMA)			46.3804	0.1743	0.3417				0.0035
0.861521	[20280] RAE A. S. P. (2016)	samp. IKI		HAWAIIAN ISLANDS / HAWAII / KILAUEA / SHIELD STAGE / PUNA BASALT	IKI LAVA LAKE	19.4	-155.27	19.4	-155.27			OUTCROP			SUBAERIAL	VOLCANIC ROCK	NOT GIVEN					1959		MINERAL / COMPONENT (INCL. GROUNDMASS)	OLIVINE	EP15_12_NE_EDGE_CTOR	PHENOCRYST			PRIMARY	40.4115	0.0067	0.0313	0.0884		13.2518		0.2806	EMP (EPMA)			46.2508	0.1702	0.3597				0.0018
0.853518	[20280] RAE A. S. P. (2016)	samp. IKI		HAWAIIAN ISLANDS / HAWAII / KILAUEA / SHIELD STAGE / PUNA BASALT	IKI LAVA LAKE	19.4	-155.27	19.4	-155.27			OUTCROP			SUBAERIAL	VOLCANIC ROCK	NOT GIVEN					1959		MINERAL / COMPONENT (INCL. GROUNDMASS)	OLIVINE	EP15_12_NE_EDGE_CTOR	PHENOCRYST			PRIMARY	40.2963	0.0038	0.0316	0.0691		13.9937		0.2572	EMP (EPMA)			45.7427	0.1548	0.3334				0.0229
0.84377	[20280] RAE A. S. P. (2016)	samp. IKI		HAWAIIAN ISLANDS / HAWAII / KILAUEA / SHIELD STAGE / PUNA BASALT	IKI LAVA LAKE	19.4	-155.27	19.4	-155.27			OUTCROP			SUBAERIAL	VOLCANIC ROCK	NOT GIVEN					1959		MINERAL / COMPONENT (INCL. GROUNDMASS)	OLIVINE	EP15_12_NE_EDGE_CTOR	PHENOCRYST			PRIMARY	39.9681	0.0137	0.0352	0.1087		14.8373		0.2588	EMP (EPMA)			44.955	0.2762	0.3114				0.0136
0.830296	[20280] RAE A. S. P. (2016)	samp. IKI		HAWAIIAN ISLANDS / HAWAII / KILAUEA / SHIELD STAGE / PUNA BASALT	IKI LAVA LAKE	19.4	-155.27	19.4	-155.27			OUTCROP			SUBAERIAL	VOLCANIC ROCK	NOT GIVEN					1959		MINERAL / COMPONENT (INCL. GROUNDMASS)	OLIVINE	EP15_12_NE_EDGE_CTOR	PHENOCRYST			PRIMARY	39.8166	0.0323	0.0318	0.062		16.07		0.2942	EMP (EPMA)			44.108	0.2041	0.2668				0.0272
0.8625	[20280] RAE A. S. P. (2016)	samp. IKI		HAWAIIAN ISLANDS / HAWAII / KILAUEA / SHIELD STAGE / PUNA BASALT	IKI LAVA LAKE	19.4	-155.27	19.4	-155.27			OUTCROP			SUBAERIAL	VOLCANIC ROCK	NOT GIVEN					1959		MINERAL / COMPONENT (INCL. GROUNDMASS)	OLIVINE	EP15_17_SW_EDGE_CTOR	PHENOCRYST			PRIMARY	40.4309	0.0189	0.0287	0.0835		13.1467		0.2723	EMP (EPMA)			46.2633	0.179	0.356				0.0255
0.858388	[20280] RAE A. S. P. (2016)	samp. IKI		HAWAIIAN ISLANDS / HAWAII / KILAUEA / SHIELD STAGE / PUNA BASALT	IKI LAVA LAKE	19.4	-155.27	19.4	-155.27			OUTCROP			SUBAERIAL	VOLCANIC ROCK	NOT GIVEN					1959		MINERAL / COMPONENT (INCL. GROUNDMASS)	OLIVINE	EP15_17_SW_EDGE_CTOR	PHENOCRYST			PRIMARY	40.4038	0.0201	0.0404	0.0069		13.5292		0.271	EMP (EPMA)			46.0064	0.1457	0.3852				0.0104
0.850894	[20280] RAE A. S. P. (2016)	samp. IKI		HAWAIIAN ISLANDS / HAWAII / KILAUEA / SHIELD STAGE / PUNA BASALT	IKI LAVA LAKE	19.4	-155.27	19.4	-155.27			OUTCROP			SUBAERIAL	VOLCANIC ROCK	NOT GIVEN					1959		MINERAL / COMPONENT (INCL. GROUNDMASS)	OLIVINE	EP15_17_SW_EDGE_CTOR	PHENOCRYST			PRIMARY	40.2255	0.0327	0.0472	0.0457		14.1636		0.2623	EMP (EPMA)			45.3437	0.142	0.3127				0
0.832762	[20280] RAE A. S. P. (2016)	samp. IKI		HAWAIIAN ISLANDS / HAWAII / KILAUEA / SHIELD STAGE / PUNA BASALT	IKI LAVA LAKE	19.4	-155.27	19.4	-155.27			OUTCROP			SUBAERIAL	VOLCANIC ROCK	NOT GIVEN					1959		MINERAL / COMPONENT (INCL. GROUNDMASS)	OLIVINE	EP15_17_SW_EDGE_CTOR	PHENOCRYST			PRIMARY	40.0314	0.0252	0.0527	0.0827		15.771		0.2592	EMP (EPMA)			44.0562	0.219	0.2754				0.0178
0.821648	[20280] RAE A. S. P. (2016)	samp. IKI		HAWAIIAN ISLANDS / HAWAII / KILAUEA / SHIELD STAGE / PUNA BASALT	IKI LAVA LAKE	19.4	-155.27	19.4	-155.27			OUTCROP			SUBAERIAL	VOLCANIC ROCK	NOT GIVEN					1959		MINERAL / COMPONENT (INCL. GROUNDMASS)	OLIVINE	EP15_17_SW_EDGE_CTOR	PHENOCRYST			PRIMARY	39.9152	0.0296	0.029	0.067		16.2968		0.2934	EMP (EPMA)			42.1185	0.2912	0.2728				0.0105
0.846872	[20280] RAE A. S. P. (2016)	samp. IKI		HAWAIIAN ISLANDS / HAWAII / KILAUEA / SHIELD STAGE / PUNA BASALT	IKI LAVA LAKE	19.4	-155.27	19.4	-155.27			OUTCROP			SUBAERIAL	VOLCANIC ROCK	NOT GIVEN					1959		MINERAL / COMPONENT (INCL. GROUNDMASS)	OLIVINE	EP15_22_S_EDGE_CTOR	PHENOCRYST			PRIMARY	40.008	0.012	0.0297	0.0768		14.6458		0.2794	EMP (EPMA)			45.4401	0.2657	0.3405				0.0172
0.830992	[20280] RAE A. S. P. (2016)	samp. IKI		HAWAIIAN ISLANDS / HAWAII / KILAUEA / SHIELD STAGE / PUNA BASALT	IKI LAVA LAKE	19.4	-155.27	19.4	-155.27			OUTCROP			SUBAERIAL	VOLCANIC ROCK	NOT GIVEN					1959		MINERAL / COMPONENT (INCL. GROUNDMASS)	OLIVINE	EP15_22_S_EDGE_CTOR	PHENOCRYST			PRIMARY	39.6713	0.0159	0.0251	0.0767		16.0224		0.264	EMP (EPMA)			44.1956	0.2161	0.3146				0.0348
0.821015	[20280] RAE A. S. P. (2016)	samp. IKI		HAWAIIAN ISLANDS / HAWAII / KILAUEA / SHIELD STAGE / PUNA BASALT	IKI LAVA LAKE	19.4	-155.27	19.4	-155.27			OUTCROP			SUBAERIAL	VOLCANIC ROCK	NOT GIVEN					1959		MINERAL / COMPONENT (INCL. GROUNDMASS)	OLIVINE	EP15_22_S_EDGE_CTOR	PHENOCRYST			PRIMARY	39.5536	0.0082	0.046	0.0243		16.8905		0.2635	EMP (EPMA)			43.4649	0.2501	0.3219				0
0.826761	[20280] RAE A. S. P. (2016)	samp. IKI		HAWAIIAN ISLANDS / HAWAII / KILAUEA / SHIELD STAGE / PUNA BASALT	IKI LAVA LAKE	19.4	-155.27	19.4	-155.27			OUTCROP			SUBAERIAL	VOLCANIC ROCK	NOT GIVEN					1959		MINERAL / COMPONENT (INCL. GROUNDMASS)	OLIVINE	EP15_22_S_EDGE_CTOR	PHENOCRYST			PRIMARY	39.5236	0.0275	0.0407	0.0455		16.3755		0.2974	EMP (EPMA)			43.8419	0.2259	0.3192				0.0335
0.861173	[20350] TUOHY R. M.(2016) [GeoReM [9497] ]	samp. KILAUEA IKI		HAWAIIAN ISLANDS / HAWAII / KILAUEA / SHIELD STAGE	SW OF KILAUEA IKI CRATER OFF THE DEVASTATION TRAIL	19.4	-155.27	19.4	-155.27			OUTCROP			SUBAERIAL	VOLCANIC ROCK	NOT GIVEN		TEPHRA		11	1959		MINERAL / COMPONENT (INCL. GROUNDMASS)	OLIVINE					PRIMARY	40.2516					13.1131		0.269967	EMP (EPMA)			45.6332
0.859769	[20350] TUOHY R. M.(2016) [GeoReM [9497] ]	samp. KILAUEA IKI		HAWAIIAN ISLANDS / HAWAII / KILAUEA / SHIELD STAGE	SW OF KILAUEA IKI CRATER OFF THE DEVASTATION TRAIL	19.4	-155.27	19.4	-155.27			OUTCROP			SUBAERIAL	VOLCANIC ROCK	NOT GIVEN		TEPHRA		11	1959		MINERAL / COMPONENT (INCL. GROUNDMASS)	OLIVINE					PRIMARY	39.7028					13.1811		0.259127	EMP (EPMA)			45.3371
0.878645	[20350] TUOHY R. M.(2016) [GeoReM [9497] ]	samp. KILAUEA IKI		HAWAIIAN ISLANDS / HAWAII / KILAUEA / SHIELD STAGE	SW OF KILAUEA IKI CRATER OFF THE DEVASTATION TRAIL	19.4	-155.27	19.4	-155.27			OUTCROP			SUBAERIAL	VOLCANIC ROCK	NOT GIVEN		TEPHRA		11	1959		MINERAL / COMPONENT (INCL. GROUNDMASS)	OLIVINE					PRIMARY	40.4432					11.547		0.244117	EMP (EPMA)			46.9016
0.870221	[20350] TUOHY R. M.(2016) [GeoReM [9497] ]	samp. KILAUEA IKI		HAWAIIAN ISLANDS / HAWAII / KILAUEA / SHIELD STAGE	SW OF KILAUEA IKI CRATER OFF THE DEVASTATION TRAIL	19.4	-155.27	19.4	-155.27			OUTCROP			SUBAERIAL	VOLCANIC ROCK	NOT GIVEN		TEPHRA		11	1959		MINERAL / COMPONENT (INCL. GROUNDMASS)	OLIVINE					PRIMARY	39.8398					12.2559		0.251431	EMP (EPMA)			46.1032
0.879014	[20350] TUOHY R. M.(2016) [GeoReM [9497] ]	samp. KILAUEA IKI		HAWAIIAN ISLANDS / HAWAII / KILAUEA / SHIELD STAGE	SW OF KILAUEA IKI CRATER OFF THE DEVASTATION TRAIL	19.4	-155.27	19.4	-155.27			OUTCROP			SUBAERIAL	VOLCANIC ROCK	NOT GIVEN		TEPHRA		11	1959		MINERAL / COMPONENT (INCL. GROUNDMASS)	OLIVINE					PRIMARY	40.0123					11.4363		0.229378	EMP (EPMA)			46.613
0.856416	[20350] TUOHY R. M.(2016) [GeoReM [9497] ]	samp. KILAUEA IKI		HAWAIIAN ISLANDS / HAWAII / KILAUEA / SHIELD STAGE	SW OF KILAUEA IKI CRATER OFF THE DEVASTATION TRAIL	19.4	-155.27	19.4	-155.27			OUTCROP			SUBAERIAL	VOLCANIC ROCK	NOT GIVEN		TEPHRA		11	1959		MINERAL / COMPONENT (INCL. GROUNDMASS)	OLIVINE					PRIMARY	39.6845					13.4974						45.1638	0.165712
0.87352	[20350] TUOHY R. M.(2016) [GeoReM [9497] ]	samp. KILAUEA IKI		HAWAIIAN ISLANDS / HAWAII / KILAUEA / SHIELD STAGE	SW OF KILAUEA IKI CRATER OFF THE DEVASTATION TRAIL	19.4	-155.27	19.4	-155.27			OUTCROP			SUBAERIAL	VOLCANIC ROCK	NOT GIVEN		TEPHRA		11	1959		MINERAL / COMPONENT (INCL. GROUNDMASS)	OLIVINE					PRIMARY	39.6634					11.9599						46.3385	0.156278
0.864993	[20350] TUOHY R. M.(2016) [GeoReM [9497] ]	samp. KILAUEA IKI		HAWAIIAN ISLANDS / HAWAII / KILAUEA / SHIELD STAGE	SW OF KILAUEA IKI CRATER OFF THE DEVASTATION TRAIL	19.4	-155.27	19.4	-155.27			OUTCROP			SUBAERIAL	VOLCANIC ROCK	NOT GIVEN		TEPHRA		11	1959		MINERAL / COMPONENT (INCL. GROUNDMASS)	OLIVINE					PRIMARY	39.6739					12.7287						45.7512	0.160995
0.84959	[20350] TUOHY R. M.(2016) [GeoReM [9497] ]	samp. KILAUEA IKI		HAWAIIAN ISLANDS / HAWAII / KILAUEA / SHIELD STAGE	SW OF KILAUEA IKI CRATER OFF THE DEVASTATION TRAIL	19.4	-155.27	19.4	-155.27			OUTCROP			SUBAERIAL	VOLCANIC ROCK	NOT GIVEN		TEPHRA		11	1959		MINERAL / COMPONENT (INCL. GROUNDMASS)	OLIVINE					PRIMARY	39.6319					14.1785						44.9288	0.186632
0.875649	[20350] TUOHY R. M.(2016) [GeoReM [9497] ]	samp. KILAUEA IKI		HAWAIIAN ISLANDS / HAWAII / KILAUEA / SHIELD STAGE	SW OF KILAUEA IKI CRATER OFF THE DEVASTATION TRAIL	19.4	-155.27	19.4	-155.27			OUTCROP			SUBAERIAL	VOLCANIC ROCK	NOT GIVEN		TEPHRA		11	1959		MINERAL / COMPONENT (INCL. GROUNDMASS)	OLIVINE					PRIMARY	39.8339					11.7809						46.5397	0.159152
0.871022	[20350] TUOHY R. M.(2016) [GeoReM [9497] ]	samp. KILAUEA IKI		HAWAIIAN ISLANDS / HAWAII / KILAUEA / SHIELD STAGE	SW OF KILAUEA IKI CRATER OFF THE DEVASTATION TRAIL	19.4	-155.27	19.4	-155.27			OUTCROP			SUBAERIAL	VOLCANIC ROCK	NOT GIVEN		TEPHRA		11	1959		MINERAL / COMPONENT (INCL. GROUNDMASS)	OLIVINE					PRIMARY	39.9956					12.3172						46.6647	0.16466
0.87852	[20350] TUOHY R. M.(2016) [GeoReM [9497] ]	samp. KILAUEA IKI		HAWAIIAN ISLANDS / HAWAII / KILAUEA / SHIELD STAGE	SW OF KILAUEA IKI CRATER OFF THE DEVASTATION TRAIL	19.4	-155.27	19.4	-155.27			OUTCROP			SUBAERIAL	VOLCANIC ROCK	NOT GIVEN		TEPHRA		11	1959		MINERAL / COMPONENT (INCL. GROUNDMASS)	OLIVINE					PRIMARY	40.6848					11.576		0.258954	EMP (EPMA)			46.9643
0.874851	[20350] TUOHY R. M.(2016) [GeoReM [9497] ]	samp. KILAUEA IKI		HAWAIIAN ISLANDS / HAWAII / KILAUEA / SHIELD STAGE	SW OF KILAUEA IKI CRATER OFF THE DEVASTATION TRAIL	19.4	-155.27	19.4	-155.27			OUTCROP			SUBAERIAL	VOLCANIC ROCK	NOT GIVEN		TEPHRA		11	1959		MINERAL / COMPONENT (INCL. GROUNDMASS)	OLIVINE					PRIMARY	39.4042					11.6883		0.257676	EMP (EPMA)			45.8374
0.876557	[20350] TUOHY R. M.(2016) [GeoReM [9497] ]	samp. KILAUEA IKI		HAWAIIAN ISLANDS / HAWAII / KILAUEA / SHIELD STAGE	SW OF KILAUEA IKI CRATER OFF THE DEVASTATION TRAIL	19.4	-155.27	19.4	-155.27			OUTCROP			SUBAERIAL	VOLCANIC ROCK	NOT GIVEN		TEPHRA		11	1959		MINERAL / COMPONENT (INCL. GROUNDMASS)	OLIVINE					PRIMARY	39.8632					11.5739		0.265236	EMP (EPMA)			46.1058
0.865259	[20350] TUOHY R. M.(2016) [GeoReM [9497] ]	samp. KILAUEA IKI		HAWAIIAN ISLANDS / HAWAII / KILAUEA / SHIELD STAGE	SW OF KILAUEA IKI CRATER OFF THE DEVASTATION TRAIL	19.4	-155.27	19.4	-155.27			OUTCROP			SUBAERIAL	VOLCANIC ROCK	NOT GIVEN		TEPHRA		11	1959		MINERAL / COMPONENT (INCL. GROUNDMASS)	OLIVINE					PRIMARY	39.618					12.5823		0.258143	EMP (EPMA)			45.328
0.839469	[20350] TUOHY R. M.(2016) [GeoReM [9497] ]	samp. KILAUEA IKI		HAWAIIAN ISLANDS / HAWAII / KILAUEA / SHIELD STAGE	SW OF KILAUEA IKI CRATER OFF THE DEVASTATION TRAIL	19.4	-155.27	19.4	-155.27			OUTCROP			SUBAERIAL	VOLCANIC ROCK	NOT GIVEN		TEPHRA		11	1959		MINERAL / COMPONENT (INCL. GROUNDMASS)	OLIVINE					PRIMARY	39.2779					14.8934		0.254366	EMP (EPMA)			43.692
0.879813	[20350] TUOHY R. M.(2016) [GeoReM [9497] ]	samp. KAP8		HAWAIIAN ISLANDS / HAWAII / KILAUEA / EAST RIFT ZONE / SHIELD STAGE / PUNA BASALT	CINDER QUARRY NEAR KAPOKO CONE, APPROXIMATELY 47 KM AWAY FROM KILAUES SUMMIT	19.5	-154.83	19.5	-154.83			OUTCROP			SUBAERIAL	VOLCANIC ROCK	NOT GIVEN		TEPHRA			1960		MINERAL / COMPONENT (INCL. GROUNDMASS)	OLIVINE					PRIMARY	39.9036					11.62						47.72	0.15
0.872517	[20350] TUOHY R. M.(2016) [GeoReM [9497] ]	samp. KAP8		HAWAIIAN ISLANDS / HAWAII / KILAUEA / EAST RIFT ZONE / SHIELD STAGE / PUNA BASALT	CINDER QUARRY NEAR KAPOKO CONE, APPROXIMATELY 47 KM AWAY FROM KILAUES SUMMIT	19.5	-154.83	19.5	-154.83			OUTCROP			SUBAERIAL	VOLCANIC ROCK	NOT GIVEN		TEPHRA			1960		MINERAL / COMPONENT (INCL. GROUNDMASS)	OLIVINE					PRIMARY	39.7144					12.28						47.15	0.15
0.849934	[20350] TUOHY R. M.(2016) [GeoReM [9497] ]	samp. KAP8		HAWAIIAN ISLANDS / HAWAII / KILAUEA / EAST RIFT ZONE / SHIELD STAGE / PUNA BASALT	CINDER QUARRY NEAR KAPOKO CONE, APPROXIMATELY 47 KM AWAY FROM KILAUES SUMMIT	19.5	-154.83	19.5	-154.83			OUTCROP			SUBAERIAL	VOLCANIC ROCK	NOT GIVEN		TEPHRA			1960		MINERAL / COMPONENT (INCL. GROUNDMASS)	OLIVINE					PRIMARY	39.6366					13.9942						44.4645	0.15
0.874978	[20350] TUOHY R. M.(2016) [GeoReM [9497] ]	samp. KAP8		HAWAIIAN ISLANDS / HAWAII / KILAUEA / EAST RIFT ZONE / SHIELD STAGE / PUNA BASALT	CINDER QUARRY NEAR KAPOKO CONE, APPROXIMATELY 47 KM AWAY FROM KILAUES SUMMIT	19.5	-154.83	19.5	-154.83			OUTCROP			SUBAERIAL	VOLCANIC ROCK	NOT GIVEN		TEPHRA			1960		MINERAL / COMPONENT (INCL. GROUNDMASS)	OLIVINE					PRIMARY	40.2007					11.8056						46.3509	0.140888
0.890994	[20350] TUOHY R. M.(2016) [GeoReM [9497] ]	samp. KAP8		HAWAIIAN ISLANDS / HAWAII / KILAUEA / EAST RIFT ZONE / SHIELD STAGE / PUNA BASALT	CINDER QUARRY NEAR KAPOKO CONE, APPROXIMATELY 47 KM AWAY FROM KILAUES SUMMIT	19.5	-154.83	19.5	-154.83			OUTCROP			SUBAERIAL	VOLCANIC ROCK	NOT GIVEN		TEPHRA			1960		MINERAL / COMPONENT (INCL. GROUNDMASS)	OLIVINE					PRIMARY	40.4235					10.359						47.5008	0.127676
0.895534	[20350] TUOHY R. M.(2016) [GeoReM [9497] ]	samp. KAP8		HAWAIIAN ISLANDS / HAWAII / KILAUEA / EAST RIFT ZONE / SHIELD STAGE / PUNA BASALT	CINDER QUARRY NEAR KAPOKO CONE, APPROXIMATELY 47 KM AWAY FROM KILAUES SUMMIT	19.5	-154.83	19.5	-154.83			OUTCROP			SUBAERIAL	VOLCANIC ROCK	NOT GIVEN		TEPHRA			1960		MINERAL / COMPONENT (INCL. GROUNDMASS)	OLIVINE					PRIMARY	41.46					10.0233						48.2035	0.122783
0.887544	[20350] TUOHY R. M.(2016) [GeoReM [9497] ]	samp. KAP8		HAWAIIAN ISLANDS / HAWAII / KILAUEA / EAST RIFT ZONE / SHIELD STAGE / PUNA BASALT	CINDER QUARRY NEAR KAPOKO CONE, APPROXIMATELY 47 KM AWAY FROM KILAUES SUMMIT	19.5	-154.83	19.5	-154.83			OUTCROP			SUBAERIAL	VOLCANIC ROCK	NOT GIVEN		TEPHRA			1960		MINERAL / COMPONENT (INCL. GROUNDMASS)	OLIVINE					PRIMARY	41.1614					10.8609						48.0879	0.133323
0.883469	[20350] TUOHY R. M.(2016) [GeoReM [9497] ]	samp. KAP8		HAWAIIAN ISLANDS / HAWAII / KILAUEA / EAST RIFT ZONE / SHIELD STAGE / PUNA BASALT	CINDER QUARRY NEAR KAPOKO CONE, APPROXIMATELY 47 KM AWAY FROM KILAUES SUMMIT	19.5	-154.83	19.5	-154.83			OUTCROP			SUBAERIAL	VOLCANIC ROCK	NOT GIVEN		TEPHRA			1960		MINERAL / COMPONENT (INCL. GROUNDMASS)	OLIVINE					PRIMARY	41.3283					11.176						47.5335	0.13687
0.871413	[20350] TUOHY R. M.(2016) [GeoReM [9497] ]	samp. KAP8		HAWAIIAN ISLANDS / HAWAII / KILAUEA / EAST RIFT ZONE / SHIELD STAGE / PUNA BASALT	CINDER QUARRY NEAR KAPOKO CONE, APPROXIMATELY 47 KM AWAY FROM KILAUES SUMMIT	19.5	-154.83	19.5	-154.83			OUTCROP			SUBAERIAL	VOLCANIC ROCK	NOT GIVEN		TEPHRA			1960		MINERAL / COMPONENT (INCL. GROUNDMASS)	OLIVINE					PRIMARY	40.7239					12.1221						46.0858	0.155436
0.878334	[20350] TUOHY R. M.(2016) [GeoReM [9497] ]	samp. KAP8		HAWAIIAN ISLANDS / HAWAII / KILAUEA / EAST RIFT ZONE / SHIELD STAGE / PUNA BASALT	CINDER QUARRY NEAR KAPOKO CONE, APPROXIMATELY 47 KM AWAY FROM KILAUES SUMMIT	19.5	-154.83	19.5	-154.83			OUTCROP			SUBAERIAL	VOLCANIC ROCK	NOT GIVEN		TEPHRA			1960		MINERAL / COMPONENT (INCL. GROUNDMASS)	OLIVINE					PRIMARY	40.5146					11.4587						46.4078	0.152053
0.89469	[20350] TUOHY R. M.(2016) [GeoReM [9497] ]	samp. KAP8		HAWAIIAN ISLANDS / HAWAII / KILAUEA / EAST RIFT ZONE / SHIELD STAGE / PUNA BASALT	CINDER QUARRY NEAR KAPOKO CONE, APPROXIMATELY 47 KM AWAY FROM KILAUES SUMMIT	19.5	-154.83	19.5	-154.83			OUTCROP			SUBAERIAL	VOLCANIC ROCK	NOT GIVEN		TEPHRA			1960		MINERAL / COMPONENT (INCL. GROUNDMASS)	OLIVINE					PRIMARY	41.1326					10.0234						47.7728	0.122939
0.892589	[20350] TUOHY R. M.(2016) [GeoReM [9497] ]	samp. KAP8		HAWAIIAN ISLANDS / HAWAII / KILAUEA / EAST RIFT ZONE / SHIELD STAGE / PUNA BASALT	CINDER QUARRY NEAR KAPOKO CONE, APPROXIMATELY 47 KM AWAY FROM KILAUES SUMMIT	19.5	-154.83	19.5	-154.83			OUTCROP			SUBAERIAL	VOLCANIC ROCK	NOT GIVEN		TEPHRA			1960		MINERAL / COMPONENT (INCL. GROUNDMASS)	OLIVINE					PRIMARY	41.0225					10.2035						47.5678	0.145143
0.896602	[20350] TUOHY R. M.(2016) [GeoReM [9497] ]	samp. KAP8		HAWAIIAN ISLANDS / HAWAII / KILAUEA / EAST RIFT ZONE / SHIELD STAGE / PUNA BASALT	CINDER QUARRY NEAR KAPOKO CONE, APPROXIMATELY 47 KM AWAY FROM KILAUES SUMMIT	19.5	-154.83	19.5	-154.83			OUTCROP			SUBAERIAL	VOLCANIC ROCK	NOT GIVEN		TEPHRA			1960		MINERAL / COMPONENT (INCL. GROUNDMASS)	OLIVINE					PRIMARY	40.7475					10.09						49.0843	0.127684
0.878793	[20350] TUOHY R. M.(2016) [GeoReM [9497] ]	samp. KAP8		HAWAIIAN ISLANDS / HAWAII / KILAUEA / EAST RIFT ZONE / SHIELD STAGE / PUNA BASALT	CINDER QUARRY NEAR KAPOKO CONE, APPROXIMATELY 47 KM AWAY FROM KILAUES SUMMIT	19.5	-154.83	19.5	-154.83			OUTCROP			SUBAERIAL	VOLCANIC ROCK	NOT GIVEN		TEPHRA			1960		MINERAL / COMPONENT (INCL. GROUNDMASS)	OLIVINE					PRIMARY	40.3831					11.58						47.1011	0.151574
0.882387	[20350] TUOHY R. M.(2016) [GeoReM [9497] ]	samp. KAP8		HAWAIIAN ISLANDS / HAWAII / KILAUEA / EAST RIFT ZONE / SHIELD STAGE / PUNA BASALT	CINDER QUARRY NEAR KAPOKO CONE, APPROXIMATELY 47 KM AWAY FROM KILAUES SUMMIT	19.5	-154.83	19.5	-154.83			OUTCROP			SUBAERIAL	VOLCANIC ROCK	NOT GIVEN		TEPHRA			1960		MINERAL / COMPONENT (INCL. GROUNDMASS)	OLIVINE					PRIMARY	40.0437					11.3						47.5603	0.13465
0.893983	[20350] TUOHY R. M.(2016) [GeoReM [9497] ]	samp. KAP8		HAWAIIAN ISLANDS / HAWAII / KILAUEA / EAST RIFT ZONE / SHIELD STAGE / PUNA BASALT	CINDER QUARRY NEAR KAPOKO CONE, APPROXIMATELY 47 KM AWAY FROM KILAUES SUMMIT	19.5	-154.83	19.5	-154.83			OUTCROP			SUBAERIAL	VOLCANIC ROCK	NOT GIVEN		TEPHRA			1960		MINERAL / COMPONENT (INCL. GROUNDMASS)	OLIVINE					PRIMARY	40.2303					10.07						47.637	0.12351
0.895165	[20350] TUOHY R. M.(2016) [GeoReM [9497] ]	samp. KAP8		HAWAIIAN ISLANDS / HAWAII / KILAUEA / EAST RIFT ZONE / SHIELD STAGE / PUNA BASALT	CINDER QUARRY NEAR KAPOKO CONE, APPROXIMATELY 47 KM AWAY FROM KILAUES SUMMIT	19.5	-154.83	19.5	-154.83			OUTCROP			SUBAERIAL	VOLCANIC ROCK	NOT GIVEN		TEPHRA			1960		MINERAL / COMPONENT (INCL. GROUNDMASS)	OLIVINE					PRIMARY	40.4078					9.96606						47.7398	0.126517
0.878559	[20350] TUOHY R. M.(2016) [GeoReM [9497] ]	samp. KAP8		HAWAIIAN ISLANDS / HAWAII / KILAUEA / EAST RIFT ZONE / SHIELD STAGE / PUNA BASALT	CINDER QUARRY NEAR KAPOKO CONE, APPROXIMATELY 47 KM AWAY FROM KILAUES SUMMIT	19.5	-154.83	19.5	-154.83			OUTCROP			SUBAERIAL	VOLCANIC ROCK	NOT GIVEN		TEPHRA			1960		MINERAL / COMPONENT (INCL. GROUNDMASS)	OLIVINE					PRIMARY	40.554					11.3772						46.1742	0.121141
0.886332	[20350] TUOHY R. M.(2016) [GeoReM [9497] ]	samp. KAP8		HAWAIIAN ISLANDS / HAWAII / KILAUEA / EAST RIFT ZONE / SHIELD STAGE / PUNA BASALT	CINDER QUARRY NEAR KAPOKO CONE, APPROXIMATELY 47 KM AWAY FROM KILAUES SUMMIT	19.5	-154.83	19.5	-154.83			OUTCROP			SUBAERIAL	VOLCANIC ROCK	NOT GIVEN		TEPHRA			1960		MINERAL / COMPONENT (INCL. GROUNDMASS)	OLIVINE					PRIMARY	40.2152					10.7583						47.0611	0.124131
0.867541	[20350] TUOHY R. M.(2016) [GeoReM [9497] ]	samp. KAP8		HAWAIIAN ISLANDS / HAWAII / KILAUEA / EAST RIFT ZONE / SHIELD STAGE / PUNA BASALT	CINDER QUARRY NEAR KAPOKO CONE, APPROXIMATELY 47 KM AWAY FROM KILAUES SUMMIT	19.5	-154.83	19.5	-154.83			OUTCROP			SUBAERIAL	VOLCANIC ROCK	NOT GIVEN		TEPHRA			1960		MINERAL / COMPONENT (INCL. GROUNDMASS)	OLIVINE					PRIMARY	39.5985					12.3367						45.3282	0.153866
0.881613	[20350] TUOHY R. M.(2016) [GeoReM [9497] ]	samp. KAP8		HAWAIIAN ISLANDS / HAWAII / KILAUEA / EAST RIFT ZONE / SHIELD STAGE / PUNA BASALT	CINDER QUARRY NEAR KAPOKO CONE, APPROXIMATELY 47 KM AWAY FROM KILAUES SUMMIT	19.5	-154.83	19.5	-154.83			OUTCROP			SUBAERIAL	VOLCANIC ROCK	NOT GIVEN		TEPHRA			1960		MINERAL / COMPONENT (INCL. GROUNDMASS)	OLIVINE					PRIMARY	41.8047					11.1895						46.746	0.139721
0.879625	[20350] TUOHY R. M.(2016) [GeoReM [9497] ]	samp. KAP8		HAWAIIAN ISLANDS / HAWAII / KILAUEA / EAST RIFT ZONE / SHIELD STAGE / PUNA BASALT	CINDER QUARRY NEAR KAPOKO CONE, APPROXIMATELY 47 KM AWAY FROM KILAUES SUMMIT	19.5	-154.83	19.5	-154.83			OUTCROP			SUBAERIAL	VOLCANIC ROCK	NOT GIVEN		TEPHRA			1960		MINERAL / COMPONENT (INCL. GROUNDMASS)	OLIVINE					PRIMARY	41.0756					11.3862						46.6768	0.152602
0.877639	[20350] TUOHY R. M.(2016) [GeoReM [9497] ]	samp. KAP8		HAWAIIAN ISLANDS / HAWAII / KILAUEA / EAST RIFT ZONE / SHIELD STAGE / PUNA BASALT	CINDER QUARRY NEAR KAPOKO CONE, APPROXIMATELY 47 KM AWAY FROM KILAUES SUMMIT	19.5	-154.83	19.5	-154.83			OUTCROP			SUBAERIAL	VOLCANIC ROCK	NOT GIVEN		TEPHRA			1960		MINERAL / COMPONENT (INCL. GROUNDMASS)	OLIVINE					PRIMARY	41.4152					11.4967						46.2602	0.149071
0.85562	[20350] TUOHY R. M.(2016) [GeoReM [9497] ]	samp. KAP8		HAWAIIAN ISLANDS / HAWAII / KILAUEA / EAST RIFT ZONE / SHIELD STAGE / PUNA BASALT	CINDER QUARRY NEAR KAPOKO CONE, APPROXIMATELY 47 KM AWAY FROM KILAUES SUMMIT	19.5	-154.83	19.5	-154.83			OUTCROP			SUBAERIAL	VOLCANIC ROCK	NOT GIVEN		TEPHRA			1960		MINERAL / COMPONENT (INCL. GROUNDMASS)	OLIVINE					PRIMARY	41.2174					13.6321						45.3211	0.177781
0.853294	[20350] TUOHY R. M.(2016) [GeoReM [9497] ]	samp. KAP8		HAWAIIAN ISLANDS / HAWAII / KILAUEA / EAST RIFT ZONE / SHIELD STAGE / PUNA BASALT	CINDER QUARRY NEAR KAPOKO CONE, APPROXIMATELY 47 KM AWAY FROM KILAUES SUMMIT	19.5	-154.83	19.5	-154.83			OUTCROP			SUBAERIAL	VOLCANIC ROCK	NOT GIVEN		TEPHRA			1960		MINERAL / COMPONENT (INCL. GROUNDMASS)	OLIVINE					PRIMARY	40.8261					13.8306						45.1287	0.193185
0.856467	[20350] TUOHY R. M.(2016) [GeoReM [9497] ]	samp. KAP8		HAWAIIAN ISLANDS / HAWAII / KILAUEA / EAST RIFT ZONE / SHIELD STAGE / PUNA BASALT	CINDER QUARRY NEAR KAPOKO CONE, APPROXIMATELY 47 KM AWAY FROM KILAUES SUMMIT	19.5	-154.83	19.5	-154.83			OUTCROP			SUBAERIAL	VOLCANIC ROCK	NOT GIVEN		TEPHRA			1960		MINERAL / COMPONENT (INCL. GROUNDMASS)	OLIVINE					PRIMARY	40.6395					13.565						45.409	0.174361
0.88358	[20350] TUOHY R. M.(2016) [GeoReM [9497] ]	samp. KAP8		HAWAIIAN ISLANDS / HAWAII / KILAUEA / EAST RIFT ZONE / SHIELD STAGE / PUNA BASALT	CINDER QUARRY NEAR KAPOKO CONE, APPROXIMATELY 47 KM AWAY FROM KILAUES SUMMIT	19.5	-154.83	19.5	-154.83			OUTCROP			SUBAERIAL	VOLCANIC ROCK	NOT GIVEN		TEPHRA			1960		MINERAL / COMPONENT (INCL. GROUNDMASS)	OLIVINE					PRIMARY	41.3569					11.1206						47.3486	0.141676
0.877805	[20350] TUOHY R. M.(2016) [GeoReM [9497] ]	samp. KAP8		HAWAIIAN ISLANDS / HAWAII / KILAUEA / EAST RIFT ZONE / SHIELD STAGE / PUNA BASALT	CINDER QUARRY NEAR KAPOKO CONE, APPROXIMATELY 47 KM AWAY FROM KILAUES SUMMIT	19.5	-154.83	19.5	-154.83			OUTCROP			SUBAERIAL	VOLCANIC ROCK	NOT GIVEN		TEPHRA			1960		MINERAL / COMPONENT (INCL. GROUNDMASS)	OLIVINE					PRIMARY	40.9088					11.502						46.3532	0.152633
0.878099	[20350] TUOHY R. M.(2016) [GeoReM [9497] ]	samp. KAP8		HAWAIIAN ISLANDS / HAWAII / KILAUEA / EAST RIFT ZONE / SHIELD STAGE / PUNA BASALT	CINDER QUARRY NEAR KAPOKO CONE, APPROXIMATELY 47 KM AWAY FROM KILAUES SUMMIT	19.5	-154.83	19.5	-154.83			OUTCROP			SUBAERIAL	VOLCANIC ROCK	NOT GIVEN		TEPHRA			1960		MINERAL / COMPONENT (INCL. GROUNDMASS)	OLIVINE					PRIMARY	41.027					11.5259						46.5774	0.148282
0.855	[20350] TUOHY R. M.(2016) [GeoReM [9497] ]	samp. KAP8		HAWAIIAN ISLANDS / HAWAII / KILAUEA / EAST RIFT ZONE / SHIELD STAGE / PUNA BASALT	CINDER QUARRY NEAR KAPOKO CONE, APPROXIMATELY 47 KM AWAY FROM KILAUES SUMMIT	19.5	-154.83	19.5	-154.83			OUTCROP			SUBAERIAL	VOLCANIC ROCK	NOT GIVEN		TEPHRA			1960		MINERAL / COMPONENT (INCL. GROUNDMASS)	OLIVINE					PRIMARY	40.6665					13.651						45.1572	0.189678
0.868133	[20350] TUOHY R. M.(2016) [GeoReM [9497] ]	samp. KAP6		HAWAIIAN ISLANDS / HAWAII / KILAUEA / EAST RIFT ZONE / SHIELD STAGE / PUNA BASALT	CINDER QUARRY NEAR KAPOKO CONE, APPROXIMATELY 47 KM AWAY FROM KILAUES SUMMIT	19.5	-154.83	19.5	-154.83			OUTCROP			SUBAERIAL	VOLCANIC ROCK	NOT GIVEN		TEPHRA			1960		MINERAL / COMPONENT (INCL. GROUNDMASS)	OLIVINE					PRIMARY	39.6702					12.3656						45.6698	0.157903
0.877902	[20350] TUOHY R. M.(2016) [GeoReM [9497] ]	samp. KAP6		HAWAIIAN ISLANDS / HAWAII / KILAUEA / EAST RIFT ZONE / SHIELD STAGE / PUNA BASALT	CINDER QUARRY NEAR KAPOKO CONE, APPROXIMATELY 47 KM AWAY FROM KILAUES SUMMIT	19.5	-154.83	19.5	-154.83			OUTCROP			SUBAERIAL	VOLCANIC ROCK	NOT GIVEN		TEPHRA			1960		MINERAL / COMPONENT (INCL. GROUNDMASS)	OLIVINE					PRIMARY	39.8364					11.5719						46.6771	0.137981
0.861745	[20350] TUOHY R. M.(2016) [GeoReM [9497] ]	samp. KAP6		HAWAIIAN ISLANDS / HAWAII / KILAUEA / EAST RIFT ZONE / SHIELD STAGE / PUNA BASALT	CINDER QUARRY NEAR KAPOKO CONE, APPROXIMATELY 47 KM AWAY FROM KILAUES SUMMIT	19.5	-154.83	19.5	-154.83			OUTCROP			SUBAERIAL	VOLCANIC ROCK	NOT GIVEN		TEPHRA			1960		MINERAL / COMPONENT (INCL. GROUNDMASS)	OLIVINE					PRIMARY	39.5849					13.0437						45.6099	0.172416
0.860806	[20350] TUOHY R. M.(2016) [GeoReM [9497] ]	samp. KAP6		HAWAIIAN ISLANDS / HAWAII / KILAUEA / EAST RIFT ZONE / SHIELD STAGE / PUNA BASALT	CINDER QUARRY NEAR KAPOKO CONE, APPROXIMATELY 47 KM AWAY FROM KILAUES SUMMIT	19.5	-154.83	19.5	-154.83			OUTCROP			SUBAERIAL	VOLCANIC ROCK	NOT GIVEN		TEPHRA			1960		MINERAL / COMPONENT (INCL. GROUNDMASS)	OLIVINE					PRIMARY	39.4925					13.0769						45.3683	0.165472
0.816021	[20350] TUOHY R. M.(2016) [GeoReM [9497] ]	samp. KAP6		HAWAIIAN ISLANDS / HAWAII / KILAUEA / EAST RIFT ZONE / SHIELD STAGE / PUNA BASALT	CINDER QUARRY NEAR KAPOKO CONE, APPROXIMATELY 47 KM AWAY FROM KILAUES SUMMIT	19.5	-154.83	19.5	-154.83			OUTCROP			SUBAERIAL	VOLCANIC ROCK	NOT GIVEN		TEPHRA			1960		MINERAL / COMPONENT (INCL. GROUNDMASS)	OLIVINE					PRIMARY	38.9461					16.8793						41.9998	0.207556
0.880551	[20350] TUOHY R. M.(2016) [GeoReM [9497] ]	samp. KAP6		HAWAIIAN ISLANDS / HAWAII / KILAUEA / EAST RIFT ZONE / SHIELD STAGE / PUNA BASALT	CINDER QUARRY NEAR KAPOKO CONE, APPROXIMATELY 47 KM AWAY FROM KILAUES SUMMIT	19.5	-154.83	19.5	-154.83			OUTCROP			SUBAERIAL	VOLCANIC ROCK	NOT GIVEN		TEPHRA			1960		MINERAL / COMPONENT (INCL. GROUNDMASS)	OLIVINE					PRIMARY	40.2099					11.3792						47.0594	0.139908
0.81427	[20350] TUOHY R. M.(2016) [GeoReM [9497] ]	samp. KAP6		HAWAIIAN ISLANDS / HAWAII / KILAUEA / EAST RIFT ZONE / SHIELD STAGE / PUNA BASALT	CINDER QUARRY NEAR KAPOKO CONE, APPROXIMATELY 47 KM AWAY FROM KILAUES SUMMIT	19.5	-154.83	19.5	-154.83			OUTCROP			SUBAERIAL	VOLCANIC ROCK	NOT GIVEN		TEPHRA			1960		MINERAL / COMPONENT (INCL. GROUNDMASS)	OLIVINE					PRIMARY	38.7996					17.3556						42.6862	0.226233
0.878567	[20350] TUOHY R. M.(2016) [GeoReM [9497] ]	samp. KAP6		HAWAIIAN ISLANDS / HAWAII / KILAUEA / EAST RIFT ZONE / SHIELD STAGE / PUNA BASALT	CINDER QUARRY NEAR KAPOKO CONE, APPROXIMATELY 47 KM AWAY FROM KILAUES SUMMIT	19.5	-154.83	19.5	-154.83			OUTCROP			SUBAERIAL	VOLCANIC ROCK	NOT GIVEN		TEPHRA			1960		MINERAL / COMPONENT (INCL. GROUNDMASS)	OLIVINE					PRIMARY	40.3981					11.4536						46.4879	0.142256
0.89781	[20350] TUOHY R. M.(2016) [GeoReM [9497] ]	samp. KAP6		HAWAIIAN ISLANDS / HAWAII / KILAUEA / EAST RIFT ZONE / SHIELD STAGE / PUNA BASALT	CINDER QUARRY NEAR KAPOKO CONE, APPROXIMATELY 47 KM AWAY FROM KILAUES SUMMIT	19.5	-154.83	19.5	-154.83			OUTCROP			SUBAERIAL	VOLCANIC ROCK	NOT GIVEN		TEPHRA			1960		MINERAL / COMPONENT (INCL. GROUNDMASS)	OLIVINE					PRIMARY	40.1856					9.60757						47.3533	0.126006
0.871589	[20350] TUOHY R. M.(2016) [GeoReM [9497] ]	samp. KAP6		HAWAIIAN ISLANDS / HAWAII / KILAUEA / EAST RIFT ZONE / SHIELD STAGE / PUNA BASALT	CINDER QUARRY NEAR KAPOKO CONE, APPROXIMATELY 47 KM AWAY FROM KILAUES SUMMIT	19.5	-154.83	19.5	-154.83			OUTCROP			SUBAERIAL	VOLCANIC ROCK	NOT GIVEN		TEPHRA			1960		MINERAL / COMPONENT (INCL. GROUNDMASS)	OLIVINE					PRIMARY	39.5025					11.8563						45.1462	0.139741
0.879982	[20350] TUOHY R. M.(2016) [GeoReM [9497] ]	samp. KAP6		HAWAIIAN ISLANDS / HAWAII / KILAUEA / EAST RIFT ZONE / SHIELD STAGE / PUNA BASALT	CINDER QUARRY NEAR KAPOKO CONE, APPROXIMATELY 47 KM AWAY FROM KILAUES SUMMIT	19.5	-154.83	19.5	-154.83			OUTCROP			SUBAERIAL	VOLCANIC ROCK	NOT GIVEN		TEPHRA			1960		MINERAL / COMPONENT (INCL. GROUNDMASS)	OLIVINE					PRIMARY	40.973					11.3094						46.519	0.135287
0.865767	[20350] TUOHY R. M.(2016) [GeoReM [9497] ]	samp. KAP6		HAWAIIAN ISLANDS / HAWAII / KILAUEA / EAST RIFT ZONE / SHIELD STAGE / PUNA BASALT	CINDER QUARRY NEAR KAPOKO CONE, APPROXIMATELY 47 KM AWAY FROM KILAUES SUMMIT	19.5	-154.83	19.5	-154.83			OUTCROP			SUBAERIAL	VOLCANIC ROCK	NOT GIVEN		TEPHRA			1960		MINERAL / COMPONENT (INCL. GROUNDMASS)	OLIVINE					PRIMARY	40.4048					12.5607						45.4482	0.130878
0.890577	[20350] TUOHY R. M.(2016) [GeoReM [9497] ]	samp. KAP4		HAWAIIAN ISLANDS / HAWAII / KILAUEA / EAST RIFT ZONE / SHIELD STAGE / PUNA BASALT	CINDER QUARRY NEAR KAPOKO CONE, APPROXIMATELY 47 KM AWAY FROM KILAUES SUMMIT	19.5	-154.83	19.5	-154.83			OUTCROP			SUBAERIAL	VOLCANIC ROCK	NOT GIVEN		TEPHRA			1960		MINERAL / COMPONENT (INCL. GROUNDMASS)	OLIVINE					PRIMARY	40.1559					10.3775		0.237275	EMP (EPMA)			47.3827
0.877478	[20350] TUOHY R. M.(2016) [GeoReM [9497] ]	samp. KAP4		HAWAIIAN ISLANDS / HAWAII / KILAUEA / EAST RIFT ZONE / SHIELD STAGE / PUNA BASALT	CINDER QUARRY NEAR KAPOKO CONE, APPROXIMATELY 47 KM AWAY FROM KILAUES SUMMIT	19.5	-154.83	19.5	-154.83			OUTCROP			SUBAERIAL	VOLCANIC ROCK	NOT GIVEN		TEPHRA			1960		MINERAL / COMPONENT (INCL. GROUNDMASS)	OLIVINE					PRIMARY	39.7367					11.4381		0.252045	EMP (EPMA)			45.9558
0.852292	[20350] TUOHY R. M.(2016) [GeoReM [9497] ]	samp. KAP4		HAWAIIAN ISLANDS / HAWAII / KILAUEA / EAST RIFT ZONE / SHIELD STAGE / PUNA BASALT	CINDER QUARRY NEAR KAPOKO CONE, APPROXIMATELY 47 KM AWAY FROM KILAUES SUMMIT	19.5	-154.83	19.5	-154.83			OUTCROP			SUBAERIAL	VOLCANIC ROCK	NOT GIVEN		TEPHRA			1960		MINERAL / COMPONENT (INCL. GROUNDMASS)	OLIVINE					PRIMARY	39.8281					13.8289		0.280988	EMP (EPMA)			44.7645
0.882674	[20350] TUOHY R. M.(2016) [GeoReM [9497] ]	samp. KAP4		HAWAIIAN ISLANDS / HAWAII / KILAUEA / EAST RIFT ZONE / SHIELD STAGE / PUNA BASALT	CINDER QUARRY NEAR KAPOKO CONE, APPROXIMATELY 47 KM AWAY FROM KILAUES SUMMIT	19.5	-154.83	19.5	-154.83			OUTCROP			SUBAERIAL	VOLCANIC ROCK	NOT GIVEN		TEPHRA			1960		MINERAL / COMPONENT (INCL. GROUNDMASS)	OLIVINE					PRIMARY	39.6159					11.0388		0.251567	EMP (EPMA)			46.5899
0.896366	[20849] LYNN K. A. (2017)	samp. 1500 CE		HAWAIIAN ISLANDS / HAWAII / KILAUEA / EAST RIFT ZONE / SHIELD STAGE	SUMMIT	19.33	-155.11	19.33	-155.11			OUTCROP			SUBAERIAL	VOLCANIC ROCK	THOLEIITE		BASAL RETICULITE					MINERAL / COMPONENT (INCL. GROUNDMASS)	OLIVINE					PRIMARY	40.0636					10.1644		0.17905	EMP (EPMA)			49.3199	0.134122	0.466394
0.893507	[20849] LYNN K. A. (2017)	samp. 1500 CE		HAWAIIAN ISLANDS / HAWAII / KILAUEA / EAST RIFT ZONE / SHIELD STAGE	SUMMIT	19.33	-155.11	19.33	-155.11			OUTCROP			SUBAERIAL	VOLCANIC ROCK	THOLEIITE		BASAL RETICULITE					MINERAL / COMPONENT (INCL. GROUNDMASS)	OLIVINE					PRIMARY	40.0456					10.384		0.190241	EMP (EPMA)			48.8766	0.140519	0.474681
0.893363	[20849] LYNN K. A. (2017)	samp. 1500 CE		HAWAIIAN ISLANDS / HAWAII / KILAUEA / EAST RIFT ZONE / SHIELD STAGE	SUMMIT	19.33	-155.11	19.33	-155.11			OUTCROP			SUBAERIAL	VOLCANIC ROCK	THOLEIITE		BASAL RETICULITE					MINERAL / COMPONENT (INCL. GROUNDMASS)	OLIVINE					PRIMARY	39.8678					10.3731		0.189272	EMP (EPMA)			48.752	0.139682	0.472814
0.892385	[20849] LYNN K. A. (2017)	samp. 1500 CE		HAWAIIAN ISLANDS / HAWAII / KILAUEA / EAST RIFT ZONE / SHIELD STAGE	SUMMIT	19.33	-155.11	19.33	-155.11			OUTCROP			SUBAERIAL	VOLCANIC ROCK	THOLEIITE		BASAL RETICULITE					MINERAL / COMPONENT (INCL. GROUNDMASS)	OLIVINE					PRIMARY	39.9876					10.5173		0.193288	EMP (EPMA)			48.9267	0.13821	0.464191
0.893058	[20849] LYNN K. A. (2017)	samp. 1500 CE		HAWAIIAN ISLANDS / HAWAII / KILAUEA / EAST RIFT ZONE / SHIELD STAGE	SUMMIT	19.33	-155.11	19.33	-155.11			OUTCROP			SUBAERIAL	VOLCANIC ROCK	THOLEIITE		BASAL RETICULITE					MINERAL / COMPONENT (INCL. GROUNDMASS)	OLIVINE					PRIMARY	39.6564					10.38		0.189179	EMP (EPMA)			48.6284	0.143995	0.473203
0.893356	[20849] LYNN K. A. (2017)	samp. 1500 CE		HAWAIIAN ISLANDS / HAWAII / KILAUEA / EAST RIFT ZONE / SHIELD STAGE	SUMMIT	19.33	-155.11	19.33	-155.11			OUTCROP			SUBAERIAL	VOLCANIC ROCK	THOLEIITE		BASAL RETICULITE					MINERAL / COMPONENT (INCL. GROUNDMASS)	OLIVINE					PRIMARY	39.8585					10.4066		0.187346	EMP (EPMA)			48.9055	0.139343	0.472406
0.891861	[20849] LYNN K. A. (2017)	samp. 1500 CE		HAWAIIAN ISLANDS / HAWAII / KILAUEA / EAST RIFT ZONE / SHIELD STAGE	SUMMIT	19.33	-155.11	19.33	-155.11			OUTCROP			SUBAERIAL	VOLCANIC ROCK	THOLEIITE		BASAL RETICULITE					MINERAL / COMPONENT (INCL. GROUNDMASS)	OLIVINE					PRIMARY	39.706					10.5061		0.193389	EMP (EPMA)			48.6094	0.143864	0.473033
0.891794	[20849] LYNN K. A. (2017)	samp. 1500 CE		HAWAIIAN ISLANDS / HAWAII / KILAUEA / EAST RIFT ZONE / SHIELD STAGE	SUMMIT	19.33	-155.11	19.33	-155.11			OUTCROP			SUBAERIAL	VOLCANIC ROCK	THOLEIITE		BASAL RETICULITE					MINERAL / COMPONENT (INCL. GROUNDMASS)	OLIVINE					PRIMARY	40.0267					10.5656		0.188737	EMP (EPMA)			48.8509	0.142928	0.45774
0.893416	[20849] LYNN K. A. (2017)	samp. 1500 CE		HAWAIIAN ISLANDS / HAWAII / KILAUEA / EAST RIFT ZONE / SHIELD STAGE	SUMMIT	19.33	-155.11	19.33	-155.11			OUTCROP			SUBAERIAL	VOLCANIC ROCK	THOLEIITE		BASAL RETICULITE					MINERAL / COMPONENT (INCL. GROUNDMASS)	OLIVINE					PRIMARY	39.6171					10.4177		0.19521	EMP (EPMA)			48.9887	0.14035	0.473374
0.894711	[20849] LYNN K. A. (2017)	samp. 1500 CE		HAWAIIAN ISLANDS / HAWAII / KILAUEA / EAST RIFT ZONE / SHIELD STAGE	SUMMIT	19.33	-155.11	19.33	-155.11			OUTCROP			SUBAERIAL	VOLCANIC ROCK	THOLEIITE		BASAL RETICULITE					MINERAL / COMPONENT (INCL. GROUNDMASS)	OLIVINE					PRIMARY	40.0947					10.3763		0.190897	EMP (EPMA)			49.4657	0.142441	0.478888
0.894193	[20849] LYNN K. A. (2017)	samp. 1500-1650 CE		HAWAIIAN ISLANDS / HAWAII / KILAUEA / EAST RIFT ZONE / SHIELD STAGE	SUMMIT	19.33	-155.11	19.33	-155.11			OUTCROP			SUBAERIAL	VOLCANIC ROCK	THOLEIITE		BASAL RETICULITE					MINERAL / COMPONENT (INCL. GROUNDMASS)	OLIVINE					PRIMARY	39.9049					10.3379		0.188215	EMP (EPMA)			49.0131	0.135757	0.479594
0.892173	[20849] LYNN K. A. (2017)	samp. 1500-1650 CE		HAWAIIAN ISLANDS / HAWAII / KILAUEA / EAST RIFT ZONE / SHIELD STAGE	SUMMIT	19.33	-155.11	19.33	-155.11			OUTCROP			SUBAERIAL	VOLCANIC ROCK	THOLEIITE		BASAL RETICULITE					MINERAL / COMPONENT (INCL. GROUNDMASS)	OLIVINE					PRIMARY	39.9076					10.4899		0.192729	EMP (EPMA)			48.6914	0.138868	0.477972
0.866753	[20849] LYNN K. A. (2017)	samp. 1500-1650 CE		HAWAIIAN ISLANDS / HAWAII / KILAUEA / EAST RIFT ZONE / SHIELD STAGE	SUMMIT	19.33	-155.11	19.33	-155.11			OUTCROP			SUBAERIAL	VOLCANIC ROCK	THOLEIITE		BASAL RETICULITE					MINERAL / COMPONENT (INCL. GROUNDMASS)	OLIVINE					PRIMARY	39.0509					12.7823		0.214078	EMP (EPMA)			46.6456	0.174052	0.408054
0.893088	[20849] LYNN K. A. (2017)	samp. 1500-1650 CE		HAWAIIAN ISLANDS / HAWAII / KILAUEA / EAST RIFT ZONE / SHIELD STAGE	SUMMIT	19.33	-155.11	19.33	-155.11			OUTCROP			SUBAERIAL	VOLCANIC ROCK	THOLEIITE		BASAL RETICULITE					MINERAL / COMPONENT (INCL. GROUNDMASS)	OLIVINE					PRIMARY	39.4324					10.3996		0.189909	EMP (EPMA)			48.7357	0.140489	0.476311
0.892883	[20849] LYNN K. A. (2017)	samp. 1500-1650 CE		HAWAIIAN ISLANDS / HAWAII / KILAUEA / EAST RIFT ZONE / SHIELD STAGE	SUMMIT	19.33	-155.11	19.33	-155.11			OUTCROP			SUBAERIAL	VOLCANIC ROCK	THOLEIITE		BASAL RETICULITE					MINERAL / COMPONENT (INCL. GROUNDMASS)	OLIVINE					PRIMARY	40.0345					10.5039		0.18949	EMP (EPMA)			49.1191	0.140322	0.469736
0.892381	[20849] LYNN K. A. (2017)	samp. 1500-1650 CE		HAWAIIAN ISLANDS / HAWAII / KILAUEA / EAST RIFT ZONE / SHIELD STAGE	SUMMIT	19.33	-155.11	19.33	-155.11			OUTCROP			SUBAERIAL	VOLCANIC ROCK	THOLEIITE		BASAL RETICULITE					MINERAL / COMPONENT (INCL. GROUNDMASS)	OLIVINE					PRIMARY	39.545					10.4352		0.189498	EMP (EPMA)			48.5427	0.142161	0.473166
0.892244	[20849] LYNN K. A. (2017)	samp. 1500-1650 CE		HAWAIIAN ISLANDS / HAWAII / KILAUEA / EAST RIFT ZONE / SHIELD STAGE	SUMMIT	19.33	-155.11	19.33	-155.11			OUTCROP			SUBAERIAL	VOLCANIC ROCK	THOLEIITE		BASAL RETICULITE					MINERAL / COMPONENT (INCL. GROUNDMASS)	OLIVINE					PRIMARY	39.718					10.4953		0.195189	EMP (EPMA)			48.7527	0.14198	0.466747
0.892036	[20849] LYNN K. A. (2017)	samp. 1500-1650 CE		HAWAIIAN ISLANDS / HAWAII / KILAUEA / EAST RIFT ZONE / SHIELD STAGE	SUMMIT	19.33	-155.11	19.33	-155.11			OUTCROP			SUBAERIAL	VOLCANIC ROCK	THOLEIITE		BASAL RETICULITE					MINERAL / COMPONENT (INCL. GROUNDMASS)	OLIVINE					PRIMARY	39.3426					10.4815		0.190824	EMP (EPMA)			48.5837	0.138801	0.473421
0.888703	[20849] LYNN K. A. (2017)	samp. 1500-1650 CE		HAWAIIAN ISLANDS / HAWAII / KILAUEA / EAST RIFT ZONE / SHIELD STAGE	SUMMIT	19.33	-155.11	19.33	-155.11			OUTCROP			SUBAERIAL	VOLCANIC ROCK	THOLEIITE		BASAL RETICULITE					MINERAL / COMPONENT (INCL. GROUNDMASS)	OLIVINE					PRIMARY	39.564					10.8432		0.191406	EMP (EPMA)			48.5727	0.145162	0.470553
0.897774	[20849] LYNN K. A. (2017)	samp. 1500-1650 CE		HAWAIIAN ISLANDS / HAWAII / KILAUEA / EAST RIFT ZONE / SHIELD STAGE	SUMMIT	19.33	-155.11	19.33	-155.11			OUTCROP			SUBAERIAL	VOLCANIC ROCK	THOLEIITE		BASAL RETICULITE					MINERAL / COMPONENT (INCL. GROUNDMASS)	OLIVINE					PRIMARY	39.4788					9.99996		0.15621	EMP (EPMA)			49.2681	0.1302	0.489034
0.89008	[20849] LYNN K. A. (2017)	samp. 1650-1670 CE		HAWAIIAN ISLANDS / HAWAII / KILAUEA / EAST RIFT ZONE / SHIELD STAGE	SUMMIT	19.33	-155.11	19.33	-155.11			OUTCROP			SUBAERIAL	VOLCANIC ROCK	THOLEIITE		BASAL RETICULITE					MINERAL / COMPONENT (INCL. GROUNDMASS)	OLIVINE					PRIMARY	39.4659					10.6604		0.194128	EMP (EPMA)			48.4269	0.142973	0.433513
0.888732	[20849] LYNN K. A. (2017)	samp. 1650-1670 CE		HAWAIIAN ISLANDS / HAWAII / KILAUEA / EAST RIFT ZONE / SHIELD STAGE	SUMMIT	19.33	-155.11	19.33	-155.11			OUTCROP			SUBAERIAL	VOLCANIC ROCK	THOLEIITE		BASAL RETICULITE					MINERAL / COMPONENT (INCL. GROUNDMASS)	OLIVINE					PRIMARY	39.18					10.7358		0.174042	EMP (EPMA)			48.1059	0.140792	0.467929
0.886118	[20849] LYNN K. A. (2017)	samp. 1650-1670 CE		HAWAIIAN ISLANDS / HAWAII / KILAUEA / EAST RIFT ZONE / SHIELD STAGE	SUMMIT	19.33	-155.11	19.33	-155.11			OUTCROP			SUBAERIAL	VOLCANIC ROCK	THOLEIITE		BASAL RETICULITE					MINERAL / COMPONENT (INCL. GROUNDMASS)	OLIVINE					PRIMARY	39.3014					10.9637		0.193671	EMP (EPMA)			47.8582	0.146842	0.439549
0.884746	[20849] LYNN K. A. (2017)	samp. 1650-1670 CE		HAWAIIAN ISLANDS / HAWAII / KILAUEA / EAST RIFT ZONE / SHIELD STAGE	SUMMIT	19.33	-155.11	19.33	-155.11			OUTCROP			SUBAERIAL	VOLCANIC ROCK	THOLEIITE		BASAL RETICULITE					MINERAL / COMPONENT (INCL. GROUNDMASS)	OLIVINE					PRIMARY	39.4082					11.0985		0.197818	EMP (EPMA)			47.7956	0.15025	0.427379
0.885342	[20849] LYNN K. A. (2017)	samp. 1650-1670 CE		HAWAIIAN ISLANDS / HAWAII / KILAUEA / EAST RIFT ZONE / SHIELD STAGE	SUMMIT	19.33	-155.11	19.33	-155.11			OUTCROP			SUBAERIAL	VOLCANIC ROCK	THOLEIITE		BASAL RETICULITE					MINERAL / COMPONENT (INCL. GROUNDMASS)	OLIVINE					PRIMARY	39.2538					11.0855		0.189672	EMP (EPMA)			48.0202	0.145714	0.438995
0.886564	[20849] LYNN K. A. (2017)	samp. 1650-1670 CE		HAWAIIAN ISLANDS / HAWAII / KILAUEA / EAST RIFT ZONE / SHIELD STAGE	SUMMIT	19.33	-155.11	19.33	-155.11			OUTCROP			SUBAERIAL	VOLCANIC ROCK	THOLEIITE		BASAL RETICULITE					MINERAL / COMPONENT (INCL. GROUNDMASS)	OLIVINE					PRIMARY	38.9313					10.9176		0.212751	EMP (EPMA)			47.8683	0.14539	0.462815
0.883561	[20849] LYNN K. A. (2017)	samp. 1650-1670 CE		HAWAIIAN ISLANDS / HAWAII / KILAUEA / EAST RIFT ZONE / SHIELD STAGE	SUMMIT	19.33	-155.11	19.33	-155.11			OUTCROP			SUBAERIAL	VOLCANIC ROCK	THOLEIITE		BASAL RETICULITE					MINERAL / COMPONENT (INCL. GROUNDMASS)	OLIVINE					PRIMARY	39.1601					11.1777		0.189214	EMP (EPMA)			47.5834	0.148317	0.434767
0.881427	[20849] LYNN K. A. (2017)	samp. 1650-1670 CE		HAWAIIAN ISLANDS / HAWAII / KILAUEA / EAST RIFT ZONE / SHIELD STAGE	SUMMIT	19.33	-155.11	19.33	-155.11			OUTCROP			SUBAERIAL	VOLCANIC ROCK	THOLEIITE		BASAL RETICULITE					MINERAL / COMPONENT (INCL. GROUNDMASS)	OLIVINE					PRIMARY	39.5854					11.5764		0.220669	EMP (EPMA)			48.2766	0.158887	0.436542
0.883085	[20849] LYNN K. A. (2017)	samp. 1650-1670 CE		HAWAIIAN ISLANDS / HAWAII / KILAUEA / EAST RIFT ZONE / SHIELD STAGE	SUMMIT	19.33	-155.11	19.33	-155.11			OUTCROP			SUBAERIAL	VOLCANIC ROCK	THOLEIITE		BASAL RETICULITE					MINERAL / COMPONENT (INCL. GROUNDMASS)	OLIVINE					PRIMARY	39.3819					11.4911		0.220005	EMP (EPMA)			48.6918	0.155385	0.412559
0.879622	[20849] LYNN K. A. (2017)	samp. 1650-1670 CE		HAWAIIAN ISLANDS / HAWAII / KILAUEA / EAST RIFT ZONE / SHIELD STAGE	SUMMIT	19.33	-155.11	19.33	-155.11			OUTCROP			SUBAERIAL	VOLCANIC ROCK	THOLEIITE		BASAL RETICULITE					MINERAL / COMPONENT (INCL. GROUNDMASS)	OLIVINE					PRIMARY	39.5787					11.7521		0.227135	EMP (EPMA)			48.1755	0.161114	0.395388
0.880024	[20849] LYNN K. A. (2017)	samp. 1820 CE		HAWAIIAN ISLANDS / HAWAII / KILAUEA / EAST RIFT ZONE / SHIELD STAGE	SUMMIT	19.33	-155.11	19.33	-155.11			OUTCROP			SUBAERIAL	VOLCANIC ROCK	THOLEIITE		EASTERN PUMICE					MINERAL / COMPONENT (INCL. GROUNDMASS)	OLIVINE					PRIMARY	39.3949					11.7556		0.221036	EMP (EPMA)			48.3736	0.160072	0.400278
0.88286	[20849] LYNN K. A. (2017)	samp. 1820 CE		HAWAIIAN ISLANDS / HAWAII / KILAUEA / EAST RIFT ZONE / SHIELD STAGE	SUMMIT	19.33	-155.11	19.33	-155.11			OUTCROP			SUBAERIAL	VOLCANIC ROCK	THOLEIITE		EASTERN PUMICE					MINERAL / COMPONENT (INCL. GROUNDMASS)	OLIVINE					PRIMARY	39.7746					11.4316		0.228705	EMP (EPMA)			48.3341	0.150932	0.42379
0.886848	[20849] LYNN K. A. (2017)	samp. 1820 CE		HAWAIIAN ISLANDS / HAWAII / KILAUEA / EAST RIFT ZONE / SHIELD STAGE	SUMMIT	19.33	-155.11	19.33	-155.11			OUTCROP			SUBAERIAL	VOLCANIC ROCK	THOLEIITE		EASTERN PUMICE					MINERAL / COMPONENT (INCL. GROUNDMASS)	OLIVINE					PRIMARY	39.9336					11.0752		0.219405	EMP (EPMA)			48.6964	0.149595	0.409417
0.885249	[20849] LYNN K. A. (2017)	samp. 1820 CE		HAWAIIAN ISLANDS / HAWAII / KILAUEA / EAST RIFT ZONE / SHIELD STAGE	SUMMIT	19.33	-155.11	19.33	-155.11			OUTCROP			SUBAERIAL	VOLCANIC ROCK	THOLEIITE		EASTERN PUMICE					MINERAL / COMPONENT (INCL. GROUNDMASS)	OLIVINE					PRIMARY	39.5226					11.2596		0.219352	EMP (EPMA)			48.7297	0.153814	0.422322
0.884543	[20849] LYNN K. A. (2017)	samp. 1820 CE		HAWAIIAN ISLANDS / HAWAII / KILAUEA / EAST RIFT ZONE / SHIELD STAGE	SUMMIT	19.33	-155.11	19.33	-155.11			OUTCROP			SUBAERIAL	VOLCANIC ROCK	THOLEIITE		EASTERN PUMICE					MINERAL / COMPONENT (INCL. GROUNDMASS)	OLIVINE					PRIMARY	39.7609					11.2841		0.219336	EMP (EPMA)			48.4981	0.152728	0.42721
0.889905	[20849] LYNN K. A. (2017)	samp. 1820 CE		HAWAIIAN ISLANDS / HAWAII / KILAUEA / EAST RIFT ZONE / SHIELD STAGE	SUMMIT	19.33	-155.11	19.33	-155.11			OUTCROP			SUBAERIAL	VOLCANIC ROCK	THOLEIITE		EASTERN PUMICE					MINERAL / COMPONENT (INCL. GROUNDMASS)	OLIVINE					PRIMARY	39.3231					10.6532		0.179697	EMP (EPMA)			48.3079	0.140062	0.456285
0.887777	[20849] LYNN K. A. (2017)	samp. 1820 CE		HAWAIIAN ISLANDS / HAWAII / KILAUEA / EAST RIFT ZONE / SHIELD STAGE	SUMMIT	19.33	-155.11	19.33	-155.11			OUTCROP			SUBAERIAL	VOLCANIC ROCK	THOLEIITE		EASTERN PUMICE					MINERAL / COMPONENT (INCL. GROUNDMASS)	OLIVINE					PRIMARY	39.2603					10.8401		0.184952	EMP (EPMA)			48.1078	0.144291	0.455728
0.888513	[20849] LYNN K. A. (2017)	samp. 1820 CE		HAWAIIAN ISLANDS / HAWAII / KILAUEA / EAST RIFT ZONE / SHIELD STAGE	SUMMIT	19.33	-155.11	19.33	-155.11			OUTCROP			SUBAERIAL	VOLCANIC ROCK	THOLEIITE		EASTERN PUMICE					MINERAL / COMPONENT (INCL. GROUNDMASS)	OLIVINE					PRIMARY	39.5128					10.7852		0.186575	EMP (EPMA)			48.2203	0.14159	0.45434
0.88841	[20849] LYNN K. A. (2017)	samp. 1820-1823 CE		HAWAIIAN ISLANDS / HAWAII / KILAUEA / EAST RIFT ZONE / SHIELD STAGE	SUMMIT	19.33	-155.11	19.33	-155.11			OUTCROP			SUBAERIAL	VOLCANIC ROCK	THOLEIITE		GOLDEN PUMICE					MINERAL / COMPONENT (INCL. GROUNDMASS)	OLIVINE					PRIMARY	39.4128					10.8209		0.183284	EMP (EPMA)			48.33	0.144627	0.398774
0.890935	[20849] LYNN K. A. (2017)	samp. 1820-1823 CE		HAWAIIAN ISLANDS / HAWAII / KILAUEA / EAST RIFT ZONE / SHIELD STAGE	SUMMIT	19.33	-155.11	19.33	-155.11			OUTCROP			SUBAERIAL	VOLCANIC ROCK	THOLEIITE		GOLDEN PUMICE					MINERAL / COMPONENT (INCL. GROUNDMASS)	OLIVINE					PRIMARY	39.1931					10.5531		0.185153	EMP (EPMA)			48.3616	0.14196	0.467029
0.892097	[20849] LYNN K. A. (2017)	samp. 1820-1823 CE		HAWAIIAN ISLANDS / HAWAII / KILAUEA / EAST RIFT ZONE / SHIELD STAGE	SUMMIT	19.33	-155.11	19.33	-155.11			OUTCROP			SUBAERIAL	VOLCANIC ROCK	THOLEIITE		GOLDEN PUMICE					MINERAL / COMPONENT (INCL. GROUNDMASS)	OLIVINE					PRIMARY	39.1005					10.4485		0.185426	EMP (EPMA)			48.4614	0.13857	0.473407
0.891589	[20849] LYNN K. A. (2017)	samp. 1820-1823 CE		HAWAIIAN ISLANDS / HAWAII / KILAUEA / EAST RIFT ZONE / SHIELD STAGE	SUMMIT	19.33	-155.11	19.33	-155.11			OUTCROP			SUBAERIAL	VOLCANIC ROCK	THOLEIITE		GOLDEN PUMICE					MINERAL / COMPONENT (INCL. GROUNDMASS)	OLIVINE					PRIMARY	39.4054					10.466		0.192139	EMP (EPMA)			48.2876	0.142428	0.467182
0.89225	[20849] LYNN K. A. (2017)	samp. 1820-1823 CE		HAWAIIAN ISLANDS / HAWAII / KILAUEA / EAST RIFT ZONE / SHIELD STAGE	SUMMIT	19.33	-155.11	19.33	-155.11			OUTCROP			SUBAERIAL	VOLCANIC ROCK	THOLEIITE		GOLDEN PUMICE					MINERAL / COMPONENT (INCL. GROUNDMASS)	OLIVINE					PRIMARY	39.6146					10.4751		0.184688	EMP (EPMA)			48.6621	0.141575	0.463221
0.893964	[20849] LYNN K. A. (2017)	samp. 1820-1823 CE		HAWAIIAN ISLANDS / HAWAII / KILAUEA / EAST RIFT ZONE / SHIELD STAGE	SUMMIT	19.33	-155.11	19.33	-155.11			OUTCROP			SUBAERIAL	VOLCANIC ROCK	THOLEIITE		GOLDEN PUMICE					MINERAL / COMPONENT (INCL. GROUNDMASS)	OLIVINE					PRIMARY	39.5704					10.2932		0.178233	EMP (EPMA)			48.6831	0.138638	0.462865
0.888436	[20849] LYNN K. A. (2017)	samp. 1820-1823 CE		HAWAIIAN ISLANDS / HAWAII / KILAUEA / EAST RIFT ZONE / SHIELD STAGE	SUMMIT	19.33	-155.11	19.33	-155.11			OUTCROP			SUBAERIAL	VOLCANIC ROCK	THOLEIITE		GOLDEN PUMICE					MINERAL / COMPONENT (INCL. GROUNDMASS)	OLIVINE					PRIMARY	39.4364					10.7912		0.201607	EMP (EPMA)			48.2094	0.148416	0.454725
0.880785	[20849] LYNN K. A. (2017)	samp. 1820-1823 CE		HAWAIIAN ISLANDS / HAWAII / KILAUEA / EAST RIFT ZONE / SHIELD STAGE	SUMMIT	19.33	-155.11	19.33	-155.11			OUTCROP			SUBAERIAL	VOLCANIC ROCK	THOLEIITE		GOLDEN PUMICE					MINERAL / COMPONENT (INCL. GROUNDMASS)	OLIVINE					PRIMARY	39.2722					11.4992		0.193208	EMP (EPMA)			47.6614	0.15922	0.444837
0.871746	[20849] LYNN K. A. (2017)	samp. 1820-1823 CE		HAWAIIAN ISLANDS / HAWAII / KILAUEA / EAST RIFT ZONE / SHIELD STAGE	SUMMIT	19.33	-155.11	19.33	-155.11			OUTCROP			SUBAERIAL	VOLCANIC ROCK	THOLEIITE		GOLDEN PUMICE					MINERAL / COMPONENT (INCL. GROUNDMASS)	OLIVINE					PRIMARY	39.1572					12.2776		0.185094	EMP (EPMA)			46.8162	0.165621	0.41831
0.886758	[20849] LYNN K. A. (2017)	samp. 1820-1823 CE		HAWAIIAN ISLANDS / HAWAII / KILAUEA / EAST RIFT ZONE / SHIELD STAGE	SUMMIT	19.33	-155.11	19.33	-155.11			OUTCROP			SUBAERIAL	VOLCANIC ROCK	THOLEIITE		GOLDEN PUMICE					MINERAL / COMPONENT (INCL. GROUNDMASS)	OLIVINE					PRIMARY	39.595					11.0003		0.185296	EMP (EPMA)			48.3242	0.147373	0.442702
0.887149	[20849] LYNN K. A. (2017)	samp. 1820-1823 CE		HAWAIIAN ISLANDS / HAWAII / KILAUEA / EAST RIFT ZONE / SHIELD STAGE	SUMMIT	19.33	-155.11	19.33	-155.11			OUTCROP			SUBAERIAL	VOLCANIC ROCK	THOLEIITE		GOLDEN PUMICE					MINERAL / COMPONENT (INCL. GROUNDMASS)	OLIVINE					PRIMARY	39.432					10.9327		0.188187	EMP (EPMA)			48.2144	0.146149	0.442095
0.885591	[20849] LYNN K. A. (2017)	samp. 1820-1823 CE		HAWAIIAN ISLANDS / HAWAII / KILAUEA / EAST RIFT ZONE / SHIELD STAGE	SUMMIT	19.33	-155.11	19.33	-155.11			OUTCROP			SUBAERIAL	VOLCANIC ROCK	THOLEIITE		GOLDEN PUMICE					MINERAL / COMPONENT (INCL. GROUNDMASS)	OLIVINE					PRIMARY	39.2874					11.0219		0.191678	EMP (EPMA)			47.862	0.145802	0.439829
0.880765	[20849] LYNN K. A. (2017)	samp. 1820-1823 CE		HAWAIIAN ISLANDS / HAWAII / KILAUEA / EAST RIFT ZONE / SHIELD STAGE	SUMMIT	19.33	-155.11	19.33	-155.11			OUTCROP			SUBAERIAL	VOLCANIC ROCK	THOLEIITE		GOLDEN PUMICE					MINERAL / COMPONENT (INCL. GROUNDMASS)	OLIVINE					PRIMARY	39.2283					11.5101		0.181268	EMP (EPMA)			47.6979	0.151199	0.447329
0.887034	[20849] LYNN K. A. (2017)	samp. 1820-1823 CE		HAWAIIAN ISLANDS / HAWAII / KILAUEA / EAST RIFT ZONE / SHIELD STAGE	SUMMIT	19.33	-155.11	19.33	-155.11			OUTCROP			SUBAERIAL	VOLCANIC ROCK	THOLEIITE		GOLDEN PUMICE					MINERAL / COMPONENT (INCL. GROUNDMASS)	OLIVINE					PRIMARY	39.2269					10.9717		0.185794	EMP (EPMA)			48.3308	0.147121	0.447333
0.886113	[20849] LYNN K. A. (2017)	samp. 1820-1823 CE		HAWAIIAN ISLANDS / HAWAII / KILAUEA / EAST RIFT ZONE / SHIELD STAGE	SUMMIT	19.33	-155.11	19.33	-155.11			OUTCROP			SUBAERIAL	VOLCANIC ROCK	THOLEIITE		GOLDEN PUMICE					MINERAL / COMPONENT (INCL. GROUNDMASS)	OLIVINE					PRIMARY	39.2794					11.0226		0.193266	EMP (EPMA)			48.1126	0.148155	0.443404
0.881616	[20849] LYNN K. A. (2017)	samp. 1820-1823 CE		HAWAIIAN ISLANDS / HAWAII / KILAUEA / EAST RIFT ZONE / SHIELD STAGE	SUMMIT	19.33	-155.11	19.33	-155.11			OUTCROP			SUBAERIAL	VOLCANIC ROCK	THOLEIITE		GOLDEN PUMICE					MINERAL / COMPONENT (INCL. GROUNDMASS)	OLIVINE					PRIMARY	39.3659					11.4273		0.187045	EMP (EPMA)			47.741	0.150933	0.443828
0.88582	[20849] LYNN K. A. (2017)	samp. 1820-1823 CE		HAWAIIAN ISLANDS / HAWAII / KILAUEA / EAST RIFT ZONE / SHIELD STAGE	SUMMIT	19.33	-155.11	19.33	-155.11			OUTCROP			SUBAERIAL	VOLCANIC ROCK	THOLEIITE		GOLDEN PUMICE					MINERAL / COMPONENT (INCL. GROUNDMASS)	OLIVINE					PRIMARY	39.3062					11.0028		0.193306	EMP (EPMA)			47.8869	0.152031	0.440386
0.884742	[20849] LYNN K. A. (2017)	samp. 1820-1823 CE		HAWAIIAN ISLANDS / HAWAII / KILAUEA / EAST RIFT ZONE / SHIELD STAGE	SUMMIT	19.33	-155.11	19.33	-155.11			OUTCROP			SUBAERIAL	VOLCANIC ROCK	THOLEIITE		GOLDEN PUMICE					MINERAL / COMPONENT (INCL. GROUNDMASS)	OLIVINE					PRIMARY	39.5565					11.19		0.200881	EMP (EPMA)			48.1881	0.154699	0.42687
0.88413	[20849] LYNN K. A. (2017)	samp. 1820-1823 CE		HAWAIIAN ISLANDS / HAWAII / KILAUEA / EAST RIFT ZONE / SHIELD STAGE	SUMMIT	19.33	-155.11	19.33	-155.11			OUTCROP			SUBAERIAL	VOLCANIC ROCK	THOLEIITE		GOLDEN PUMICE					MINERAL / COMPONENT (INCL. GROUNDMASS)	OLIVINE					PRIMARY	39.3454					11.2536		0.186893	EMP (EPMA)			48.1725	0.148105	0.418422
0.855599	[20849] LYNN K. A. (2017)	samp. 1820-1823 CE		HAWAIIAN ISLANDS / HAWAII / KILAUEA / EAST RIFT ZONE / SHIELD STAGE	SUMMIT	19.33	-155.11	19.33	-155.11			OUTCROP			SUBAERIAL	VOLCANIC ROCK	THOLEIITE		GOLDEN PUMICE					MINERAL / COMPONENT (INCL. GROUNDMASS)	OLIVINE					PRIMARY	39.7365					13.6538		0.219492	EMP (EPMA)			45.3855		0.291459
0.846964	[20849] LYNN K. A. (2017)	samp. 1820-1823 CE		HAWAIIAN ISLANDS / HAWAII / KILAUEA / EAST RIFT ZONE / SHIELD STAGE	SUMMIT	19.33	-155.11	19.33	-155.11			OUTCROP			SUBAERIAL	VOLCANIC ROCK	THOLEIITE		GOLDEN PUMICE					MINERAL / COMPONENT (INCL. GROUNDMASS)	OLIVINE					PRIMARY	39.7601					14.3591		0.202576	EMP (EPMA)			44.5822		0.302218
0.835627	[20849] LYNN K. A. (2017)	samp. 1820-1823 CE		HAWAIIAN ISLANDS / HAWAII / KILAUEA / EAST RIFT ZONE / SHIELD STAGE	SUMMIT	19.33	-155.11	19.33	-155.11			OUTCROP			SUBAERIAL	VOLCANIC ROCK	THOLEIITE		GOLDEN PUMICE					MINERAL / COMPONENT (INCL. GROUNDMASS)	OLIVINE					PRIMARY	39.2996					15.3037		0.223725	EMP (EPMA)			43.6455		0.23713
0.855599	[20849] LYNN K. A. (2017)	samp. 14-OCT-68		HAWAIIAN ISLANDS / HAWAII / KILAUEA / EAST RIFT ZONE / SHIELD STAGE		19.33	-155.11	19.33	-155.11			OUTCROP			SUBAERIAL	VOLCANIC ROCK	THOLEIITE			14	10	1968		MINERAL / COMPONENT (INCL. GROUNDMASS)	OLIVINE					PRIMARY	39.7365					13.6538		0.219492	EMP (EPMA)			45.3855		0.291459
0.846964	[20849] LYNN K. A. (2017)	samp. 14-OCT-68		HAWAIIAN ISLANDS / HAWAII / KILAUEA / EAST RIFT ZONE / SHIELD STAGE		19.33	-155.11	19.33	-155.11			OUTCROP			SUBAERIAL	VOLCANIC ROCK	THOLEIITE			14	10	1968		MINERAL / COMPONENT (INCL. GROUNDMASS)	OLIVINE					PRIMARY	39.7601					14.3591		0.202576	EMP (EPMA)			44.5822		0.302218
0.835627	[20849] LYNN K. A. (2017)	samp. 14-OCT-68		HAWAIIAN ISLANDS / HAWAII / KILAUEA / EAST RIFT ZONE / SHIELD STAGE		19.33	-155.11	19.33	-155.11			OUTCROP			SUBAERIAL	VOLCANIC ROCK	THOLEIITE			14	10	1968		MINERAL / COMPONENT (INCL. GROUNDMASS)	OLIVINE					PRIMARY	39.2996					15.3037		0.223725	EMP (EPMA)			43.6455		0.23713
0.853634	[20849] LYNN K. A. (2017)	samp. 14-OCT-68		HAWAIIAN ISLANDS / HAWAII / KILAUEA / EAST RIFT ZONE / SHIELD STAGE		19.33	-155.11	19.33	-155.11			OUTCROP			SUBAERIAL	VOLCANIC ROCK	THOLEIITE			14	10	1968		MINERAL / COMPONENT (INCL. GROUNDMASS)	OLIVINE					PRIMARY	39.6811					13.832		0.217454	EMP (EPMA)			45.2563		0.29147
0.843406	[20849] LYNN K. A. (2017)	samp. 14-OCT-68		HAWAIIAN ISLANDS / HAWAII / KILAUEA / EAST RIFT ZONE / SHIELD STAGE		19.33	-155.11	19.33	-155.11			OUTCROP			SUBAERIAL	VOLCANIC ROCK	THOLEIITE			14	10	1968		MINERAL / COMPONENT (INCL. GROUNDMASS)	OLIVINE					PRIMARY	39.6165					14.6488		0.208158	EMP (EPMA)			44.2616		0.292929
0.854925	[20849] LYNN K. A. (2017)	samp. 14-OCT-68		HAWAIIAN ISLANDS / HAWAII / KILAUEA / EAST RIFT ZONE / SHIELD STAGE		19.33	-155.11	19.33	-155.11			OUTCROP			SUBAERIAL	VOLCANIC ROCK	THOLEIITE			14	10	1968		MINERAL / COMPONENT (INCL. GROUNDMASS)	OLIVINE					PRIMARY	39.88					13.76		0.2	EMP (EPMA)			45.49		0.33
0.817732	[20849] LYNN K. A. (2017)	samp. 14-OCT-68		HAWAIIAN ISLANDS / HAWAII / KILAUEA / EAST RIFT ZONE / SHIELD STAGE		19.33	-155.11	19.33	-155.11			OUTCROP			SUBAERIAL	VOLCANIC ROCK	THOLEIITE			14	10	1968		MINERAL / COMPONENT (INCL. GROUNDMASS)	OLIVINE					PRIMARY	39.26					16.89		0.22	EMP (EPMA)			42.51		0.21
0.856315	[20849] LYNN K. A. (2017)	samp. 14-OCT-68		HAWAIIAN ISLANDS / HAWAII / KILAUEA / EAST RIFT ZONE / SHIELD STAGE		19.33	-155.11	19.33	-155.11			OUTCROP			SUBAERIAL	VOLCANIC ROCK	THOLEIITE			14	10	1968		MINERAL / COMPONENT (INCL. GROUNDMASS)	OLIVINE					PRIMARY	39.85					13.63		0.19	EMP (EPMA)			45.57		0.33
0.824546	[20849] LYNN K. A. (2017)	samp. 14-OCT-68		HAWAIIAN ISLANDS / HAWAII / KILAUEA / EAST RIFT ZONE / SHIELD STAGE		19.33	-155.11	19.33	-155.11			OUTCROP			SUBAERIAL	VOLCANIC ROCK	THOLEIITE			14	10	1968		MINERAL / COMPONENT (INCL. GROUNDMASS)	OLIVINE					PRIMARY	39.25					16.31		0.23	EMP (EPMA)			43		0.23
0.839585	[20849] LYNN K. A. (2017)	samp. 14-OCT-68		HAWAIIAN ISLANDS / HAWAII / KILAUEA / EAST RIFT ZONE / SHIELD STAGE		19.33	-155.11	19.33	-155.11			OUTCROP			SUBAERIAL	VOLCANIC ROCK	THOLEIITE			14	10	1968		MINERAL / COMPONENT (INCL. GROUNDMASS)	OLIVINE					PRIMARY	39.44					15.04		0.22	EMP (EPMA)			44.16		0.28
0.878983	[20849] LYNN K. A. (2017)	samp. AUG-71		HAWAIIAN ISLANDS / HAWAII / KILAUEA / EAST RIFT ZONE / SHIELD STAGE	SUMMIT	19.33	-155.11	19.33	-155.11			OUTCROP			SUBAERIAL	VOLCANIC ROCK	THOLEIITE				8	1971		MINERAL / COMPONENT (INCL. GROUNDMASS)	OLIVINE					PRIMARY	40.4441					11.6993		0.185543	EMP (EPMA)			47.6711		0.382803
0.887938	[20849] LYNN K. A. (2017)	samp. AUG-71		HAWAIIAN ISLANDS / HAWAII / KILAUEA / EAST RIFT ZONE / SHIELD STAGE	SUMMIT	19.33	-155.11	19.33	-155.11			OUTCROP			SUBAERIAL	VOLCANIC ROCK	THOLEIITE				8	1971		MINERAL / COMPONENT (INCL. GROUNDMASS)	OLIVINE					PRIMARY	40.5954					10.9308		0.184977	EMP (EPMA)			48.5892		0.407338
0.88117	[20849] LYNN K. A. (2017)	samp. AUG-71		HAWAIIAN ISLANDS / HAWAII / KILAUEA / EAST RIFT ZONE / SHIELD STAGE	SUMMIT	19.33	-155.11	19.33	-155.11			OUTCROP			SUBAERIAL	VOLCANIC ROCK	THOLEIITE				8	1971		MINERAL / COMPONENT (INCL. GROUNDMASS)	OLIVINE					PRIMARY	40.5476					11.5308		0.180412	EMP (EPMA)			47.9684		0.402967
0.865075	[20849] LYNN K. A. (2017)	samp. AUG-71		HAWAIIAN ISLANDS / HAWAII / KILAUEA / EAST RIFT ZONE / SHIELD STAGE	SUMMIT	19.33	-155.11	19.33	-155.11			OUTCROP			SUBAERIAL	VOLCANIC ROCK	THOLEIITE				8	1971		MINERAL / COMPONENT (INCL. GROUNDMASS)	OLIVINE					PRIMARY	40.2053					12.9471		0.187234	EMP (EPMA)			46.5688		0.338872
0.876275	[20849] LYNN K. A. (2017)	samp. AUG-71		HAWAIIAN ISLANDS / HAWAII / KILAUEA / EAST RIFT ZONE / SHIELD STAGE	SUMMIT	19.33	-155.11	19.33	-155.11			OUTCROP			SUBAERIAL	VOLCANIC ROCK	THOLEIITE				8	1971		MINERAL / COMPONENT (INCL. GROUNDMASS)	OLIVINE					PRIMARY	40.2931					11.9612		0.179603	EMP (EPMA)			47.5248		0.397844
0.861556	[20849] LYNN K. A. (2017)	samp. AUG-71		HAWAIIAN ISLANDS / HAWAII / KILAUEA / EAST RIFT ZONE / SHIELD STAGE	SUMMIT	19.33	-155.11	19.33	-155.11			OUTCROP			SUBAERIAL	VOLCANIC ROCK	THOLEIITE				8	1971		MINERAL / COMPONENT (INCL. GROUNDMASS)	OLIVINE					PRIMARY	40.1181					13.1993		0.197982	EMP (EPMA)			46.0808		0.305372
0.852504	[20849] LYNN K. A. (2017)	samp. AUG-71		HAWAIIAN ISLANDS / HAWAII / KILAUEA / EAST RIFT ZONE / SHIELD STAGE	SUMMIT	19.33	-155.11	19.33	-155.11			OUTCROP			SUBAERIAL	VOLCANIC ROCK	THOLEIITE				8	1971		MINERAL / COMPONENT (INCL. GROUNDMASS)	OLIVINE					PRIMARY	39.8354					14.0146		0.207854	EMP (EPMA)			45.4422		0.262231
0.860058	[20849] LYNN K. A. (2017)	samp. AUG-71		HAWAIIAN ISLANDS / HAWAII / KILAUEA / EAST RIFT ZONE / SHIELD STAGE	SUMMIT	19.33	-155.11	19.33	-155.11			OUTCROP			SUBAERIAL	VOLCANIC ROCK	THOLEIITE				8	1971		MINERAL / COMPONENT (INCL. GROUNDMASS)	OLIVINE					PRIMARY	40.0247					13.3233		0.206097	EMP (EPMA)			45.9362		0.299611
0.860786	[20849] LYNN K. A. (2017)	samp. AUG-71		HAWAIIAN ISLANDS / HAWAII / KILAUEA / EAST RIFT ZONE / SHIELD STAGE	SUMMIT	19.33	-155.11	19.33	-155.11			OUTCROP			SUBAERIAL	VOLCANIC ROCK	THOLEIITE				8	1971		MINERAL / COMPONENT (INCL. GROUNDMASS)	OLIVINE					PRIMARY	40.0736					13.2866		0.202121	EMP (EPMA)			46.088		0.306841
0.856072	[20849] LYNN K. A. (2017)	samp. AUG-71		HAWAIIAN ISLANDS / HAWAII / KILAUEA / EAST RIFT ZONE / SHIELD STAGE	SUMMIT	19.33	-155.11	19.33	-155.11			OUTCROP			SUBAERIAL	VOLCANIC ROCK	THOLEIITE				8	1971		MINERAL / COMPONENT (INCL. GROUNDMASS)	OLIVINE					PRIMARY	40.0107					13.6605		0.208767	EMP (EPMA)			45.582		0.297124
0.888583	[20849] LYNN K. A. (2017)	samp. AUG-71		HAWAIIAN ISLANDS / HAWAII / KILAUEA / EAST RIFT ZONE / SHIELD STAGE	SUMMIT	19.33	-155.11	19.33	-155.11			OUTCROP			SUBAERIAL	VOLCANIC ROCK	THOLEIITE				8	1971		MINERAL / COMPONENT (INCL. GROUNDMASS)	OLIVINE					PRIMARY	40.1816					10.7973		0.18321	EMP (EPMA)			48.3085		0.409072
0.888878	[20849] LYNN K. A. (2017)	samp. AUG-71		HAWAIIAN ISLANDS / HAWAII / KILAUEA / EAST RIFT ZONE / SHIELD STAGE	SUMMIT	19.33	-155.11	19.33	-155.11			OUTCROP			SUBAERIAL	VOLCANIC ROCK	THOLEIITE				8	1971		MINERAL / COMPONENT (INCL. GROUNDMASS)	OLIVINE					PRIMARY	40.2201					10.7912		0.18639	EMP (EPMA)			48.4257		0.40874
0.885468	[20849] LYNN K. A. (2017)	samp. AUG-71		HAWAIIAN ISLANDS / HAWAII / KILAUEA / EAST RIFT ZONE / SHIELD STAGE	SUMMIT	19.33	-155.11	19.33	-155.11			OUTCROP			SUBAERIAL	VOLCANIC ROCK	THOLEIITE				8	1971		MINERAL / COMPONENT (INCL. GROUNDMASS)	OLIVINE					PRIMARY	40.1936					11.09		0.184123	EMP (EPMA)			48.0994		0.409226
0.86539	[20849] LYNN K. A. (2017)	samp. AUG-71		HAWAIIAN ISLANDS / HAWAII / KILAUEA / EAST RIFT ZONE / SHIELD STAGE	SUMMIT	19.33	-155.11	19.33	-155.11			OUTCROP			SUBAERIAL	VOLCANIC ROCK	THOLEIITE				8	1971		MINERAL / COMPONENT (INCL. GROUNDMASS)	OLIVINE					PRIMARY	39.867					12.8651		0.189728	EMP (EPMA)			46.3991		0.337173
0.87791	[20849] LYNN K. A. (2017)	samp. AUG-71		HAWAIIAN ISLANDS / HAWAII / KILAUEA / EAST RIFT ZONE / SHIELD STAGE	SUMMIT	19.33	-155.11	19.33	-155.11			OUTCROP			SUBAERIAL	VOLCANIC ROCK	THOLEIITE				8	1971		MINERAL / COMPONENT (INCL. GROUNDMASS)	OLIVINE					PRIMARY	40.1136					11.7693		0.176496	EMP (EPMA)			47.4769		0.405832
0.862366	[20849] LYNN K. A. (2017)	samp. AUG-71		HAWAIIAN ISLANDS / HAWAII / KILAUEA / EAST RIFT ZONE / SHIELD STAGE	SUMMIT	19.33	-155.11	19.33	-155.11			OUTCROP			SUBAERIAL	VOLCANIC ROCK	THOLEIITE				8	1971		MINERAL / COMPONENT (INCL. GROUNDMASS)	OLIVINE					PRIMARY	39.7727					13.0836		0.201804	EMP (EPMA)			45.9892		0.306978
0.853118	[20849] LYNN K. A. (2017)	samp. AUG-71		HAWAIIAN ISLANDS / HAWAII / KILAUEA / EAST RIFT ZONE / SHIELD STAGE	SUMMIT	19.33	-155.11	19.33	-155.11			OUTCROP			SUBAERIAL	VOLCANIC ROCK	THOLEIITE				8	1971		MINERAL / COMPONENT (INCL. GROUNDMASS)	OLIVINE					PRIMARY	39.6037					13.9019		0.21279	EMP (EPMA)			45.2979		0.267115
0.859803	[20849] LYNN K. A. (2017)	samp. 14-APR-72		HAWAIIAN ISLANDS / HAWAII / KILAUEA / EAST RIFT ZONE / SHIELD STAGE		19.33	-155.11	19.33	-155.11			OUTCROP			SUBAERIAL	VOLCANIC ROCK	THOLEIITE			14	4	1972		MINERAL / COMPONENT (INCL. GROUNDMASS)	OLIVINE					PRIMARY	39.9252					13.3646		0.218453	EMP (EPMA)			45.9812		0.344748
0.840186	[20849] LYNN K. A. (2017)	samp. 14-APR-72		HAWAIIAN ISLANDS / HAWAII / KILAUEA / EAST RIFT ZONE / SHIELD STAGE		19.33	-155.11	19.33	-155.11			OUTCROP			SUBAERIAL	VOLCANIC ROCK	THOLEIITE			14	4	1972		MINERAL / COMPONENT (INCL. GROUNDMASS)	OLIVINE					PRIMARY	39.5362					15.0591		0.218075	EMP (EPMA)			44.4141		0.265555
0.840314	[20849] LYNN K. A. (2017)	samp. 14-APR-72		HAWAIIAN ISLANDS / HAWAII / KILAUEA / EAST RIFT ZONE / SHIELD STAGE		19.33	-155.11	19.33	-155.11			OUTCROP			SUBAERIAL	VOLCANIC ROCK	THOLEIITE			14	4	1972		MINERAL / COMPONENT (INCL. GROUNDMASS)	OLIVINE					PRIMARY	39.3655					15.0233		0.219773	EMP (EPMA)			44.3507		0.249353
0.87421	[20849] LYNN K. A. (2017)	samp. 14-APR-72		HAWAIIAN ISLANDS / HAWAII / KILAUEA / EAST RIFT ZONE / SHIELD STAGE		19.33	-155.11	19.33	-155.11			OUTCROP			SUBAERIAL	VOLCANIC ROCK	THOLEIITE			14	4	1972		MINERAL / COMPONENT (INCL. GROUNDMASS)	OLIVINE					PRIMARY	40.1866					12.1253		0.226173	EMP (EPMA)			47.2744		0.379391
0.836019	[20849] LYNN K. A. (2017)	samp. 14-APR-72		HAWAIIAN ISLANDS / HAWAII / KILAUEA / EAST RIFT ZONE / SHIELD STAGE		19.33	-155.11	19.33	-155.11			OUTCROP			SUBAERIAL	VOLCANIC ROCK	THOLEIITE			14	4	1972		MINERAL / COMPONENT (INCL. GROUNDMASS)	OLIVINE					PRIMARY	39.3842					15.3833		0.215556	EMP (EPMA)			43.998		0.24628
0.834	[20849] LYNN K. A. (2017)	samp. 14-APR-72		HAWAIIAN ISLANDS / HAWAII / KILAUEA / EAST RIFT ZONE / SHIELD STAGE		19.33	-155.11	19.33	-155.11			OUTCROP			SUBAERIAL	VOLCANIC ROCK	THOLEIITE			14	4	1972		MINERAL / COMPONENT (INCL. GROUNDMASS)	OLIVINE					PRIMARY	39.2673					15.5271		0.188422	EMP (EPMA)			43.7633		0.283266
0.883381	[20849] LYNN K. A. (2017)	samp. 14-APR-72		HAWAIIAN ISLANDS / HAWAII / KILAUEA / EAST RIFT ZONE / SHIELD STAGE		19.33	-155.11	19.33	-155.11			OUTCROP			SUBAERIAL	VOLCANIC ROCK	THOLEIITE			14	4	1972		MINERAL / COMPONENT (INCL. GROUNDMASS)	OLIVINE					PRIMARY	40.1142					11.257		0.184621	EMP (EPMA)			47.8367		0.359732
0.836535	[20849] LYNN K. A. (2017)	samp. 14-APR-72		HAWAIIAN ISLANDS / HAWAII / KILAUEA / EAST RIFT ZONE / SHIELD STAGE		19.33	-155.11	19.33	-155.11			OUTCROP			SUBAERIAL	VOLCANIC ROCK	THOLEIITE			14	4	1972		MINERAL / COMPONENT (INCL. GROUNDMASS)	OLIVINE					PRIMARY	39.5595					15.3637		0.214325	EMP (EPMA)			44.108		0.252368
0.823378	[20849] LYNN K. A. (2017)	samp. 14-APR-72		HAWAIIAN ISLANDS / HAWAII / KILAUEA / EAST RIFT ZONE / SHIELD STAGE		19.33	-155.11	19.33	-155.11			OUTCROP			SUBAERIAL	VOLCANIC ROCK	THOLEIITE			14	4	1972		MINERAL / COMPONENT (INCL. GROUNDMASS)	OLIVINE					PRIMARY	39.3187					16.4498		0.208331	EMP (EPMA)			43.0207		0.214638
0.866527	[20849] LYNN K. A. (2017)	samp. 14-APR-72		HAWAIIAN ISLANDS / HAWAII / KILAUEA / EAST RIFT ZONE / SHIELD STAGE		19.33	-155.11	19.33	-155.11			OUTCROP			SUBAERIAL	VOLCANIC ROCK	THOLEIITE			14	4	1972		MINERAL / COMPONENT (INCL. GROUNDMASS)	OLIVINE					PRIMARY	39.9603					12.7788		0.19983	EMP (EPMA)			46.5416		0.349619
0.818376	[20849] LYNN K. A. (2017)	samp. 14-APR-72		HAWAIIAN ISLANDS / HAWAII / KILAUEA / EAST RIFT ZONE / SHIELD STAGE		19.33	-155.11	19.33	-155.11			OUTCROP			SUBAERIAL	VOLCANIC ROCK	THOLEIITE			14	4	1972		MINERAL / COMPONENT (INCL. GROUNDMASS)	OLIVINE					PRIMARY	39.2847					16.8429		0.209849	EMP (EPMA)			42.5752		0.247758
0.84621	[20849] LYNN K. A. (2017)	samp. 14-APR-72		HAWAIIAN ISLANDS / HAWAII / KILAUEA / EAST RIFT ZONE / SHIELD STAGE		19.33	-155.11	19.33	-155.11			OUTCROP			SUBAERIAL	VOLCANIC ROCK	THOLEIITE			14	4	1972		MINERAL / COMPONENT (INCL. GROUNDMASS)	OLIVINE					PRIMARY	39.6314					14.5393		0.203834	EMP (EPMA)			44.8803		0.33021
0.850826	[20849] LYNN K. A. (2017)	samp. 14-APR-72		HAWAIIAN ISLANDS / HAWAII / KILAUEA / EAST RIFT ZONE / SHIELD STAGE		19.33	-155.11	19.33	-155.11			OUTCROP			SUBAERIAL	VOLCANIC ROCK	THOLEIITE			14	4	1972		MINERAL / COMPONENT (INCL. GROUNDMASS)	OLIVINE					PRIMARY	39.6702					14.0827		0.233097	EMP (EPMA)			45.0605		0.329949
0.833901	[20849] LYNN K. A. (2017)	samp. 14-APR-72		HAWAIIAN ISLANDS / HAWAII / KILAUEA / EAST RIFT ZONE / SHIELD STAGE		19.33	-155.11	19.33	-155.11			OUTCROP			SUBAERIAL	VOLCANIC ROCK	THOLEIITE			14	4	1972		MINERAL / COMPONENT (INCL. GROUNDMASS)	OLIVINE					PRIMARY	39.4476					15.5802		0.212162	EMP (EPMA)			43.8815		0.250974
0.848805	[20849] LYNN K. A. (2017)	samp. 14-APR-72		HAWAIIAN ISLANDS / HAWAII / KILAUEA / EAST RIFT ZONE / SHIELD STAGE		19.33	-155.11	19.33	-155.11			OUTCROP			SUBAERIAL	VOLCANIC ROCK	THOLEIITE			14	4	1972		MINERAL / COMPONENT (INCL. GROUNDMASS)	OLIVINE					PRIMARY	39.5929					14.2939		0.175894	EMP (EPMA)			45.0178		0.323076
0.833631	[20849] LYNN K. A. (2017)	samp. 14-APR-72		HAWAIIAN ISLANDS / HAWAII / KILAUEA / EAST RIFT ZONE / SHIELD STAGE		19.33	-155.11	19.33	-155.11			OUTCROP			SUBAERIAL	VOLCANIC ROCK	THOLEIITE			14	4	1972		MINERAL / COMPONENT (INCL. GROUNDMASS)	OLIVINE					PRIMARY	39.2659					15.5674		0.213421	EMP (EPMA)			43.7603		0.247986
0.838367	[20849] LYNN K. A. (2017)	samp. 14-APR-72		HAWAIIAN ISLANDS / HAWAII / KILAUEA / EAST RIFT ZONE / SHIELD STAGE		19.33	-155.11	19.33	-155.11			OUTCROP			SUBAERIAL	VOLCANIC ROCK	THOLEIITE			14	4	1972		MINERAL / COMPONENT (INCL. GROUNDMASS)	OLIVINE					PRIMARY	39.5141					15.1628		0.192179	EMP (EPMA)			44.121		0.277833
0.868687	[20849] LYNN K. A. (2017)	samp. 14-APR-72		HAWAIIAN ISLANDS / HAWAII / KILAUEA / EAST RIFT ZONE / SHIELD STAGE		19.33	-155.11	19.33	-155.11			OUTCROP			SUBAERIAL	VOLCANIC ROCK	THOLEIITE			14	4	1972		MINERAL / COMPONENT (INCL. GROUNDMASS)	OLIVINE					PRIMARY	39.9111					12.4438		0.183958	EMP (EPMA)			46.1818		0.344785
0.809192	[20849] LYNN K. A. (2017)	samp. 3-JUL-83	257-3-JUL-83	HAWAIIAN ISLANDS / HAWAII / KILAUEA / EAST RIFT ZONE / SHIELD STAGE / PUU OO ERUPTION		19.33	-155.11	19.33	-155.11			OUTCROP			SUBAERIAL	VOLCANIC ROCK	THOLEIITE							MINERAL / COMPONENT (INCL. GROUNDMASS)	OLIVINE					PRIMARY	38.3784					17.9111		0.245865	EMP (EPMA)			42.6127	0.232685	0.239302
0.823687	[20849] LYNN K. A. (2017)	samp. 3-JUL-83	257-3-JUL-83	HAWAIIAN ISLANDS / HAWAII / KILAUEA / EAST RIFT ZONE / SHIELD STAGE / PUU OO ERUPTION		19.33	-155.11	19.33	-155.11			OUTCROP			SUBAERIAL	VOLCANIC ROCK	THOLEIITE							MINERAL / COMPONENT (INCL. GROUNDMASS)	OLIVINE					PRIMARY	38.5145					16.6391		0.238883	EMP (EPMA)			43.6083	0.219961	0.262826
0.873472	[20849] LYNN K. A. (2017)	samp. 3-JUL-83	257-3-JUL-83	HAWAIIAN ISLANDS / HAWAII / KILAUEA / EAST RIFT ZONE / SHIELD STAGE / PUU OO ERUPTION		19.33	-155.11	19.33	-155.11			OUTCROP			SUBAERIAL	VOLCANIC ROCK	THOLEIITE							MINERAL / COMPONENT (INCL. GROUNDMASS)	OLIVINE					PRIMARY	39.261					12.1758		0.224766	EMP (EPMA)			47.1544	0.164509	0.390084
0.812226	[20849] LYNN K. A. (2017)	samp. 3-JUL-83	257-3-JUL-83	HAWAIIAN ISLANDS / HAWAII / KILAUEA / EAST RIFT ZONE / SHIELD STAGE / PUU OO ERUPTION		19.33	-155.11	19.33	-155.11			OUTCROP			SUBAERIAL	VOLCANIC ROCK	THOLEIITE							MINERAL / COMPONENT (INCL. GROUNDMASS)	OLIVINE					PRIMARY	38.3013					17.6293		0.225625	EMP (EPMA)			42.7798	0.235354	0.254151
0.825934	[20849] LYNN K. A. (2017)	samp. 3-JUL-83	257-3-JUL-83	HAWAIIAN ISLANDS / HAWAII / KILAUEA / EAST RIFT ZONE / SHIELD STAGE / PUU OO ERUPTION		19.33	-155.11	19.33	-155.11			OUTCROP			SUBAERIAL	VOLCANIC ROCK	THOLEIITE							MINERAL / COMPONENT (INCL. GROUNDMASS)	OLIVINE					PRIMARY	38.5639					16.4904		0.165619	EMP (EPMA)			43.896	0.223078	0.267432
0.821431	[20849] LYNN K. A. (2017)	samp. 3-JUL-83	257-3-JUL-83	HAWAIIAN ISLANDS / HAWAII / KILAUEA / EAST RIFT ZONE / SHIELD STAGE / PUU OO ERUPTION		19.33	-155.11	19.33	-155.11			OUTCROP			SUBAERIAL	VOLCANIC ROCK	THOLEIITE							MINERAL / COMPONENT (INCL. GROUNDMASS)	OLIVINE					PRIMARY	38.4035					16.9024		0.243468	EMP (EPMA)			43.6191	0.217094	0.258201
0.800957	[20849] LYNN K. A. (2017)	samp. 3-JUL-83	257-3-JUL-83	HAWAIIAN ISLANDS / HAWAII / KILAUEA / EAST RIFT ZONE / SHIELD STAGE / PUU OO ERUPTION		19.33	-155.11	19.33	-155.11			OUTCROP			SUBAERIAL	VOLCANIC ROCK	THOLEIITE							MINERAL / COMPONENT (INCL. GROUNDMASS)	OLIVINE					PRIMARY	38.1253					18.6013		0.235244	EMP (EPMA)			41.992	0.240143	0.239222
0.800978	[20849] LYNN K. A. (2017)	samp. 3-JUL-83	257-3-JUL-83	HAWAIIAN ISLANDS / HAWAII / KILAUEA / EAST RIFT ZONE / SHIELD STAGE / PUU OO ERUPTION		19.33	-155.11	19.33	-155.11			OUTCROP			SUBAERIAL	VOLCANIC ROCK	THOLEIITE							MINERAL / COMPONENT (INCL. GROUNDMASS)	OLIVINE					PRIMARY	38.1278					18.5987		0.23673	EMP (EPMA)			41.9918	0.239769	0.242842
0.852229	[20849] LYNN K. A. (2017)	samp. 3-JUL-83	257-3-JUL-83	HAWAIIAN ISLANDS / HAWAII / KILAUEA / EAST RIFT ZONE / SHIELD STAGE / PUU OO ERUPTION		19.33	-155.11	19.33	-155.11			OUTCROP			SUBAERIAL	VOLCANIC ROCK	THOLEIITE							MINERAL / COMPONENT (INCL. GROUNDMASS)	OLIVINE					PRIMARY	38.8862					14.1267		0.226283	EMP (EPMA)			45.7056	0.179811	0.376209
0.813064	[20849] LYNN K. A. (2017)	samp. 3-JUL-83	257-3-JUL-83	HAWAIIAN ISLANDS / HAWAII / KILAUEA / EAST RIFT ZONE / SHIELD STAGE / PUU OO ERUPTION		19.33	-155.11	19.33	-155.11			OUTCROP			SUBAERIAL	VOLCANIC ROCK	THOLEIITE							MINERAL / COMPONENT (INCL. GROUNDMASS)	OLIVINE					PRIMARY	38.3704					17.6389		0.220626	EMP (EPMA)			43.0393	0.228673	0.258486
0.828411	[20849] LYNN K. A. (2017)	samp. 24-JUL-83		HAWAIIAN ISLANDS / HAWAII / KILAUEA / EAST RIFT ZONE / SHIELD STAGE / PUU OO ERUPTION		19.33	-155.11	19.33	-155.11			OUTCROP			SUBAERIAL	VOLCANIC ROCK	THOLEIITE			24	7	1983		MINERAL / COMPONENT (INCL. GROUNDMASS)	OLIVINE					PRIMARY	39.3139					16.2225		0.239729	EMP (EPMA)			43.9376	0.212689	0.264185
0.826112	[20849] LYNN K. A. (2017)	samp. 24-JUL-83		HAWAIIAN ISLANDS / HAWAII / KILAUEA / EAST RIFT ZONE / SHIELD STAGE / PUU OO ERUPTION		19.33	-155.11	19.33	-155.11			OUTCROP			SUBAERIAL	VOLCANIC ROCK	THOLEIITE			24	7	1983		MINERAL / COMPONENT (INCL. GROUNDMASS)	OLIVINE					PRIMARY	39.3457					16.4093		0.232817	EMP (EPMA)			43.734	0.214107	0.266614
0.815698	[20849] LYNN K. A. (2017)	samp. 24-JUL-83		HAWAIIAN ISLANDS / HAWAII / KILAUEA / EAST RIFT ZONE / SHIELD STAGE / PUU OO ERUPTION		19.33	-155.11	19.33	-155.11			OUTCROP			SUBAERIAL	VOLCANIC ROCK	THOLEIITE			24	7	1983		MINERAL / COMPONENT (INCL. GROUNDMASS)	OLIVINE					PRIMARY	39.1574					17.3044		0.218746	EMP (EPMA)			42.9655	0.229146	0.265925
0.815562	[20849] LYNN K. A. (2017)	samp. 24-JUL-83		HAWAIIAN ISLANDS / HAWAII / KILAUEA / EAST RIFT ZONE / SHIELD STAGE / PUU OO ERUPTION		19.33	-155.11	19.33	-155.11			OUTCROP			SUBAERIAL	VOLCANIC ROCK	THOLEIITE			24	7	1983		MINERAL / COMPONENT (INCL. GROUNDMASS)	OLIVINE					PRIMARY	39.1075					17.3397		0.212291	EMP (EPMA)			43.0139	0.225571	0.267481
0.794819	[20849] LYNN K. A. (2017)	samp. 24-JUL-83		HAWAIIAN ISLANDS / HAWAII / KILAUEA / EAST RIFT ZONE / SHIELD STAGE / PUU OO ERUPTION		19.33	-155.11	19.33	-155.11			OUTCROP			SUBAERIAL	VOLCANIC ROCK	THOLEIITE			24	7	1983		MINERAL / COMPONENT (INCL. GROUNDMASS)	OLIVINE					PRIMARY	38.7983					19.1054		0.191241	EMP (EPMA)			41.5192	0.252238	0.231013
0.836859	[20849] LYNN K. A. (2017)	samp. 24-JUL-83		HAWAIIAN ISLANDS / HAWAII / KILAUEA / EAST RIFT ZONE / SHIELD STAGE / PUU OO ERUPTION		19.33	-155.11	19.33	-155.11			OUTCROP			SUBAERIAL	VOLCANIC ROCK	THOLEIITE			24	7	1983		MINERAL / COMPONENT (INCL. GROUNDMASS)	OLIVINE					PRIMARY	39.376					15.4665		0.23327	EMP (EPMA)			44.5087	0.212115	0.263562
0.860066	[20849] LYNN K. A. (2017)	samp. 24-JUL-83		HAWAIIAN ISLANDS / HAWAII / KILAUEA / EAST RIFT ZONE / SHIELD STAGE / PUU OO ERUPTION		19.33	-155.11	19.33	-155.11			OUTCROP			SUBAERIAL	VOLCANIC ROCK	THOLEIITE			24	7	1983		MINERAL / COMPONENT (INCL. GROUNDMASS)	OLIVINE					PRIMARY	39.6646					13.4263		0.215099	EMP (EPMA)			46.2942	0.174358	0.323298
0.833022	[20849] LYNN K. A. (2017)	samp. 24-JUL-83		HAWAIIAN ISLANDS / HAWAII / KILAUEA / EAST RIFT ZONE / SHIELD STAGE / PUU OO ERUPTION		19.33	-155.11	19.33	-155.11			OUTCROP			SUBAERIAL	VOLCANIC ROCK	THOLEIITE			24	7	1983		MINERAL / COMPONENT (INCL. GROUNDMASS)	OLIVINE					PRIMARY	39.3633					15.8733		0.227151	EMP (EPMA)			44.4248	0.210666	0.266719
0.840846	[20849] LYNN K. A. (2017)	samp. 24-JUL-83		HAWAIIAN ISLANDS / HAWAII / KILAUEA / EAST RIFT ZONE / SHIELD STAGE / PUU OO ERUPTION		19.33	-155.11	19.33	-155.11			OUTCROP			SUBAERIAL	VOLCANIC ROCK	THOLEIITE			24	7	1983		MINERAL / COMPONENT (INCL. GROUNDMASS)	OLIVINE					PRIMARY	39.3413					15.1242		0.219137	EMP (EPMA)			44.8267	0.202746	0.303281
0.801301	[20849] LYNN K. A. (2017)	samp. 26-JUL-83	257-26-JUL-83	HAWAIIAN ISLANDS / HAWAII / KILAUEA / EAST RIFT ZONE / SHIELD STAGE / PUU OO ERUPTION		19.33	-155.11	19.33	-155.11			OUTCROP			SUBAERIAL	VOLCANIC ROCK	THOLEIITE			26	7	1983		MINERAL / COMPONENT (INCL. GROUNDMASS)	OLIVINE					PRIMARY	38.2376					18.5595		0.245949	EMP (EPMA)			41.9882	0.24339	0.224954
0.870787	[20849] LYNN K. A. (2017)	samp. 26-JUL-83	257-26-JUL-83	HAWAIIAN ISLANDS / HAWAII / KILAUEA / EAST RIFT ZONE / SHIELD STAGE / PUU OO ERUPTION		19.33	-155.11	19.33	-155.11			OUTCROP			SUBAERIAL	VOLCANIC ROCK	THOLEIITE			26	7	1983		MINERAL / COMPONENT (INCL. GROUNDMASS)	OLIVINE					PRIMARY	39.2433					12.4429		0.246304	EMP (EPMA)			47.0424	0.165819	0.37184
0.839012	[20849] LYNN K. A. (2017)	samp. 26-JUL-83	257-26-JUL-83	HAWAIIAN ISLANDS / HAWAII / KILAUEA / EAST RIFT ZONE / SHIELD STAGE / PUU OO ERUPTION		19.33	-155.11	19.33	-155.11			OUTCROP			SUBAERIAL	VOLCANIC ROCK	THOLEIITE			26	7	1983		MINERAL / COMPONENT (INCL. GROUNDMASS)	OLIVINE					PRIMARY	38.6271					15.2322		0.248047	EMP (EPMA)			44.535	0.206044	0.270367
0.845299	[20849] LYNN K. A. (2017)	samp. 26-JUL-83	257-26-JUL-83	HAWAIIAN ISLANDS / HAWAII / KILAUEA / EAST RIFT ZONE / SHIELD STAGE / PUU OO ERUPTION		19.33	-155.11	19.33	-155.11			OUTCROP			SUBAERIAL	VOLCANIC ROCK	THOLEIITE			26	7	1983		MINERAL / COMPONENT (INCL. GROUNDMASS)	OLIVINE					PRIMARY	38.8017					14.734		0.254361	EMP (EPMA)			45.1647	0.199977	0.308151
0.828005	[20849] LYNN K. A. (2017)	samp. 26-JUL-83	257-26-JUL-83	HAWAIIAN ISLANDS / HAWAII / KILAUEA / EAST RIFT ZONE / SHIELD STAGE / PUU OO ERUPTION		19.33	-155.11	19.33	-155.11			OUTCROP			SUBAERIAL	VOLCANIC ROCK	THOLEIITE			26	7	1983		MINERAL / COMPONENT (INCL. GROUNDMASS)	OLIVINE					PRIMARY	38.4991					16.2414		0.206174	EMP (EPMA)			43.8636	0.203745	0.313606
0.818715	[20849] LYNN K. A. (2017)	samp. 26-JUL-83	257-26-JUL-83	HAWAIIAN ISLANDS / HAWAII / KILAUEA / EAST RIFT ZONE / SHIELD STAGE / PUU OO ERUPTION		19.33	-155.11	19.33	-155.11			OUTCROP			SUBAERIAL	VOLCANIC ROCK	THOLEIITE			26	7	1983		MINERAL / COMPONENT (INCL. GROUNDMASS)	OLIVINE					PRIMARY	38.3859					17.0982		0.209672	EMP (EPMA)			43.3196	0.233549	0.262787
0.820403	[20849] LYNN K. A. (2017)	samp. 26-JUL-83	257-26-JUL-83	HAWAIIAN ISLANDS / HAWAII / KILAUEA / EAST RIFT ZONE / SHIELD STAGE / PUU OO ERUPTION		19.33	-155.11	19.33	-155.11			OUTCROP			SUBAERIAL	VOLCANIC ROCK	THOLEIITE			26	7	1983		MINERAL / COMPONENT (INCL. GROUNDMASS)	OLIVINE					PRIMARY	38.4186					16.8592		0.240325	EMP (EPMA)			43.2044	0.21551	0.285782
0.836118	[20849] LYNN K. A. (2017)	samp. 26-JUL-83	257-26-JUL-83	HAWAIIAN ISLANDS / HAWAII / KILAUEA / EAST RIFT ZONE / SHIELD STAGE / PUU OO ERUPTION		19.33	-155.11	19.33	-155.11			OUTCROP			SUBAERIAL	VOLCANIC ROCK	THOLEIITE			26	7	1983		MINERAL / COMPONENT (INCL. GROUNDMASS)	OLIVINE					PRIMARY	38.64					15.5295		0.251872	EMP (EPMA)			44.4483	0.205779	0.268598
0.811575	[20849] LYNN K. A. (2017)	samp. 26-JUL-83	257-26-JUL-83	HAWAIIAN ISLANDS / HAWAII / KILAUEA / EAST RIFT ZONE / SHIELD STAGE / PUU OO ERUPTION		19.33	-155.11	19.33	-155.11			OUTCROP			SUBAERIAL	VOLCANIC ROCK	THOLEIITE			26	7	1983		MINERAL / COMPONENT (INCL. GROUNDMASS)	OLIVINE					PRIMARY	38.2425					17.729		0.234943	EMP (EPMA)			42.8388	0.233635	0.233238
0.799759	[20849] LYNN K. A. (2017)	samp. 26-JUL-83	257-26-JUL-83	HAWAIIAN ISLANDS / HAWAII / KILAUEA / EAST RIFT ZONE / SHIELD STAGE / PUU OO ERUPTION		19.33	-155.11	19.33	-155.11			OUTCROP			SUBAERIAL	VOLCANIC ROCK	THOLEIITE			26	7	1983		MINERAL / COMPONENT (INCL. GROUNDMASS)	OLIVINE					PRIMARY	38.1155					18.7306		0.210297	EMP (EPMA)			41.9681	0.248919	0.233241
0.809729	[20849] LYNN K. A. (2017)	samp. 26-JUL-83	257-26-JUL-83	HAWAIIAN ISLANDS / HAWAII / KILAUEA / EAST RIFT ZONE / SHIELD STAGE / PUU OO ERUPTION		19.33	-155.11	19.33	-155.11			OUTCROP			SUBAERIAL	VOLCANIC ROCK	THOLEIITE			26	7	1983		MINERAL / COMPONENT (INCL. GROUNDMASS)	OLIVINE					PRIMARY	38.529					17.6965		0.233106	EMP (EPMA)			42.2492	0.238678	0.232281
0.816892	[20849] LYNN K. A. (2017)	samp. 26-JUL-83	257-26-JUL-83	HAWAIIAN ISLANDS / HAWAII / KILAUEA / EAST RIFT ZONE / SHIELD STAGE / PUU OO ERUPTION		19.33	-155.11	19.33	-155.11			OUTCROP			SUBAERIAL	VOLCANIC ROCK	THOLEIITE			26	7	1983		MINERAL / COMPONENT (INCL. GROUNDMASS)	OLIVINE					PRIMARY	38.9222					17.0726		0.243794	EMP (EPMA)			42.7286	0.227965	0.237715
0.812168	[20849] LYNN K. A. (2017)	samp. 26-JUL-83	257-26-JUL-83	HAWAIIAN ISLANDS / HAWAII / KILAUEA / EAST RIFT ZONE / SHIELD STAGE / PUU OO ERUPTION		19.33	-155.11	19.33	-155.11			OUTCROP			SUBAERIAL	VOLCANIC ROCK	THOLEIITE			26	7	1983		MINERAL / COMPONENT (INCL. GROUNDMASS)	OLIVINE					PRIMARY	38.9742					17.515		0.220629	EMP (EPMA)			42.4862	0.233475	0.260466
0.794799	[20849] LYNN K. A. (2017)	samp. 26-JUL-83	257-26-JUL-83	HAWAIIAN ISLANDS / HAWAII / KILAUEA / EAST RIFT ZONE / SHIELD STAGE / PUU OO ERUPTION		19.33	-155.11	19.33	-155.11			OUTCROP			SUBAERIAL	VOLCANIC ROCK	THOLEIITE			26	7	1983		MINERAL / COMPONENT (INCL. GROUNDMASS)	OLIVINE					PRIMARY	38.6482					18.9466		0.218757	EMP (EPMA)			41.1692	0.245082	0.231069
0.817487	[20849] LYNN K. A. (2017)	samp. 26-JUL-83	257-26-JUL-83	HAWAIIAN ISLANDS / HAWAII / KILAUEA / EAST RIFT ZONE / SHIELD STAGE / PUU OO ERUPTION		19.33	-155.11	19.33	-155.11			OUTCROP			SUBAERIAL	VOLCANIC ROCK	THOLEIITE			26	7	1983		MINERAL / COMPONENT (INCL. GROUNDMASS)	OLIVINE					PRIMARY	38.8357					16.9477		0.239705	EMP (EPMA)			42.5853	0.226273	0.238104
0.880293	[20849] LYNN K. A. (2017)	samp. 26-JUL-83	257-26-JUL-83	HAWAIIAN ISLANDS / HAWAII / KILAUEA / EAST RIFT ZONE / SHIELD STAGE / PUU OO ERUPTION		19.33	-155.11	19.33	-155.11			OUTCROP			SUBAERIAL	VOLCANIC ROCK	THOLEIITE			26	7	1983		MINERAL / COMPONENT (INCL. GROUNDMASS)	OLIVINE					PRIMARY	39.81					11.4345		0.217489	EMP (EPMA)			47.1724	0.156812	0.395321
0.811658	[20849] LYNN K. A. (2017)	samp. 26-JUL-83	257-26-JUL-83	HAWAIIAN ISLANDS / HAWAII / KILAUEA / EAST RIFT ZONE / SHIELD STAGE / PUU OO ERUPTION		19.33	-155.11	19.33	-155.11			OUTCROP			SUBAERIAL	VOLCANIC ROCK	THOLEIITE			26	7	1983		MINERAL / COMPONENT (INCL. GROUNDMASS)	OLIVINE					PRIMARY	38.6951					17.5057		0.191968	EMP (EPMA)			42.3222	0.227171	0.255061
0.805808	[20849] LYNN K. A. (2017)	samp. 26-JUL-83	257-26-JUL-83	HAWAIIAN ISLANDS / HAWAII / KILAUEA / EAST RIFT ZONE / SHIELD STAGE / PUU OO ERUPTION		19.33	-155.11	19.33	-155.11			OUTCROP			SUBAERIAL	VOLCANIC ROCK	THOLEIITE			26	7	1983		MINERAL / COMPONENT (INCL. GROUNDMASS)	OLIVINE					PRIMARY	38.7041					18.0485		0.225149	EMP (EPMA)			42.0149	0.236301	0.246039
0.805545	[20849] LYNN K. A. (2017)	samp. 26-JUL-83	257-26-JUL-83	HAWAIIAN ISLANDS / HAWAII / KILAUEA / EAST RIFT ZONE / SHIELD STAGE / PUU OO ERUPTION		19.33	-155.11	19.33	-155.11			OUTCROP			SUBAERIAL	VOLCANIC ROCK	THOLEIITE			26	7	1983		MINERAL / COMPONENT (INCL. GROUNDMASS)	OLIVINE					PRIMARY	38.6733					18.1114		0.231651	EMP (EPMA)			42.0904	0.239814	0.238395
0.810382	[20849] LYNN K. A. (2017)	samp. 16-AUG-83	257-16-AUG-83	HAWAIIAN ISLANDS / HAWAII / KILAUEA / EAST RIFT ZONE / SHIELD STAGE / PUU OO ERUPTION		19.33	-155.11	19.33	-155.11			OUTCROP			SUBAERIAL	VOLCANIC ROCK	THOLEIITE			16	8	1983		MINERAL / COMPONENT (INCL. GROUNDMASS)	OLIVINE					PRIMARY	37.9903					17.7326		0.236651	EMP (EPMA)			42.5152	0.235823	0.239523
0.847488	[20849] LYNN K. A. (2017)	samp. 16-AUG-83	257-16-AUG-83	HAWAIIAN ISLANDS / HAWAII / KILAUEA / EAST RIFT ZONE / SHIELD STAGE / PUU OO ERUPTION		19.33	-155.11	19.33	-155.11			OUTCROP			SUBAERIAL	VOLCANIC ROCK	THOLEIITE			16	8	1983		MINERAL / COMPONENT (INCL. GROUNDMASS)	OLIVINE					PRIMARY	38.6341					14.504		0.227605	EMP (EPMA)			45.2145	0.192439	0.314677
0.831347	[20849] LYNN K. A. (2017)	samp. 16-AUG-83	257-16-AUG-83	HAWAIIAN ISLANDS / HAWAII / KILAUEA / EAST RIFT ZONE / SHIELD STAGE / PUU OO ERUPTION		19.33	-155.11	19.33	-155.11			OUTCROP			SUBAERIAL	VOLCANIC ROCK	THOLEIITE			16	8	1983		MINERAL / COMPONENT (INCL. GROUNDMASS)	OLIVINE					PRIMARY	38.4746					15.989		0.220007	EMP (EPMA)			44.2151	0.21108	0.271314
0.849727	[20849] LYNN K. A. (2017)	samp. 16-AUG-83	257-16-AUG-83	HAWAIIAN ISLANDS / HAWAII / KILAUEA / EAST RIFT ZONE / SHIELD STAGE / PUU OO ERUPTION		19.33	-155.11	19.33	-155.11			OUTCROP			SUBAERIAL	VOLCANIC ROCK	THOLEIITE			16	8	1983		MINERAL / COMPONENT (INCL. GROUNDMASS)	OLIVINE					PRIMARY	38.5985					14.343		0.225102	EMP (EPMA)			45.4991	0.182993	0.285725
0.824491	[20849] LYNN K. A. (2017)	samp. 16-AUG-83	257-16-AUG-83	HAWAIIAN ISLANDS / HAWAII / KILAUEA / EAST RIFT ZONE / SHIELD STAGE / PUU OO ERUPTION		19.33	-155.11	19.33	-155.11			OUTCROP			SUBAERIAL	VOLCANIC ROCK	THOLEIITE			16	8	1983		MINERAL / COMPONENT (INCL. GROUNDMASS)	OLIVINE					PRIMARY	38.3072					16.581		0.225761	EMP (EPMA)			43.6979	0.217041	0.288356
0.810833	[20849] LYNN K. A. (2017)	samp. 16-AUG-83	257-16-AUG-83	HAWAIIAN ISLANDS / HAWAII / KILAUEA / EAST RIFT ZONE / SHIELD STAGE / PUU OO ERUPTION		19.33	-155.11	19.33	-155.11			OUTCROP			SUBAERIAL	VOLCANIC ROCK	THOLEIITE			16	8	1983		MINERAL / COMPONENT (INCL. GROUNDMASS)	OLIVINE					PRIMARY	38.1166					17.7584		0.235295	EMP (EPMA)			42.7026	0.225729	0.278868
0.81137	[20849] LYNN K. A. (2017)	samp. 16-AUG-83	257-16-AUG-83	HAWAIIAN ISLANDS / HAWAII / KILAUEA / EAST RIFT ZONE / SHIELD STAGE / PUU OO ERUPTION		19.33	-155.11	19.33	-155.11			OUTCROP			SUBAERIAL	VOLCANIC ROCK	THOLEIITE			16	8	1983		MINERAL / COMPONENT (INCL. GROUNDMASS)	OLIVINE					PRIMARY	38.0635					17.7295		0.242741	EMP (EPMA)			42.7826	0.235105	0.238981
0.806994	[20849] LYNN K. A. (2017)	samp. 16-AUG-83	257-16-AUG-83	HAWAIIAN ISLANDS / HAWAII / KILAUEA / EAST RIFT ZONE / SHIELD STAGE / PUU OO ERUPTION		19.33	-155.11	19.33	-155.11			OUTCROP			SUBAERIAL	VOLCANIC ROCK	THOLEIITE			16	8	1983		MINERAL / COMPONENT (INCL. GROUNDMASS)	OLIVINE					PRIMARY	37.986					18.0909		0.220013	EMP (EPMA)			42.4348	0.239079	0.24322
0.814858	[20849] LYNN K. A. (2017)	samp. 16-AUG-83	257-16-AUG-83	HAWAIIAN ISLANDS / HAWAII / KILAUEA / EAST RIFT ZONE / SHIELD STAGE / PUU OO ERUPTION		19.33	-155.11	19.33	-155.11			OUTCROP			SUBAERIAL	VOLCANIC ROCK	THOLEIITE			16	8	1983		MINERAL / COMPONENT (INCL. GROUNDMASS)	OLIVINE					PRIMARY	38.1051					17.3726		0.24258	EMP (EPMA)			42.8945	0.23083	0.251975
0.81349	[20849] LYNN K. A. (2017)	samp. 16-AUG-83	257-16-AUG-83	HAWAIIAN ISLANDS / HAWAII / KILAUEA / EAST RIFT ZONE / SHIELD STAGE / PUU OO ERUPTION		19.33	-155.11	19.33	-155.11			OUTCROP			SUBAERIAL	VOLCANIC ROCK	THOLEIITE			16	8	1983		MINERAL / COMPONENT (INCL. GROUNDMASS)	OLIVINE					PRIMARY	38.122					17.4699		0.231709	EMP (EPMA)			42.7466	0.221456	0.284365
0.807142	[20849] LYNN K. A. (2017)	samp. 16-AUG-83	257-16-AUG-83	HAWAIIAN ISLANDS / HAWAII / KILAUEA / EAST RIFT ZONE / SHIELD STAGE / PUU OO ERUPTION		19.33	-155.11	19.33	-155.11			OUTCROP			SUBAERIAL	VOLCANIC ROCK	THOLEIITE			16	8	1983		MINERAL / COMPONENT (INCL. GROUNDMASS)	OLIVINE					PRIMARY	38.7279					17.8686		0.219376	EMP (EPMA)			41.9532	0.239492	0.253472
0.81732	[20849] LYNN K. A. (2017)	samp. 16-AUG-83	257-16-AUG-83	HAWAIIAN ISLANDS / HAWAII / KILAUEA / EAST RIFT ZONE / SHIELD STAGE / PUU OO ERUPTION		19.33	-155.11	19.33	-155.11			OUTCROP			SUBAERIAL	VOLCANIC ROCK	THOLEIITE			16	8	1983		MINERAL / COMPONENT (INCL. GROUNDMASS)	OLIVINE					PRIMARY	38.7614					16.984		0.232649	EMP (EPMA)			42.6287	0.22995	0.247459
0.814773	[20849] LYNN K. A. (2017)	samp. 16-AUG-83	257-16-AUG-83	HAWAIIAN ISLANDS / HAWAII / KILAUEA / EAST RIFT ZONE / SHIELD STAGE / PUU OO ERUPTION		19.33	-155.11	19.33	-155.11			OUTCROP			SUBAERIAL	VOLCANIC ROCK	THOLEIITE			16	8	1983		MINERAL / COMPONENT (INCL. GROUNDMASS)	OLIVINE					PRIMARY	38.8332					17.2255		0.245175	EMP (EPMA)			42.5078	0.232058	0.242555
0.809487	[20849] LYNN K. A. (2017)	samp. 16-AUG-83	257-16-AUG-83	HAWAIIAN ISLANDS / HAWAII / KILAUEA / EAST RIFT ZONE / SHIELD STAGE / PUU OO ERUPTION		19.33	-155.11	19.33	-155.11			OUTCROP			SUBAERIAL	VOLCANIC ROCK	THOLEIITE			16	8	1983		MINERAL / COMPONENT (INCL. GROUNDMASS)	OLIVINE					PRIMARY	38.7111					17.6371		0.232576	EMP (EPMA)			42.0412	0.238873	0.238697
0.836626	[20849] LYNN K. A. (2017)	samp. 16-AUG-83	257-16-AUG-83	HAWAIIAN ISLANDS / HAWAII / KILAUEA / EAST RIFT ZONE / SHIELD STAGE / PUU OO ERUPTION		19.33	-155.11	19.33	-155.11			OUTCROP			SUBAERIAL	VOLCANIC ROCK	THOLEIITE			16	8	1983		MINERAL / COMPONENT (INCL. GROUNDMASS)	OLIVINE					PRIMARY	39.0292					15.3246		0.227504	EMP (EPMA)			44.0247	0.2039	0.295575
0.864739	[20849] LYNN K. A. (2017)	samp. 16-AUG-83	257-16-AUG-83	HAWAIIAN ISLANDS / HAWAII / KILAUEA / EAST RIFT ZONE / SHIELD STAGE / PUU OO ERUPTION		19.33	-155.11	19.33	-155.11			OUTCROP			SUBAERIAL	VOLCANIC ROCK	THOLEIITE			16	8	1983		MINERAL / COMPONENT (INCL. GROUNDMASS)	OLIVINE					PRIMARY	39.6587					12.8788		0.210082	EMP (EPMA)			46.1904	0.170185	0.381718
0.862686	[20849] LYNN K. A. (2017)	samp. 16-AUG-83	257-16-AUG-83	HAWAIIAN ISLANDS / HAWAII / KILAUEA / EAST RIFT ZONE / SHIELD STAGE / PUU OO ERUPTION		19.33	-155.11	19.33	-155.11			OUTCROP			SUBAERIAL	VOLCANIC ROCK	THOLEIITE			16	8	1983		MINERAL / COMPONENT (INCL. GROUNDMASS)	OLIVINE					PRIMARY	39.5021					13.0062		0.212367	EMP (EPMA)			45.8406	0.176005	0.401184
0.814757	[20849] LYNN K. A. (2017)	samp. 16-AUG-83	257-16-AUG-83	HAWAIIAN ISLANDS / HAWAII / KILAUEA / EAST RIFT ZONE / SHIELD STAGE / PUU OO ERUPTION		19.33	-155.11	19.33	-155.11			OUTCROP			SUBAERIAL	VOLCANIC ROCK	THOLEIITE			16	8	1983		MINERAL / COMPONENT (INCL. GROUNDMASS)	OLIVINE					PRIMARY	38.9292					17.2673		0.212248	EMP (EPMA)			42.6062	0.228452	0.26802
0.81911	[20849] LYNN K. A. (2017)	samp. 16-AUG-83	257-16-AUG-83	HAWAIIAN ISLANDS / HAWAII / KILAUEA / EAST RIFT ZONE / SHIELD STAGE / PUU OO ERUPTION		19.33	-155.11	19.33	-155.11			OUTCROP			SUBAERIAL	VOLCANIC ROCK	THOLEIITE			16	8	1983		MINERAL / COMPONENT (INCL. GROUNDMASS)	OLIVINE					PRIMARY	39.0643					16.8666		0.231506	EMP (EPMA)			42.8467	0.225684	0.251603
0.83614	[20849] LYNN K. A. (2017)	samp. 7-SEP-83	257-7-SEP-83	HAWAIIAN ISLANDS / HAWAII / KILAUEA / EAST RIFT ZONE / SHIELD STAGE / PUU OO ERUPTION		19.33	-155.11	19.33	-155.11			OUTCROP			SUBAERIAL	VOLCANIC ROCK	THOLEIITE			7	9	1983		MINERAL / COMPONENT (INCL. GROUNDMASS)	OLIVINE					PRIMARY	38.5189					15.5197		0.230962	EMP (EPMA)			44.4274	0.202817	0.298621
0.80888	[20849] LYNN K. A. (2017)	samp. 7-SEP-83	257-7-SEP-83	HAWAIIAN ISLANDS / HAWAII / KILAUEA / EAST RIFT ZONE / SHIELD STAGE / PUU OO ERUPTION		19.33	-155.11	19.33	-155.11			OUTCROP			SUBAERIAL	VOLCANIC ROCK	THOLEIITE			7	9	1983		MINERAL / COMPONENT (INCL. GROUNDMASS)	OLIVINE					PRIMARY	38.1475					17.936		0.233934	EMP (EPMA)			42.5859	0.23455	0.248001
0.834456	[20849] LYNN K. A. (2017)	samp. 7-SEP-83	257-7-SEP-83	HAWAIIAN ISLANDS / HAWAII / KILAUEA / EAST RIFT ZONE / SHIELD STAGE / PUU OO ERUPTION		19.33	-155.11	19.33	-155.11			OUTCROP			SUBAERIAL	VOLCANIC ROCK	THOLEIITE			7	9	1983		MINERAL / COMPONENT (INCL. GROUNDMASS)	OLIVINE					PRIMARY	38.6035					15.7167		0.24106	EMP (EPMA)			44.4442	0.205913	0.286555
0.849056	[20849] LYNN K. A. (2017)	samp. 7-SEP-83	257-7-SEP-83	HAWAIIAN ISLANDS / HAWAII / KILAUEA / EAST RIFT ZONE / SHIELD STAGE / PUU OO ERUPTION		19.33	-155.11	19.33	-155.11			OUTCROP			SUBAERIAL	VOLCANIC ROCK	THOLEIITE			7	9	1983		MINERAL / COMPONENT (INCL. GROUNDMASS)	OLIVINE					PRIMARY	38.8132					14.4326		0.233897	EMP (EPMA)			45.5437	0.194536	0.285309
0.820164	[20849] LYNN K. A. (2017)	samp. 7-SEP-83	257-7-SEP-83	HAWAIIAN ISLANDS / HAWAII / KILAUEA / EAST RIFT ZONE / SHIELD STAGE / PUU OO ERUPTION		19.33	-155.11	19.33	-155.11			OUTCROP			SUBAERIAL	VOLCANIC ROCK	THOLEIITE			7	9	1983		MINERAL / COMPONENT (INCL. GROUNDMASS)	OLIVINE					PRIMARY	38.3956					16.9431		0.246187	EMP (EPMA)			43.3489	0.222736	0.247248
0.838285	[20849] LYNN K. A. (2017)	samp. 7-SEP-83	257-7-SEP-83	HAWAIIAN ISLANDS / HAWAII / KILAUEA / EAST RIFT ZONE / SHIELD STAGE / PUU OO ERUPTION		19.33	-155.11	19.33	-155.11			OUTCROP			SUBAERIAL	VOLCANIC ROCK	THOLEIITE			7	9	1983		MINERAL / COMPONENT (INCL. GROUNDMASS)	OLIVINE					PRIMARY	38.617					15.3687		0.235246	EMP (EPMA)			44.6932	0.202396	0.282576
0.839885	[20849] LYNN K. A. (2017)	samp. 7-SEP-83	257-7-SEP-83	HAWAIIAN ISLANDS / HAWAII / KILAUEA / EAST RIFT ZONE / SHIELD STAGE / PUU OO ERUPTION		19.33	-155.11	19.33	-155.11			OUTCROP			SUBAERIAL	VOLCANIC ROCK	THOLEIITE			7	9	1983		MINERAL / COMPONENT (INCL. GROUNDMASS)	OLIVINE					PRIMARY	38.6619					15.2386		0.23691	EMP (EPMA)			44.8428	0.195636	0.315768
0.816145	[20849] LYNN K. A. (2017)	samp. 7-SEP-83	257-7-SEP-83	HAWAIIAN ISLANDS / HAWAII / KILAUEA / EAST RIFT ZONE / SHIELD STAGE / PUU OO ERUPTION		19.33	-155.11	19.33	-155.11			OUTCROP			SUBAERIAL	VOLCANIC ROCK	THOLEIITE			7	9	1983		MINERAL / COMPONENT (INCL. GROUNDMASS)	OLIVINE					PRIMARY	38.4102					17.3432		0.231777	EMP (EPMA)			43.19	0.221992	0.254468
0.816961	[20849] LYNN K. A. (2017)	samp. 7-SEP-83	257-7-SEP-83	HAWAIIAN ISLANDS / HAWAII / KILAUEA / EAST RIFT ZONE / SHIELD STAGE / PUU OO ERUPTION		19.33	-155.11	19.33	-155.11			OUTCROP			SUBAERIAL	VOLCANIC ROCK	THOLEIITE			7	9	1983		MINERAL / COMPONENT (INCL. GROUNDMASS)	OLIVINE					PRIMARY	38.3053					17.2711		0.23562	EMP (EPMA)			43.2452	0.224103	0.26303
0.83558	[20849] LYNN K. A. (2017)	samp. 7-SEP-83	257-7-SEP-83	HAWAIIAN ISLANDS / HAWAII / KILAUEA / EAST RIFT ZONE / SHIELD STAGE / PUU OO ERUPTION		19.33	-155.11	19.33	-155.11			OUTCROP			SUBAERIAL	VOLCANIC ROCK	THOLEIITE			7	9	1983		MINERAL / COMPONENT (INCL. GROUNDMASS)	OLIVINE					PRIMARY	38.6784					15.6384		0.236712	EMP (EPMA)			44.5848	0.206188	0.276135
0.812591	[20849] LYNN K. A. (2017)	samp. 7-SEP-83	257-7-SEP-83	HAWAIIAN ISLANDS / HAWAII / KILAUEA / EAST RIFT ZONE / SHIELD STAGE / PUU OO ERUPTION		19.33	-155.11	19.33	-155.11			OUTCROP			SUBAERIAL	VOLCANIC ROCK	THOLEIITE			7	9	1983		MINERAL / COMPONENT (INCL. GROUNDMASS)	OLIVINE					PRIMARY	38.9692					17.4822		0.04651	EMP (EPMA)			42.5244	0.22531	0.335008
0.814504	[20849] LYNN K. A. (2017)	samp. 7-SEP-83	257-7-SEP-83	HAWAIIAN ISLANDS / HAWAII / KILAUEA / EAST RIFT ZONE / SHIELD STAGE / PUU OO ERUPTION		19.33	-155.11	19.33	-155.11			OUTCROP			SUBAERIAL	VOLCANIC ROCK	THOLEIITE			7	9	1983		MINERAL / COMPONENT (INCL. GROUNDMASS)	OLIVINE					PRIMARY	38.8894					17.3251		0.22202	EMP (EPMA)			42.6773	0.228947	0.238606
0.807345	[20849] LYNN K. A. (2017)	samp. 7-SEP-83	257-7-SEP-83	HAWAIIAN ISLANDS / HAWAII / KILAUEA / EAST RIFT ZONE / SHIELD STAGE / PUU OO ERUPTION		19.33	-155.11	19.33	-155.11			OUTCROP			SUBAERIAL	VOLCANIC ROCK	THOLEIITE			7	9	1983		MINERAL / COMPONENT (INCL. GROUNDMASS)	OLIVINE					PRIMARY	38.8074					17.9345		0.223509	EMP (EPMA)			42.1629	0.238485	0.227657
0.815675	[20849] LYNN K. A. (2017)	samp. 7-SEP-83	257-7-SEP-83	HAWAIIAN ISLANDS / HAWAII / KILAUEA / EAST RIFT ZONE / SHIELD STAGE / PUU OO ERUPTION		19.33	-155.11	19.33	-155.11			OUTCROP			SUBAERIAL	VOLCANIC ROCK	THOLEIITE			7	9	1983		MINERAL / COMPONENT (INCL. GROUNDMASS)	OLIVINE					PRIMARY	38.9532					17.2747		0.236688	EMP (EPMA)			42.885	0.230464	0.243932
0.809853	[20849] LYNN K. A. (2017)	samp. 7-SEP-83	257-7-SEP-83	HAWAIIAN ISLANDS / HAWAII / KILAUEA / EAST RIFT ZONE / SHIELD STAGE / PUU OO ERUPTION		19.33	-155.11	19.33	-155.11			OUTCROP			SUBAERIAL	VOLCANIC ROCK	THOLEIITE			7	9	1983		MINERAL / COMPONENT (INCL. GROUNDMASS)	OLIVINE					PRIMARY	38.8255					17.7236		0.212924	EMP (EPMA)			42.3479	0.237189	0.232316
0.855763	[20849] LYNN K. A. (2017)	samp. 7-SEP-83	257-7-SEP-83	HAWAIIAN ISLANDS / HAWAII / KILAUEA / EAST RIFT ZONE / SHIELD STAGE / PUU OO ERUPTION		19.33	-155.11	19.33	-155.11			OUTCROP			SUBAERIAL	VOLCANIC ROCK	THOLEIITE			7	9	1983		MINERAL / COMPONENT (INCL. GROUNDMASS)	OLIVINE					PRIMARY	39.4218					13.6856		0.213398	EMP (EPMA)			45.5514	0.185419	0.329825
0.845863	[20849] LYNN K. A. (2017)	samp. 7-SEP-83	257-7-SEP-83	HAWAIIAN ISLANDS / HAWAII / KILAUEA / EAST RIFT ZONE / SHIELD STAGE / PUU OO ERUPTION		19.33	-155.11	19.33	-155.11			OUTCROP			SUBAERIAL	VOLCANIC ROCK	THOLEIITE			7	9	1983		MINERAL / COMPONENT (INCL. GROUNDMASS)	OLIVINE					PRIMARY	39.1983					14.563		0.243238	EMP (EPMA)			44.8338	0.199347	0.282537
0.82383	[20849] LYNN K. A. (2017)	samp. 7-SEP-83	257-7-SEP-83	HAWAIIAN ISLANDS / HAWAII / KILAUEA / EAST RIFT ZONE / SHIELD STAGE / PUU OO ERUPTION		19.33	-155.11	19.33	-155.11			OUTCROP			SUBAERIAL	VOLCANIC ROCK	THOLEIITE			7	9	1983		MINERAL / COMPONENT (INCL. GROUNDMASS)	OLIVINE					PRIMARY	38.9661					16.5297		0.225178	EMP (EPMA)			43.3644	0.217761	0.27988
0.827734	[20849] LYNN K. A. (2017)	samp. 7-SEP-83	257-7-SEP-83	HAWAIIAN ISLANDS / HAWAII / KILAUEA / EAST RIFT ZONE / SHIELD STAGE / PUU OO ERUPTION		19.33	-155.11	19.33	-155.11			OUTCROP			SUBAERIAL	VOLCANIC ROCK	THOLEIITE			7	9	1983		MINERAL / COMPONENT (INCL. GROUNDMASS)	OLIVINE					PRIMARY	39.0842					16.1882		0.222923	EMP (EPMA)			43.6366	0.216481	0.265846
0.820258	[20849] LYNN K. A. (2017)	samp. 17-SEP-83		HAWAIIAN ISLANDS / HAWAII / KILAUEA / EAST RIFT ZONE / SHIELD STAGE / PUU OO ERUPTION		19.33	-155.11	19.33	-155.11			OUTCROP			SUBAERIAL	VOLCANIC ROCK	THOLEIITE			17	9	1983		MINERAL / COMPONENT (INCL. GROUNDMASS)	OLIVINE					PRIMARY	38.2377					16.9445		0.240207	EMP (EPMA)			43.38	0.222213	0.270196
0.869911	[20849] LYNN K. A. (2017)	samp. 17-SEP-83		HAWAIIAN ISLANDS / HAWAII / KILAUEA / EAST RIFT ZONE / SHIELD STAGE / PUU OO ERUPTION		19.33	-155.11	19.33	-155.11			OUTCROP			SUBAERIAL	VOLCANIC ROCK	THOLEIITE			17	9	1983		MINERAL / COMPONENT (INCL. GROUNDMASS)	OLIVINE					PRIMARY	39.3042					12.5238		0.231445	EMP (EPMA)			46.9822	0.16565	0.368146
0.841584	[20849] LYNN K. A. (2017)	samp. 17-SEP-83		HAWAIIAN ISLANDS / HAWAII / KILAUEA / EAST RIFT ZONE / SHIELD STAGE / PUU OO ERUPTION		19.33	-155.11	19.33	-155.11			OUTCROP			SUBAERIAL	VOLCANIC ROCK	THOLEIITE			17	9	1983		MINERAL / COMPONENT (INCL. GROUNDMASS)	OLIVINE					PRIMARY	38.7239					15.0875		0.242496	EMP (EPMA)			44.9654	0.195842	0.292477
0.815376	[20849] LYNN K. A. (2017)	samp. 17-SEP-83		HAWAIIAN ISLANDS / HAWAII / KILAUEA / EAST RIFT ZONE / SHIELD STAGE / PUU OO ERUPTION		19.33	-155.11	19.33	-155.11			OUTCROP			SUBAERIAL	VOLCANIC ROCK	THOLEIITE			17	9	1983		MINERAL / COMPONENT (INCL. GROUNDMASS)	OLIVINE					PRIMARY	38.324					17.398		0.224927	EMP (EPMA)			43.1052	0.223085	0.269756
0.842604	[20849] LYNN K. A. (2017)	samp. 17-SEP-83		HAWAIIAN ISLANDS / HAWAII / KILAUEA / EAST RIFT ZONE / SHIELD STAGE / PUU OO ERUPTION		19.33	-155.11	19.33	-155.11			OUTCROP			SUBAERIAL	VOLCANIC ROCK	THOLEIITE			17	9	1983		MINERAL / COMPONENT (INCL. GROUNDMASS)	OLIVINE					PRIMARY	38.7425					15.0272		0.26511	EMP (EPMA)			45.1305	0.203583	0.291722
0.820715	[20849] LYNN K. A. (2017)	samp. 17-SEP-83		HAWAIIAN ISLANDS / HAWAII / KILAUEA / EAST RIFT ZONE / SHIELD STAGE / PUU OO ERUPTION		19.33	-155.11	19.33	-155.11			OUTCROP			SUBAERIAL	VOLCANIC ROCK	THOLEIITE			17	9	1983		MINERAL / COMPONENT (INCL. GROUNDMASS)	OLIVINE					PRIMARY	38.4136					16.8948		0.238567	EMP (EPMA)			43.3874	0.224444	0.252996
0.83624	[20849] LYNN K. A. (2017)	samp. 17-SEP-83		HAWAIIAN ISLANDS / HAWAII / KILAUEA / EAST RIFT ZONE / SHIELD STAGE / PUU OO ERUPTION		19.33	-155.11	19.33	-155.11			OUTCROP			SUBAERIAL	VOLCANIC ROCK	THOLEIITE			17	9	1983		MINERAL / COMPONENT (INCL. GROUNDMASS)	OLIVINE					PRIMARY	38.7833					15.5832		0.248016	EMP (EPMA)			44.6417	0.198919	0.289004
0.818698	[20849] LYNN K. A. (2017)	samp. 17-SEP-83		HAWAIIAN ISLANDS / HAWAII / KILAUEA / EAST RIFT ZONE / SHIELD STAGE / PUU OO ERUPTION		19.33	-155.11	19.33	-155.11			OUTCROP			SUBAERIAL	VOLCANIC ROCK	THOLEIITE			17	9	1983		MINERAL / COMPONENT (INCL. GROUNDMASS)	OLIVINE					PRIMARY	38.5689					17.1189		0.228975	EMP (EPMA)			43.3671	0.226261	0.257388
0.875395	[20849] LYNN K. A. (2017)	samp. 17-SEP-83		HAWAIIAN ISLANDS / HAWAII / KILAUEA / EAST RIFT ZONE / SHIELD STAGE / PUU OO ERUPTION		19.33	-155.11	19.33	-155.11			OUTCROP			SUBAERIAL	VOLCANIC ROCK	THOLEIITE			17	9	1983		MINERAL / COMPONENT (INCL. GROUNDMASS)	OLIVINE					PRIMARY	39.4665					12.0751		0.226602	EMP (EPMA)			47.5905	0.159597	0.363414
0.815229	[20849] LYNN K. A. (2017)	samp. 17-SEP-83		HAWAIIAN ISLANDS / HAWAII / KILAUEA / EAST RIFT ZONE / SHIELD STAGE / PUU OO ERUPTION		19.33	-155.11	19.33	-155.11			OUTCROP			SUBAERIAL	VOLCANIC ROCK	THOLEIITE			17	9	1983		MINERAL / COMPONENT (INCL. GROUNDMASS)	OLIVINE					PRIMARY	38.3624					17.4013		0.232727	EMP (EPMA)			43.0714	0.224867	0.247032
0.873344	[20849] LYNN K. A. (2017)	samp. 23-SEP-83	257-23-SEP-83	HAWAIIAN ISLANDS / HAWAII / KILAUEA / EAST RIFT ZONE / SHIELD STAGE / PUU OO ERUPTION		19.33	-155.11	19.33	-155.11			OUTCROP			SUBAERIAL	VOLCANIC ROCK	THOLEIITE			23	9	1983		MINERAL / COMPONENT (INCL. GROUNDMASS)	OLIVINE					PRIMARY	39.5729					12.1231		0.205586	EMP (EPMA)			46.8959	0.159517	0.399494
0.849193	[20849] LYNN K. A. (2017)	samp. 23-SEP-83	257-23-SEP-83	HAWAIIAN ISLANDS / HAWAII / KILAUEA / EAST RIFT ZONE / SHIELD STAGE / PUU OO ERUPTION		19.33	-155.11	19.33	-155.11			OUTCROP			SUBAERIAL	VOLCANIC ROCK	THOLEIITE			23	9	1983		MINERAL / COMPONENT (INCL. GROUNDMASS)	OLIVINE					PRIMARY	39.3918					14.3293		0.218835	EMP (EPMA)			45.266	0.192438	0.377051
0.834199	[20849] LYNN K. A. (2017)	samp. 23-SEP-83	257-23-SEP-83	HAWAIIAN ISLANDS / HAWAII / KILAUEA / EAST RIFT ZONE / SHIELD STAGE / PUU OO ERUPTION		19.33	-155.11	19.33	-155.11			OUTCROP			SUBAERIAL	VOLCANIC ROCK	THOLEIITE			23	9	1983		MINERAL / COMPONENT (INCL. GROUNDMASS)	OLIVINE					PRIMARY	39.2071					15.6932		0.22112	EMP (EPMA)			44.2953	0.209906	0.29258
0.812064	[20849] LYNN K. A. (2017)	samp. 23-SEP-83	257-23-SEP-83	HAWAIIAN ISLANDS / HAWAII / KILAUEA / EAST RIFT ZONE / SHIELD STAGE / PUU OO ERUPTION		19.33	-155.11	19.33	-155.11			OUTCROP			SUBAERIAL	VOLCANIC ROCK	THOLEIITE			23	9	1983		MINERAL / COMPONENT (INCL. GROUNDMASS)	OLIVINE					PRIMARY	38.7871					17.6356		0.190515	EMP (EPMA)			42.7497	0.234375	0.2638
0.827164	[20849] LYNN K. A. (2017)	samp. 23-SEP-83	257-23-SEP-83	HAWAIIAN ISLANDS / HAWAII / KILAUEA / EAST RIFT ZONE / SHIELD STAGE / PUU OO ERUPTION		19.33	-155.11	19.33	-155.11			OUTCROP			SUBAERIAL	VOLCANIC ROCK	THOLEIITE			23	9	1983		MINERAL / COMPONENT (INCL. GROUNDMASS)	OLIVINE					PRIMARY	39.0329					16.3001		0.232667	EMP (EPMA)			43.7633	0.21568	0.265013
0.825064	[20849] LYNN K. A. (2017)	samp. 23-SEP-83	257-23-SEP-83	HAWAIIAN ISLANDS / HAWAII / KILAUEA / EAST RIFT ZONE / SHIELD STAGE / PUU OO ERUPTION		19.33	-155.11	19.33	-155.11			OUTCROP			SUBAERIAL	VOLCANIC ROCK	THOLEIITE			23	9	1983		MINERAL / COMPONENT (INCL. GROUNDMASS)	OLIVINE					PRIMARY	39.0407					16.4385		0.213842	EMP (EPMA)			43.4944	0.214923	0.278399
0.801968	[20849] LYNN K. A. (2017)	samp. 23-SEP-83	257-23-SEP-83	HAWAIIAN ISLANDS / HAWAII / KILAUEA / EAST RIFT ZONE / SHIELD STAGE / PUU OO ERUPTION		19.33	-155.11	19.33	-155.11			OUTCROP			SUBAERIAL	VOLCANIC ROCK	THOLEIITE			23	9	1983		MINERAL / COMPONENT (INCL. GROUNDMASS)	OLIVINE					PRIMARY	38.7334					18.4976		0.216153	EMP (EPMA)			42.0241	0.245295	0.241517
0.819222	[20849] LYNN K. A. (2017)	samp. 23-SEP-83	257-23-SEP-83	HAWAIIAN ISLANDS / HAWAII / KILAUEA / EAST RIFT ZONE / SHIELD STAGE / PUU OO ERUPTION		19.33	-155.11	19.33	-155.11			OUTCROP			SUBAERIAL	VOLCANIC ROCK	THOLEIITE			23	9	1983		MINERAL / COMPONENT (INCL. GROUNDMASS)	OLIVINE					PRIMARY	38.9176					16.9794		0.233432	EMP (EPMA)			43.1658	0.229197	0.253175
0.837912	[20849] LYNN K. A. (2017)	samp. 23-SEP-83	257-23-SEP-83	HAWAIIAN ISLANDS / HAWAII / KILAUEA / EAST RIFT ZONE / SHIELD STAGE / PUU OO ERUPTION		19.33	-155.11	19.33	-155.11			OUTCROP			SUBAERIAL	VOLCANIC ROCK	THOLEIITE			23	9	1983		MINERAL / COMPONENT (INCL. GROUNDMASS)	OLIVINE					PRIMARY	39.1101					15.3183		0.225821	EMP (EPMA)			44.4241	0.205503	0.298945
0.84229	[20849] LYNN K. A. (2017)	samp. 23-SEP-83	257-23-SEP-83	HAWAIIAN ISLANDS / HAWAII / KILAUEA / EAST RIFT ZONE / SHIELD STAGE / PUU OO ERUPTION		19.33	-155.11	19.33	-155.11			OUTCROP			SUBAERIAL	VOLCANIC ROCK	THOLEIITE			23	9	1983		MINERAL / COMPONENT (INCL. GROUNDMASS)	OLIVINE					PRIMARY	39.2599					15.0067		0.21106	EMP (EPMA)			44.9624	0.196912	0.317636
0.825176	[20849] LYNN K. A. (2017)	samp. 7-OCT-83	257-7-OCT-83	HAWAIIAN ISLANDS / HAWAII / KILAUEA / EAST RIFT ZONE / SHIELD STAGE / PUU OO ERUPTION		19.33	-155.11	19.33	-155.11			OUTCROP			SUBAERIAL	VOLCANIC ROCK	THOLEIITE			7	10	1983		MINERAL / COMPONENT (INCL. GROUNDMASS)	OLIVINE					PRIMARY	38.3442					16.4152		0.252243	EMP (EPMA)			43.4663	0.217842	0.268676
0.821795	[20849] LYNN K. A. (2017)	samp. 7-OCT-83	257-7-OCT-83	HAWAIIAN ISLANDS / HAWAII / KILAUEA / EAST RIFT ZONE / SHIELD STAGE / PUU OO ERUPTION		19.33	-155.11	19.33	-155.11			OUTCROP			SUBAERIAL	VOLCANIC ROCK	THOLEIITE			7	10	1983		MINERAL / COMPONENT (INCL. GROUNDMASS)	OLIVINE					PRIMARY	38.3933					16.6661		0.251616	EMP (EPMA)			43.1163	0.223164	0.23747
0.819545	[20849] LYNN K. A. (2017)	samp. 7-OCT-83	257-7-OCT-83	HAWAIIAN ISLANDS / HAWAII / KILAUEA / EAST RIFT ZONE / SHIELD STAGE / PUU OO ERUPTION		19.33	-155.11	19.33	-155.11			OUTCROP			SUBAERIAL	VOLCANIC ROCK	THOLEIITE			7	10	1983		MINERAL / COMPONENT (INCL. GROUNDMASS)	OLIVINE					PRIMARY	38.3183					16.8892		0.234522	EMP (EPMA)			43.0301	0.225046	0.255804
0.856524	[20849] LYNN K. A. (2017)	samp. 7-OCT-83	257-7-OCT-83	HAWAIIAN ISLANDS / HAWAII / KILAUEA / EAST RIFT ZONE / SHIELD STAGE / PUU OO ERUPTION		19.33	-155.11	19.33	-155.11			OUTCROP			SUBAERIAL	VOLCANIC ROCK	THOLEIITE			7	10	1983		MINERAL / COMPONENT (INCL. GROUNDMASS)	OLIVINE					PRIMARY	38.9764					13.6557		0.22093	EMP (EPMA)			45.7338	0.173748	0.353249
0.865647	[20849] LYNN K. A. (2017)	samp. 7-OCT-83	257-7-OCT-83	HAWAIIAN ISLANDS / HAWAII / KILAUEA / EAST RIFT ZONE / SHIELD STAGE / PUU OO ERUPTION		19.33	-155.11	19.33	-155.11			OUTCROP			SUBAERIAL	VOLCANIC ROCK	THOLEIITE			7	10	1983		MINERAL / COMPONENT (INCL. GROUNDMASS)	OLIVINE					PRIMARY	39.1231					12.8638		0.216836	EMP (EPMA)			46.4967	0.168571	0.360949
0.813831	[20849] LYNN K. A. (2017)	samp. 7-OCT-83	257-7-OCT-83	HAWAIIAN ISLANDS / HAWAII / KILAUEA / EAST RIFT ZONE / SHIELD STAGE / PUU OO ERUPTION		19.33	-155.11	19.33	-155.11			OUTCROP			SUBAERIAL	VOLCANIC ROCK	THOLEIITE			7	10	1983		MINERAL / COMPONENT (INCL. GROUNDMASS)	OLIVINE					PRIMARY	38.2888					17.474		0.234715	EMP (EPMA)			42.8532	0.230579	0.242348
0.810887	[20849] LYNN K. A. (2017)	samp. 7-OCT-83	257-7-OCT-83	HAWAIIAN ISLANDS / HAWAII / KILAUEA / EAST RIFT ZONE / SHIELD STAGE / PUU OO ERUPTION		19.33	-155.11	19.33	-155.11			OUTCROP			SUBAERIAL	VOLCANIC ROCK	THOLEIITE			7	10	1983		MINERAL / COMPONENT (INCL. GROUNDMASS)	OLIVINE					PRIMARY	38.15					17.7345		0.223801	EMP (EPMA)			42.6599	0.229416	0.242291
0.861971	[20849] LYNN K. A. (2017)	samp. 7-OCT-83	257-7-OCT-83	HAWAIIAN ISLANDS / HAWAII / KILAUEA / EAST RIFT ZONE / SHIELD STAGE / PUU OO ERUPTION		19.33	-155.11	19.33	-155.11			OUTCROP			SUBAERIAL	VOLCANIC ROCK	THOLEIITE			7	10	1983		MINERAL / COMPONENT (INCL. GROUNDMASS)	OLIVINE					PRIMARY	39.0026					13.1995		0.215668	EMP (EPMA)			46.2427	0.17058	0.363899
0.830242	[20849] LYNN K. A. (2017)	samp. 7-OCT-83	257-7-OCT-83	HAWAIIAN ISLANDS / HAWAII / KILAUEA / EAST RIFT ZONE / SHIELD STAGE / PUU OO ERUPTION		19.33	-155.11	19.33	-155.11			OUTCROP			SUBAERIAL	VOLCANIC ROCK	THOLEIITE			7	10	1983		MINERAL / COMPONENT (INCL. GROUNDMASS)	OLIVINE					PRIMARY	38.5738					16.0153		0.288556	EMP (EPMA)			43.9413	0.214769	0.293377
0.816464	[20849] LYNN K. A. (2017)	samp. 7-OCT-83	257-7-OCT-83	HAWAIIAN ISLANDS / HAWAII / KILAUEA / EAST RIFT ZONE / SHIELD STAGE / PUU OO ERUPTION		19.33	-155.11	19.33	-155.11			OUTCROP			SUBAERIAL	VOLCANIC ROCK	THOLEIITE			7	10	1983		MINERAL / COMPONENT (INCL. GROUNDMASS)	OLIVINE					PRIMARY	38.2002					17.1732		0.237506	EMP (EPMA)			42.8578	0.232495	0.242013
0.856475	[20849] LYNN K. A. (2017)	samp. 7-OCT-83	257-7-OCT-83	HAWAIIAN ISLANDS / HAWAII / KILAUEA / EAST RIFT ZONE / SHIELD STAGE / PUU OO ERUPTION		19.33	-155.11	19.33	-155.11			OUTCROP			SUBAERIAL	VOLCANIC ROCK	THOLEIITE			7	10	1983		MINERAL / COMPONENT (INCL. GROUNDMASS)	OLIVINE					PRIMARY	39.77					13.66		0.22	EMP (EPMA)			45.73	0.17	0.35
0.865689	[20849] LYNN K. A. (2017)	samp. 7-OCT-83	257-7-OCT-83	HAWAIIAN ISLANDS / HAWAII / KILAUEA / EAST RIFT ZONE / SHIELD STAGE / PUU OO ERUPTION		19.33	-155.11	19.33	-155.11			OUTCROP			SUBAERIAL	VOLCANIC ROCK	THOLEIITE			7	10	1983		MINERAL / COMPONENT (INCL. GROUNDMASS)	OLIVINE					PRIMARY	39.92					12.86		0.22	EMP (EPMA)			46.5	0.17	0.36
0.813855	[20849] LYNN K. A. (2017)	samp. 7-OCT-83	257-7-OCT-83	HAWAIIAN ISLANDS / HAWAII / KILAUEA / EAST RIFT ZONE / SHIELD STAGE / PUU OO ERUPTION		19.33	-155.11	19.33	-155.11			OUTCROP			SUBAERIAL	VOLCANIC ROCK	THOLEIITE			7	10	1983		MINERAL / COMPONENT (INCL. GROUNDMASS)	OLIVINE					PRIMARY	39.07					17.47		0.23	EMP (EPMA)			42.85	0.23	0.24
0.810926	[20849] LYNN K. A. (2017)	samp. 7-OCT-83	257-7-OCT-83	HAWAIIAN ISLANDS / HAWAII / KILAUEA / EAST RIFT ZONE / SHIELD STAGE / PUU OO ERUPTION		19.33	-155.11	19.33	-155.11			OUTCROP			SUBAERIAL	VOLCANIC ROCK	THOLEIITE			7	10	1983		MINERAL / COMPONENT (INCL. GROUNDMASS)	OLIVINE					PRIMARY	38.93					17.73		0.22	EMP (EPMA)			42.66	0.23	0.24
0.86196	[20849] LYNN K. A. (2017)	samp. 7-OCT-83	257-7-OCT-83	HAWAIIAN ISLANDS / HAWAII / KILAUEA / EAST RIFT ZONE / SHIELD STAGE / PUU OO ERUPTION		19.33	-155.11	19.33	-155.11			OUTCROP			SUBAERIAL	VOLCANIC ROCK	THOLEIITE			7	10	1983		MINERAL / COMPONENT (INCL. GROUNDMASS)	OLIVINE					PRIMARY	39.8					13.2		0.22	EMP (EPMA)			46.24	0.17	0.36
0.830197	[20849] LYNN K. A. (2017)	samp. 7-OCT-83	257-7-OCT-83	HAWAIIAN ISLANDS / HAWAII / KILAUEA / EAST RIFT ZONE / SHIELD STAGE / PUU OO ERUPTION		19.33	-155.11	19.33	-155.11			OUTCROP			SUBAERIAL	VOLCANIC ROCK	THOLEIITE			7	10	1983		MINERAL / COMPONENT (INCL. GROUNDMASS)	OLIVINE					PRIMARY	39.36					16.02		0.29	EMP (EPMA)			43.94	0.21	0.29
0.8165	[20849] LYNN K. A. (2017)	samp. 7-OCT-83	257-7-OCT-83	HAWAIIAN ISLANDS / HAWAII / KILAUEA / EAST RIFT ZONE / SHIELD STAGE / PUU OO ERUPTION		19.33	-155.11	19.33	-155.11			OUTCROP			SUBAERIAL	VOLCANIC ROCK	THOLEIITE			7	10	1983		MINERAL / COMPONENT (INCL. GROUNDMASS)	OLIVINE					PRIMARY	38.98					17.17		0.24	EMP (EPMA)			42.86	0.23	0.24
0.827535	[20849] LYNN K. A. (2017)	samp. 7-OCT-83	257-7-OCT-83	HAWAIIAN ISLANDS / HAWAII / KILAUEA / EAST RIFT ZONE / SHIELD STAGE / PUU OO ERUPTION		19.33	-155.11	19.33	-155.11			OUTCROP			SUBAERIAL	VOLCANIC ROCK	THOLEIITE			7	10	1983		MINERAL / COMPONENT (INCL. GROUNDMASS)	OLIVINE					PRIMARY	39.023					16.1729		0.244122	EMP (EPMA)			43.5347	0.225194	0.242405
0.838121	[20849] LYNN K. A. (2017)	samp. 7-OCT-83	257-7-OCT-83	HAWAIIAN ISLANDS / HAWAII / KILAUEA / EAST RIFT ZONE / SHIELD STAGE / PUU OO ERUPTION		19.33	-155.11	19.33	-155.11			OUTCROP			SUBAERIAL	VOLCANIC ROCK	THOLEIITE			7	10	1983		MINERAL / COMPONENT (INCL. GROUNDMASS)	OLIVINE					PRIMARY	39.3044					15.283		0.239413	EMP (EPMA)			44.3903	0.203834	0.270396
0.840674	[20849] LYNN K. A. (2017)	samp. 7-OCT-83	257-7-OCT-83	HAWAIIAN ISLANDS / HAWAII / KILAUEA / EAST RIFT ZONE / SHIELD STAGE / PUU OO ERUPTION		19.33	-155.11	19.33	-155.11			OUTCROP			SUBAERIAL	VOLCANIC ROCK	THOLEIITE			7	10	1983		MINERAL / COMPONENT (INCL. GROUNDMASS)	OLIVINE					PRIMARY	39.2412					15.0197		0.241362	EMP (EPMA)			44.4594	0.205546	0.262728
0.827535	[20849] LYNN K. A. (2017)	samp. 1-DEC-83		HAWAIIAN ISLANDS / HAWAII / KILAUEA / EAST RIFT ZONE / SHIELD STAGE / PUU OO ERUPTION		19.33	-155.11	19.33	-155.11			OUTCROP			SUBAERIAL	VOLCANIC ROCK	THOLEIITE			1	12	1983		MINERAL / COMPONENT (INCL. GROUNDMASS)	OLIVINE					PRIMARY	39.023					16.1729		0.244122	EMP (EPMA)			43.5347	0.225194	0.242405
0.838121	[20849] LYNN K. A. (2017)	samp. 1-DEC-83		HAWAIIAN ISLANDS / HAWAII / KILAUEA / EAST RIFT ZONE / SHIELD STAGE / PUU OO ERUPTION		19.33	-155.11	19.33	-155.11			OUTCROP			SUBAERIAL	VOLCANIC ROCK	THOLEIITE			1	12	1983		MINERAL / COMPONENT (INCL. GROUNDMASS)	OLIVINE					PRIMARY	39.3044					15.283		0.239413	EMP (EPMA)			44.3903	0.203834	0.270396
0.840674	[20849] LYNN K. A. (2017)	samp. 1-DEC-83		HAWAIIAN ISLANDS / HAWAII / KILAUEA / EAST RIFT ZONE / SHIELD STAGE / PUU OO ERUPTION		19.33	-155.11	19.33	-155.11			OUTCROP			SUBAERIAL	VOLCANIC ROCK	THOLEIITE			1	12	1983		MINERAL / COMPONENT (INCL. GROUNDMASS)	OLIVINE					PRIMARY	39.2412					15.0197		0.241362	EMP (EPMA)			44.4594	0.205546	0.262728
0.838334	[20849] LYNN K. A. (2017)	samp. 1-DEC-83		HAWAIIAN ISLANDS / HAWAII / KILAUEA / EAST RIFT ZONE / SHIELD STAGE / PUU OO ERUPTION		19.33	-155.11	19.33	-155.11			OUTCROP			SUBAERIAL	VOLCANIC ROCK	THOLEIITE			1	12	1983		MINERAL / COMPONENT (INCL. GROUNDMASS)	OLIVINE					PRIMARY	39.3494					15.2235		0.239259	EMP (EPMA)			44.287	0.210829	0.266141
0.827725	[20849] LYNN K. A. (2017)	samp. 1-DEC-83		HAWAIIAN ISLANDS / HAWAII / KILAUEA / EAST RIFT ZONE / SHIELD STAGE / PUU OO ERUPTION		19.33	-155.11	19.33	-155.11			OUTCROP			SUBAERIAL	VOLCANIC ROCK	THOLEIITE			1	12	1983		MINERAL / COMPONENT (INCL. GROUNDMASS)	OLIVINE					PRIMARY	39.0156					16.1463		0.240964	EMP (EPMA)			43.5209	0.220628	0.241757
0.827392	[20849] LYNN K. A. (2017)	samp. 1-DEC-83		HAWAIIAN ISLANDS / HAWAII / KILAUEA / EAST RIFT ZONE / SHIELD STAGE / PUU OO ERUPTION		19.33	-155.11	19.33	-155.11			OUTCROP			SUBAERIAL	VOLCANIC ROCK	THOLEIITE			1	12	1983		MINERAL / COMPONENT (INCL. GROUNDMASS)	OLIVINE					PRIMARY	39.1561					16.2342		0.220664	EMP (EPMA)			43.6559	0.219412	0.260378
0.826833	[20849] LYNN K. A. (2017)	samp. 1-DEC-83		HAWAIIAN ISLANDS / HAWAII / KILAUEA / EAST RIFT ZONE / SHIELD STAGE / PUU OO ERUPTION		19.33	-155.11	19.33	-155.11			OUTCROP			SUBAERIAL	VOLCANIC ROCK	THOLEIITE			1	12	1983		MINERAL / COMPONENT (INCL. GROUNDMASS)	OLIVINE					PRIMARY	39.0616					16.2106		0.249184	EMP (EPMA)			43.4224	0.223973	0.242502
0.828238	[20849] LYNN K. A. (2017)	samp. 1-DEC-83		HAWAIIAN ISLANDS / HAWAII / KILAUEA / EAST RIFT ZONE / SHIELD STAGE / PUU OO ERUPTION		19.33	-155.11	19.33	-155.11			OUTCROP			SUBAERIAL	VOLCANIC ROCK	THOLEIITE			1	12	1983		MINERAL / COMPONENT (INCL. GROUNDMASS)	OLIVINE					PRIMARY	39.0587					16.0834		0.239855	EMP (EPMA)			43.5079	0.221212	0.249686
0.830124	[20849] LYNN K. A. (2017)	samp. 1-DEC-83		HAWAIIAN ISLANDS / HAWAII / KILAUEA / EAST RIFT ZONE / SHIELD STAGE / PUU OO ERUPTION		19.33	-155.11	19.33	-155.11			OUTCROP			SUBAERIAL	VOLCANIC ROCK	THOLEIITE			1	12	1983		MINERAL / COMPONENT (INCL. GROUNDMASS)	OLIVINE					PRIMARY	39.1668					15.9278		0.237227	EMP (EPMA)			43.6648	0.222815	0.25126
0.828495	[20849] LYNN K. A. (2017)	samp. 1-DEC-83		HAWAIIAN ISLANDS / HAWAII / KILAUEA / EAST RIFT ZONE / SHIELD STAGE / PUU OO ERUPTION		19.33	-155.11	19.33	-155.11			OUTCROP			SUBAERIAL	VOLCANIC ROCK	THOLEIITE			1	12	1983		MINERAL / COMPONENT (INCL. GROUNDMASS)	OLIVINE					PRIMARY	39.0014					16.0486		0.240446	EMP (EPMA)			43.4923	0.223257	0.24387
0.827421	[20849] LYNN K. A. (2017)	samp. 11-JAN-87	257-11-JAN-87	HAWAIIAN ISLANDS / HAWAII / KILAUEA / EAST RIFT ZONE / SHIELD STAGE / PUU OO ERUPTION		19.33	-155.11	19.33	-155.11			OUTCROP			SUBAERIAL	VOLCANIC ROCK	THOLEIITE			11	1	1987		MINERAL / COMPONENT (INCL. GROUNDMASS)	OLIVINE					PRIMARY	39.2077					16.3155		0.241791	EMP (EPMA)			43.8835	0.220421	0.208524
0.820479	[20849] LYNN K. A. (2017)	samp. 11-JAN-87	257-11-JAN-87	HAWAIIAN ISLANDS / HAWAII / KILAUEA / EAST RIFT ZONE / SHIELD STAGE / PUU OO ERUPTION		19.33	-155.11	19.33	-155.11			OUTCROP			SUBAERIAL	VOLCANIC ROCK	THOLEIITE			11	1	1987		MINERAL / COMPONENT (INCL. GROUNDMASS)	OLIVINE					PRIMARY	39.2135					16.9667		0.257037	EMP (EPMA)			43.5023	0.224023	0.201892
0.842237	[20849] LYNN K. A. (2017)	samp. 11-JAN-87	257-11-JAN-87	HAWAIIAN ISLANDS / HAWAII / KILAUEA / EAST RIFT ZONE / SHIELD STAGE / PUU OO ERUPTION		19.33	-155.11	19.33	-155.11			OUTCROP			SUBAERIAL	VOLCANIC ROCK	THOLEIITE			11	1	1987		MINERAL / COMPONENT (INCL. GROUNDMASS)	OLIVINE					PRIMARY	39.6178					15.0382		0.227495	EMP (EPMA)			45.0387	0.203907	0.249266
0.843278	[20849] LYNN K. A. (2017)	samp. 11-JAN-87	257-11-JAN-87	HAWAIIAN ISLANDS / HAWAII / KILAUEA / EAST RIFT ZONE / SHIELD STAGE / PUU OO ERUPTION		19.33	-155.11	19.33	-155.11			OUTCROP			SUBAERIAL	VOLCANIC ROCK	THOLEIITE			11	1	1987		MINERAL / COMPONENT (INCL. GROUNDMASS)	OLIVINE					PRIMARY	39.5307					14.9028		0.226101	EMP (EPMA)			44.9854	0.207371	0.249034
0.814997	[20849] LYNN K. A. (2017)	samp. 11-JAN-87	257-11-JAN-87	HAWAIIAN ISLANDS / HAWAII / KILAUEA / EAST RIFT ZONE / SHIELD STAGE / PUU OO ERUPTION		19.33	-155.11	19.33	-155.11			OUTCROP			SUBAERIAL	VOLCANIC ROCK	THOLEIITE			11	1	1987		MINERAL / COMPONENT (INCL. GROUNDMASS)	OLIVINE					PRIMARY	39.1409					17.4617		0.262009	EMP (EPMA)			43.1544	0.226879	0.202584
0.816876	[20849] LYNN K. A. (2017)	samp. 11-JAN-87	257-11-JAN-87	HAWAIIAN ISLANDS / HAWAII / KILAUEA / EAST RIFT ZONE / SHIELD STAGE / PUU OO ERUPTION		19.33	-155.11	19.33	-155.11			OUTCROP			SUBAERIAL	VOLCANIC ROCK	THOLEIITE			11	1	1987		MINERAL / COMPONENT (INCL. GROUNDMASS)	OLIVINE					PRIMARY	39.248					17.1983		0.259501	EMP (EPMA)			43.0386	0.229536	0.195983
0.817267	[20849] LYNN K. A. (2017)	samp. 11-JAN-87	257-11-JAN-87	HAWAIIAN ISLANDS / HAWAII / KILAUEA / EAST RIFT ZONE / SHIELD STAGE / PUU OO ERUPTION		19.33	-155.11	19.33	-155.11			OUTCROP			SUBAERIAL	VOLCANIC ROCK	THOLEIITE			11	1	1987		MINERAL / COMPONENT (INCL. GROUNDMASS)	OLIVINE					PRIMARY	39.36					17.1533		0.231751	EMP (EPMA)			43.0386	0.24111	0.199907
0.831964	[20849] LYNN K. A. (2017)	samp. 11-JAN-87	257-11-JAN-87	HAWAIIAN ISLANDS / HAWAII / KILAUEA / EAST RIFT ZONE / SHIELD STAGE / PUU OO ERUPTION		19.33	-155.11	19.33	-155.11			OUTCROP			SUBAERIAL	VOLCANIC ROCK	THOLEIITE			11	1	1987		MINERAL / COMPONENT (INCL. GROUNDMASS)	OLIVINE					PRIMARY	39.53					15.8971		0.211661	EMP (EPMA)			44.1552	0.215304	0.239043
0.817951	[20849] LYNN K. A. (2017)	samp. 11-JAN-87	257-11-JAN-87	HAWAIIAN ISLANDS / HAWAII / KILAUEA / EAST RIFT ZONE / SHIELD STAGE / PUU OO ERUPTION		19.33	-155.11	19.33	-155.11			OUTCROP			SUBAERIAL	VOLCANIC ROCK	THOLEIITE			11	1	1987		MINERAL / COMPONENT (INCL. GROUNDMASS)	OLIVINE					PRIMARY	39.39					17.133		0.229078	EMP (EPMA)			43.1851	0.238972	0.19945
0.827608	[20849] LYNN K. A. (2017)	samp. 18-OCT-87	257-18-OCT-87	HAWAIIAN ISLANDS / HAWAII / KILAUEA / EAST RIFT ZONE / SHIELD STAGE / PUU OO ERUPTION		19.33	-155.11	19.33	-155.11			OUTCROP			SUBAERIAL	VOLCANIC ROCK	THOLEIITE			18	10	1987		MINERAL / COMPONENT (INCL. GROUNDMASS)	OLIVINE					PRIMARY	39.47					16.2492		0.220642	EMP (EPMA)			43.7625	0.228187	0.214048
0.834279	[20849] LYNN K. A. (2017)	samp. 18-OCT-87	257-18-OCT-87	HAWAIIAN ISLANDS / HAWAII / KILAUEA / EAST RIFT ZONE / SHIELD STAGE / PUU OO ERUPTION		19.33	-155.11	19.33	-155.11			OUTCROP			SUBAERIAL	VOLCANIC ROCK	THOLEIITE			18	10	1987		MINERAL / COMPONENT (INCL. GROUNDMASS)	OLIVINE					PRIMARY	39.64					15.7023		0.217708	EMP (EPMA)			44.3464	0.221127	0.230546
0.818102	[20849] LYNN K. A. (2017)	samp. 18-OCT-87	257-18-OCT-87	HAWAIIAN ISLANDS / HAWAII / KILAUEA / EAST RIFT ZONE / SHIELD STAGE / PUU OO ERUPTION		19.33	-155.11	19.33	-155.11			OUTCROP			SUBAERIAL	VOLCANIC ROCK	THOLEIITE			18	10	1987		MINERAL / COMPONENT (INCL. GROUNDMASS)	OLIVINE					PRIMARY	39.42					17.0982		0.230831	EMP (EPMA)			43.1412	0.240129	0.194965
0.818229	[20849] LYNN K. A. (2017)	samp. 18-OCT-87	257-18-OCT-87	HAWAIIAN ISLANDS / HAWAII / KILAUEA / EAST RIFT ZONE / SHIELD STAGE / PUU OO ERUPTION		19.33	-155.11	19.33	-155.11			OUTCROP			SUBAERIAL	VOLCANIC ROCK	THOLEIITE			18	10	1987		MINERAL / COMPONENT (INCL. GROUNDMASS)	OLIVINE					PRIMARY	39.33					17.0742		0.250014	EMP (EPMA)			43.1174	0.241881	0.19463
0.816933	[20849] LYNN K. A. (2017)	samp. 18-OCT-87	257-18-OCT-87	HAWAIIAN ISLANDS / HAWAII / KILAUEA / EAST RIFT ZONE / SHIELD STAGE / PUU OO ERUPTION		19.33	-155.11	19.33	-155.11			OUTCROP			SUBAERIAL	VOLCANIC ROCK	THOLEIITE			18	10	1987		MINERAL / COMPONENT (INCL. GROUNDMASS)	OLIVINE					PRIMARY	39.28					17.2239		0.247331	EMP (EPMA)			43.1191	0.240888	0.194548
0.81832	[20849] LYNN K. A. (2017)	samp. 18-OCT-87	257-18-OCT-87	HAWAIIAN ISLANDS / HAWAII / KILAUEA / EAST RIFT ZONE / SHIELD STAGE / PUU OO ERUPTION		19.33	-155.11	19.33	-155.11			OUTCROP			SUBAERIAL	VOLCANIC ROCK	THOLEIITE			18	10	1987		MINERAL / COMPONENT (INCL. GROUNDMASS)	OLIVINE					PRIMARY	39.32					17.126		0.239655	EMP (EPMA)			43.2745	0.241247	0.198787
0.812934	[20849] LYNN K. A. (2017)	samp. 18-OCT-87	257-18-OCT-87	HAWAIIAN ISLANDS / HAWAII / KILAUEA / EAST RIFT ZONE / SHIELD STAGE / PUU OO ERUPTION		19.33	-155.11	19.33	-155.11			OUTCROP			SUBAERIAL	VOLCANIC ROCK	THOLEIITE			18	10	1987		MINERAL / COMPONENT (INCL. GROUNDMASS)	OLIVINE					PRIMARY	39.27					17.5336		0.247138	EMP (EPMA)			42.7456	0.248234	0.186551
0.816296	[20849] LYNN K. A. (2017)	samp. 18-OCT-87	257-18-OCT-87	HAWAIIAN ISLANDS / HAWAII / KILAUEA / EAST RIFT ZONE / SHIELD STAGE / PUU OO ERUPTION		19.33	-155.11	19.33	-155.11			OUTCROP			SUBAERIAL	VOLCANIC ROCK	THOLEIITE			18	10	1987		MINERAL / COMPONENT (INCL. GROUNDMASS)	OLIVINE					PRIMARY	39.31					17.1407		0.235982	EMP (EPMA)			42.7287	0.234977	0.193356
0.856402	[20849] LYNN K. A. (2017)	samp. 18-OCT-87	257-18-OCT-87	HAWAIIAN ISLANDS / HAWAII / KILAUEA / EAST RIFT ZONE / SHIELD STAGE / PUU OO ERUPTION		19.33	-155.11	19.33	-155.11			OUTCROP			SUBAERIAL	VOLCANIC ROCK	THOLEIITE			18	10	1987		MINERAL / COMPONENT (INCL. GROUNDMASS)	OLIVINE					PRIMARY	40.06					13.6339		0.208918	EMP (EPMA)			45.6153	0.190654	0.285735
0.817343	[20849] LYNN K. A. (2017)	samp. 18-OCT-87	257-18-OCT-87	HAWAIIAN ISLANDS / HAWAII / KILAUEA / EAST RIFT ZONE / SHIELD STAGE / PUU OO ERUPTION		19.33	-155.11	19.33	-155.11			OUTCROP			SUBAERIAL	VOLCANIC ROCK	THOLEIITE			18	10	1987		MINERAL / COMPONENT (INCL. GROUNDMASS)	OLIVINE					PRIMARY	39.38					17.0626		0.237096	EMP (EPMA)			42.8325	0.237108	0.195986
0.817762	[20849] LYNN K. A. (2017)	samp. 28-OCT-89	257-28-OCT-89	HAWAIIAN ISLANDS / HAWAII / KILAUEA / EAST RIFT ZONE / SHIELD STAGE / PUU OO ERUPTION		19.33	-155.11	19.33	-155.11			OUTCROP			SUBAERIAL	VOLCANIC ROCK	THOLEIITE			28	10	1989		MINERAL / COMPONENT (INCL. GROUNDMASS)	OLIVINE					PRIMARY	39.38					17.0113		0.235711	EMP (EPMA)			42.824	0.233708	0.196725
0.828273	[20849] LYNN K. A. (2017)	samp. 28-OCT-89	257-28-OCT-89	HAWAIIAN ISLANDS / HAWAII / KILAUEA / EAST RIFT ZONE / SHIELD STAGE / PUU OO ERUPTION		19.33	-155.11	19.33	-155.11			OUTCROP			SUBAERIAL	VOLCANIC ROCK	THOLEIITE			28	10	1989		MINERAL / COMPONENT (INCL. GROUNDMASS)	OLIVINE					PRIMARY	39.53					16.1466		0.209805	EMP (EPMA)			43.6895	0.216887	0.244089
0.831403	[20849] LYNN K. A. (2017)	samp. 28-OCT-89	257-28-OCT-89	HAWAIIAN ISLANDS / HAWAII / KILAUEA / EAST RIFT ZONE / SHIELD STAGE / PUU OO ERUPTION		19.33	-155.11	19.33	-155.11			OUTCROP			SUBAERIAL	VOLCANIC ROCK	THOLEIITE			28	10	1989		MINERAL / COMPONENT (INCL. GROUNDMASS)	OLIVINE					PRIMARY	39.65					15.8308		0.211621	EMP (EPMA)			43.795	0.213476	0.21834
0.824022	[20849] LYNN K. A. (2017)	samp. 28-OCT-89	257-28-OCT-89	HAWAIIAN ISLANDS / HAWAII / KILAUEA / EAST RIFT ZONE / SHIELD STAGE / PUU OO ERUPTION		19.33	-155.11	19.33	-155.11			OUTCROP			SUBAERIAL	VOLCANIC ROCK	THOLEIITE			28	10	1989		MINERAL / COMPONENT (INCL. GROUNDMASS)	OLIVINE					PRIMARY	39.58					16.5043		0.225188	EMP (EPMA)			43.355	0.224805	0.210354
0.817536	[20849] LYNN K. A. (2017)	samp. 28-OCT-89	257-28-OCT-89	HAWAIIAN ISLANDS / HAWAII / KILAUEA / EAST RIFT ZONE / SHIELD STAGE / PUU OO ERUPTION		19.33	-155.11	19.33	-155.11			OUTCROP			SUBAERIAL	VOLCANIC ROCK	THOLEIITE			28	10	1989		MINERAL / COMPONENT (INCL. GROUNDMASS)	OLIVINE					PRIMARY	39.41					17.0557		0.231194	EMP (EPMA)			42.8709	0.236048	0.196968
0.823438	[20849] LYNN K. A. (2017)	samp. 28-OCT-89	257-28-OCT-89	HAWAIIAN ISLANDS / HAWAII / KILAUEA / EAST RIFT ZONE / SHIELD STAGE / PUU OO ERUPTION		19.33	-155.11	19.33	-155.11			OUTCROP			SUBAERIAL	VOLCANIC ROCK	THOLEIITE			28	10	1989		MINERAL / COMPONENT (INCL. GROUNDMASS)	OLIVINE					PRIMARY	39.49					16.5075		0.232218	EMP (EPMA)			43.1895	0.225003	0.203421
0.81585	[20849] LYNN K. A. (2017)	samp. 28-OCT-89	257-28-OCT-89	HAWAIIAN ISLANDS / HAWAII / KILAUEA / EAST RIFT ZONE / SHIELD STAGE / PUU OO ERUPTION		19.33	-155.11	19.33	-155.11			OUTCROP			SUBAERIAL	VOLCANIC ROCK	THOLEIITE			28	10	1989		MINERAL / COMPONENT (INCL. GROUNDMASS)	OLIVINE					PRIMARY	39.39					17.2066		0.237849	EMP (EPMA)			42.7657	0.235724	0.195715
0.81702	[20849] LYNN K. A. (2017)	samp. 28-OCT-89	257-28-OCT-89	HAWAIIAN ISLANDS / HAWAII / KILAUEA / EAST RIFT ZONE / SHIELD STAGE / PUU OO ERUPTION		19.33	-155.11	19.33	-155.11			OUTCROP			SUBAERIAL	VOLCANIC ROCK	THOLEIITE			28	10	1989		MINERAL / COMPONENT (INCL. GROUNDMASS)	OLIVINE					PRIMARY	39.46					17.074		0.231935	EMP (EPMA)			42.7688	0.225708	0.1969
0.815885	[20849] LYNN K. A. (2017)	samp. 28-OCT-89	257-28-OCT-89	HAWAIIAN ISLANDS / HAWAII / KILAUEA / EAST RIFT ZONE / SHIELD STAGE / PUU OO ERUPTION		19.33	-155.11	19.33	-155.11			OUTCROP			SUBAERIAL	VOLCANIC ROCK	THOLEIITE			28	10	1989		MINERAL / COMPONENT (INCL. GROUNDMASS)	OLIVINE					PRIMARY	39.18					17.2247		0.237798	EMP (EPMA)			42.8207	0.226249	0.195324
0.817408	[20849] LYNN K. A. (2017)	samp. 28-OCT-89	257-28-OCT-89	HAWAIIAN ISLANDS / HAWAII / KILAUEA / EAST RIFT ZONE / SHIELD STAGE / PUU OO ERUPTION		19.33	-155.11	19.33	-155.11			OUTCROP			SUBAERIAL	VOLCANIC ROCK	THOLEIITE			28	10	1989		MINERAL / COMPONENT (INCL. GROUNDMASS)	OLIVINE					PRIMARY	39.46					17.0355		0.237316	EMP (EPMA)			42.7833	0.22589	0.193804
0.816122	[20849] LYNN K. A. (2017)	samp. 15-JUN-90		HAWAIIAN ISLANDS / HAWAII / KILAUEA / EAST RIFT ZONE / SHIELD STAGE / PUU OO ERUPTION		19.33	-155.11	19.33	-155.11			OUTCROP			SUBAERIAL	VOLCANIC ROCK	THOLEIITE			15	6	1990		MINERAL / COMPONENT (INCL. GROUNDMASS)	OLIVINE					PRIMARY	39.37					17.1977		0.238508	EMP (EPMA)			42.8212	0.224123	0.191681
0.818047	[20849] LYNN K. A. (2017)	samp. 15-JUN-90		HAWAIIAN ISLANDS / HAWAII / KILAUEA / EAST RIFT ZONE / SHIELD STAGE / PUU OO ERUPTION		19.33	-155.11	19.33	-155.11			OUTCROP			SUBAERIAL	VOLCANIC ROCK	THOLEIITE			15	6	1990		MINERAL / COMPONENT (INCL. GROUNDMASS)	OLIVINE					PRIMARY	39.5					16.9979		0.226063	EMP (EPMA)			42.8723	0.223054	0.197157
0.819774	[20849] LYNN K. A. (2017)	samp. 15-JUN-90		HAWAIIAN ISLANDS / HAWAII / KILAUEA / EAST RIFT ZONE / SHIELD STAGE / PUU OO ERUPTION		19.33	-155.11	19.33	-155.11			OUTCROP			SUBAERIAL	VOLCANIC ROCK	THOLEIITE			15	6	1990		MINERAL / COMPONENT (INCL. GROUNDMASS)	OLIVINE					PRIMARY	39.38					16.9321		0.222067	EMP (EPMA)			43.2066	0.220082	0.206622
0.830863	[20849] LYNN K. A. (2017)	samp. 15-JUN-90		HAWAIIAN ISLANDS / HAWAII / KILAUEA / EAST RIFT ZONE / SHIELD STAGE / PUU OO ERUPTION		19.33	-155.11	19.33	-155.11			OUTCROP			SUBAERIAL	VOLCANIC ROCK	THOLEIITE			15	6	1990		MINERAL / COMPONENT (INCL. GROUNDMASS)	OLIVINE					PRIMARY	39.58					15.9031		0.205157	EMP (EPMA)			43.8262	0.205344	0.238885
0.820512	[20849] LYNN K. A. (2017)	samp. 15-JUN-90		HAWAIIAN ISLANDS / HAWAII / KILAUEA / EAST RIFT ZONE / SHIELD STAGE / PUU OO ERUPTION		19.33	-155.11	19.33	-155.11			OUTCROP			SUBAERIAL	VOLCANIC ROCK	THOLEIITE			15	6	1990		MINERAL / COMPONENT (INCL. GROUNDMASS)	OLIVINE					PRIMARY	39.4					16.8398		0.221946	EMP (EPMA)			43.1867	0.221265	0.210629
0.817601	[20849] LYNN K. A. (2017)	samp. 15-JUN-90		HAWAIIAN ISLANDS / HAWAII / KILAUEA / EAST RIFT ZONE / SHIELD STAGE / PUU OO ERUPTION		19.33	-155.11	19.33	-155.11			OUTCROP			SUBAERIAL	VOLCANIC ROCK	THOLEIITE			15	6	1990		MINERAL / COMPONENT (INCL. GROUNDMASS)	OLIVINE					PRIMARY	39.37					17.0837		0.223211	EMP (EPMA)			42.9599	0.22241	0.205394
0.816675	[20849] LYNN K. A. (2017)	samp. 15-JUN-90		HAWAIIAN ISLANDS / HAWAII / KILAUEA / EAST RIFT ZONE / SHIELD STAGE / PUU OO ERUPTION		19.33	-155.11	19.33	-155.11			OUTCROP			SUBAERIAL	VOLCANIC ROCK	THOLEIITE			15	6	1990		MINERAL / COMPONENT (INCL. GROUNDMASS)	OLIVINE					PRIMARY	39.34					17.1753		0.240923	EMP (EPMA)			42.9235	0.227126	0.195437
0.817005	[20849] LYNN K. A. (2017)	samp. 15-JUN-90		HAWAIIAN ISLANDS / HAWAII / KILAUEA / EAST RIFT ZONE / SHIELD STAGE / PUU OO ERUPTION		19.33	-155.11	19.33	-155.11			OUTCROP			SUBAERIAL	VOLCANIC ROCK	THOLEIITE			15	6	1990		MINERAL / COMPONENT (INCL. GROUNDMASS)	OLIVINE					PRIMARY	39.57					17.1922		0.227795	EMP (EPMA)			43.0605	0.22463	0.197385
0.822637	[20849] LYNN K. A. (2017)	samp. 15-JUN-90		HAWAIIAN ISLANDS / HAWAII / KILAUEA / EAST RIFT ZONE / SHIELD STAGE / PUU OO ERUPTION		19.33	-155.11	19.33	-155.11			OUTCROP			SUBAERIAL	VOLCANIC ROCK	THOLEIITE			15	6	1990		MINERAL / COMPONENT (INCL. GROUNDMASS)	OLIVINE					PRIMARY	39.49					16.726		0.219962	EMP (EPMA)			43.5211	0.219299	0.216902
0.822601	[20849] LYNN K. A. (2017)	samp. 15-JUN-90		HAWAIIAN ISLANDS / HAWAII / KILAUEA / EAST RIFT ZONE / SHIELD STAGE / PUU OO ERUPTION		19.33	-155.11	19.33	-155.11			OUTCROP			SUBAERIAL	VOLCANIC ROCK	THOLEIITE			15	6	1990		MINERAL / COMPONENT (INCL. GROUNDMASS)	OLIVINE					PRIMARY	39.51					16.693		0.212195	EMP (EPMA)			43.4245	0.211755	0.223641
0.818257	[20849] LYNN K. A. (2017)	samp. 5-JUL-90		HAWAIIAN ISLANDS / HAWAII / KILAUEA / EAST RIFT ZONE / SHIELD STAGE / PUU OO ERUPTION		19.33	-155.11	19.33	-155.11			OUTCROP			SUBAERIAL	VOLCANIC ROCK	THOLEIITE			5	7	1990		MINERAL / COMPONENT (INCL. GROUNDMASS)	OLIVINE					PRIMARY	39.39					17.0829		0.231292	EMP (EPMA)			43.1475	0.224446	0.200102
0.816023	[20849] LYNN K. A. (2017)	samp. 5-JUL-90		HAWAIIAN ISLANDS / HAWAII / KILAUEA / EAST RIFT ZONE / SHIELD STAGE / PUU OO ERUPTION		19.33	-155.11	19.33	-155.11			OUTCROP			SUBAERIAL	VOLCANIC ROCK	THOLEIITE			5	7	1990		MINERAL / COMPONENT (INCL. GROUNDMASS)	OLIVINE					PRIMARY	39.37					17.2912		0.238414	EMP (EPMA)			43.0254	0.226542	0.195668
0.820566	[20849] LYNN K. A. (2017)	samp. 5-JUL-90		HAWAIIAN ISLANDS / HAWAII / KILAUEA / EAST RIFT ZONE / SHIELD STAGE / PUU OO ERUPTION		19.33	-155.11	19.33	-155.11			OUTCROP			SUBAERIAL	VOLCANIC ROCK	THOLEIITE			5	7	1990		MINERAL / COMPONENT (INCL. GROUNDMASS)	OLIVINE					PRIMARY	39.42					16.8939		0.221175	EMP (EPMA)			43.3411	0.218465	0.208591
0.817726	[20849] LYNN K. A. (2017)	samp. 5-JUL-90		HAWAIIAN ISLANDS / HAWAII / KILAUEA / EAST RIFT ZONE / SHIELD STAGE / PUU OO ERUPTION		19.33	-155.11	19.33	-155.11			OUTCROP			SUBAERIAL	VOLCANIC ROCK	THOLEIITE			5	7	1990		MINERAL / COMPONENT (INCL. GROUNDMASS)	OLIVINE					PRIMARY	39.35					17.2098		0.235223	EMP (EPMA)			43.3132	0.227156	0.203061
0.825899	[20849] LYNN K. A. (2017)	samp. 5-JUL-90		HAWAIIAN ISLANDS / HAWAII / KILAUEA / EAST RIFT ZONE / SHIELD STAGE / PUU OO ERUPTION		19.33	-155.11	19.33	-155.11			OUTCROP			SUBAERIAL	VOLCANIC ROCK	THOLEIITE			5	7	1990		MINERAL / COMPONENT (INCL. GROUNDMASS)	OLIVINE					PRIMARY	39.43					16.488		0.221765	EMP (EPMA)			43.8787	0.213085	0.227967
0.818662	[20849] LYNN K. A. (2017)	samp. 5-JUL-90		HAWAIIAN ISLANDS / HAWAII / KILAUEA / EAST RIFT ZONE / SHIELD STAGE / PUU OO ERUPTION		19.33	-155.11	19.33	-155.11			OUTCROP			SUBAERIAL	VOLCANIC ROCK	THOLEIITE			5	7	1990		MINERAL / COMPONENT (INCL. GROUNDMASS)	OLIVINE					PRIMARY	39.38					17.0845		0.231851	EMP (EPMA)			43.2691	0.223427	0.200137
0.816155	[20849] LYNN K. A. (2017)	samp. 5-JUL-90		HAWAIIAN ISLANDS / HAWAII / KILAUEA / EAST RIFT ZONE / SHIELD STAGE / PUU OO ERUPTION		19.33	-155.11	19.33	-155.11			OUTCROP			SUBAERIAL	VOLCANIC ROCK	THOLEIITE			5	7	1990		MINERAL / COMPONENT (INCL. GROUNDMASS)	OLIVINE					PRIMARY	39.21					17.144		0.306007	EMP (EPMA)			42.6968	0.239564	0.198378
0.817756	[20849] LYNN K. A. (2017)	samp. 5-JUL-90		HAWAIIAN ISLANDS / HAWAII / KILAUEA / EAST RIFT ZONE / SHIELD STAGE / PUU OO ERUPTION		19.33	-155.11	19.33	-155.11			OUTCROP			SUBAERIAL	VOLCANIC ROCK	THOLEIITE			5	7	1990		MINERAL / COMPONENT (INCL. GROUNDMASS)	OLIVINE					PRIMARY	39.27					17.0917		0.227884	EMP (EPMA)			43.0246	0.237113	0.210878
0.816549	[20849] LYNN K. A. (2017)	samp. 5-JUL-90		HAWAIIAN ISLANDS / HAWAII / KILAUEA / EAST RIFT ZONE / SHIELD STAGE / PUU OO ERUPTION		19.33	-155.11	19.33	-155.11			OUTCROP			SUBAERIAL	VOLCANIC ROCK	THOLEIITE			5	7	1990		MINERAL / COMPONENT (INCL. GROUNDMASS)	OLIVINE					PRIMARY	39.16					17.2205		0.219154	EMP (EPMA)			43.0002	0.242443	0.20995
0.81639	[20849] LYNN K. A. (2017)	samp. 20-JUL-90	257-487652	HAWAIIAN ISLANDS / HAWAII / KILAUEA / EAST RIFT ZONE / SHIELD STAGE / PUU OO ERUPTION		19.33	-155.11	19.33	-155.11			OUTCROP			SUBAERIAL	VOLCANIC ROCK	THOLEIITE			20	7	1990		MINERAL / COMPONENT (INCL. GROUNDMASS)	OLIVINE					PRIMARY	39.17					17.2473		0.213328	EMP (EPMA)			43.0211	0.236752	0.21238
0.816571	[20849] LYNN K. A. (2017)	samp. 20-JUL-90	257-487652	HAWAIIAN ISLANDS / HAWAII / KILAUEA / EAST RIFT ZONE / SHIELD STAGE / PUU OO ERUPTION		19.33	-155.11	19.33	-155.11			OUTCROP			SUBAERIAL	VOLCANIC ROCK	THOLEIITE			20	7	1990		MINERAL / COMPONENT (INCL. GROUNDMASS)	OLIVINE					PRIMARY	39.15					17.2291		0.223262	EMP (EPMA)			43.0279	0.239108	0.203691
0.815405	[20849] LYNN K. A. (2017)	samp. 20-JUL-90	257-487652	HAWAIIAN ISLANDS / HAWAII / KILAUEA / EAST RIFT ZONE / SHIELD STAGE / PUU OO ERUPTION		19.33	-155.11	19.33	-155.11			OUTCROP			SUBAERIAL	VOLCANIC ROCK	THOLEIITE			20	7	1990		MINERAL / COMPONENT (INCL. GROUNDMASS)	OLIVINE					PRIMARY	39.15					17.2662		0.23708	EMP (EPMA)			42.7871	0.241293	0.198411
0.817203	[20849] LYNN K. A. (2017)	samp. 20-JUL-90	257-487652	HAWAIIAN ISLANDS / HAWAII / KILAUEA / EAST RIFT ZONE / SHIELD STAGE / PUU OO ERUPTION		19.33	-155.11	19.33	-155.11			OUTCROP			SUBAERIAL	VOLCANIC ROCK	THOLEIITE			20	7	1990		MINERAL / COMPONENT (INCL. GROUNDMASS)	OLIVINE					PRIMARY	39.01					17.1022		0.227644	EMP (EPMA)			42.8916	0.238923	0.205455
0.816449	[20849] LYNN K. A. (2017)	samp. 20-JUL-90	257-487652	HAWAIIAN ISLANDS / HAWAII / KILAUEA / EAST RIFT ZONE / SHIELD STAGE / PUU OO ERUPTION		19.33	-155.11	19.33	-155.11			OUTCROP			SUBAERIAL	VOLCANIC ROCK	THOLEIITE			20	7	1990		MINERAL / COMPONENT (INCL. GROUNDMASS)	OLIVINE					PRIMARY	39.08					17.1478		0.23818	EMP (EPMA)			42.7902	0.239014	0.195554
0.817395	[20849] LYNN K. A. (2017)	samp. 20-JUL-90	257-487652	HAWAIIAN ISLANDS / HAWAII / KILAUEA / EAST RIFT ZONE / SHIELD STAGE / PUU OO ERUPTION		19.33	-155.11	19.33	-155.11			OUTCROP			SUBAERIAL	VOLCANIC ROCK	THOLEIITE			20	7	1990		MINERAL / COMPONENT (INCL. GROUNDMASS)	OLIVINE					PRIMARY	39.19					17.0714		0.221008	EMP (EPMA)			42.8697	0.238375	0.202966
0.815205	[20849] LYNN K. A. (2017)	samp. 20-JUL-90	257-487652	HAWAIIAN ISLANDS / HAWAII / KILAUEA / EAST RIFT ZONE / SHIELD STAGE / PUU OO ERUPTION		19.33	-155.11	19.33	-155.11			OUTCROP			SUBAERIAL	VOLCANIC ROCK	THOLEIITE			20	7	1990		MINERAL / COMPONENT (INCL. GROUNDMASS)	OLIVINE					PRIMARY	39.06					17.295		0.240177	EMP (EPMA)			42.8015	0.244507	0.1946
0.817057	[20849] LYNN K. A. (2017)	samp. 20-JUL-90	257-487652	HAWAIIAN ISLANDS / HAWAII / KILAUEA / EAST RIFT ZONE / SHIELD STAGE / PUU OO ERUPTION		19.33	-155.11	19.33	-155.11			OUTCROP			SUBAERIAL	VOLCANIC ROCK	THOLEIITE			20	7	1990		MINERAL / COMPONENT (INCL. GROUNDMASS)	OLIVINE					PRIMARY	39.13					17.1654		0.250036	EMP (EPMA)			43.0085	0.23226	0.197681
0.815253	[20849] LYNN K. A. (2017)	samp. 20-JUL-90	257-487652	HAWAIIAN ISLANDS / HAWAII / KILAUEA / EAST RIFT ZONE / SHIELD STAGE / PUU OO ERUPTION		19.33	-155.11	19.33	-155.11			OUTCROP			SUBAERIAL	VOLCANIC ROCK	THOLEIITE			20	7	1990		MINERAL / COMPONENT (INCL. GROUNDMASS)	OLIVINE					PRIMARY	39.3					17.3476		0.256105	EMP (EPMA)			42.9454	0.228987	0.193072
0.823562	[20849] LYNN K. A. (2017)	samp. 20-JUL-90	257-487652	HAWAIIAN ISLANDS / HAWAII / KILAUEA / EAST RIFT ZONE / SHIELD STAGE / PUU OO ERUPTION		19.33	-155.11	19.33	-155.11			OUTCROP			SUBAERIAL	VOLCANIC ROCK	THOLEIITE			20	7	1990		MINERAL / COMPONENT (INCL. GROUNDMASS)	OLIVINE					PRIMARY	39.3					16.6218		0.232545	EMP (EPMA)			43.5256	0.214759	0.226297
0.816966	[20849] LYNN K. A. (2017)	samp. 28-JUL-90	257-28-JUL-90	HAWAIIAN ISLANDS / HAWAII / KILAUEA / EAST RIFT ZONE / SHIELD STAGE / PUU OO ERUPTION		19.33	-155.11	19.33	-155.11			OUTCROP			SUBAERIAL	VOLCANIC ROCK	THOLEIITE			28	7	1990		MINERAL / COMPONENT (INCL. GROUNDMASS)	OLIVINE					PRIMARY	39.41					17.2206		0.251926	EMP (EPMA)			43.1204	0.230825	0.196928
0.81589	[20849] LYNN K. A. (2017)	samp. 28-JUL-90	257-28-JUL-90	HAWAIIAN ISLANDS / HAWAII / KILAUEA / EAST RIFT ZONE / SHIELD STAGE / PUU OO ERUPTION		19.33	-155.11	19.33	-155.11			OUTCROP			SUBAERIAL	VOLCANIC ROCK	THOLEIITE			28	7	1990		MINERAL / COMPONENT (INCL. GROUNDMASS)	OLIVINE					PRIMARY	39.22					17.26		0.251242	EMP (EPMA)			42.91	0.227135	0.19484
0.817806	[20849] LYNN K. A. (2017)	samp. 28-JUL-90	257-28-JUL-90	HAWAIIAN ISLANDS / HAWAII / KILAUEA / EAST RIFT ZONE / SHIELD STAGE / PUU OO ERUPTION		19.33	-155.11	19.33	-155.11			OUTCROP			SUBAERIAL	VOLCANIC ROCK	THOLEIITE			28	7	1990		MINERAL / COMPONENT (INCL. GROUNDMASS)	OLIVINE					PRIMARY	39.31					17.1224		0.241137	EMP (EPMA)			43.1165	0.223098	0.201745
0.834751	[20849] LYNN K. A. (2017)	samp. 28-JUL-90	257-28-JUL-90	HAWAIIAN ISLANDS / HAWAII / KILAUEA / EAST RIFT ZONE / SHIELD STAGE / PUU OO ERUPTION		19.33	-155.11	19.33	-155.11			OUTCROP			SUBAERIAL	VOLCANIC ROCK	THOLEIITE			28	7	1990		MINERAL / COMPONENT (INCL. GROUNDMASS)	OLIVINE					PRIMARY	39.53					15.6766		0.232762	EMP (EPMA)			44.4252	0.206472	0.244185
0.81837	[20849] LYNN K. A. (2017)	samp. 28-JUL-90	257-28-JUL-90	HAWAIIAN ISLANDS / HAWAII / KILAUEA / EAST RIFT ZONE / SHIELD STAGE / PUU OO ERUPTION		19.33	-155.11	19.33	-155.11			OUTCROP			SUBAERIAL	VOLCANIC ROCK	THOLEIITE			28	7	1990		MINERAL / COMPONENT (INCL. GROUNDMASS)	OLIVINE					PRIMARY	39.39					17.0889		0.253601	EMP (EPMA)			43.1953	0.223916	0.200472
0.820239	[20849] LYNN K. A. (2017)	samp. 28-JUL-90	257-28-JUL-90	HAWAIIAN ISLANDS / HAWAII / KILAUEA / EAST RIFT ZONE / SHIELD STAGE / PUU OO ERUPTION		19.33	-155.11	19.33	-155.11			OUTCROP			SUBAERIAL	VOLCANIC ROCK	THOLEIITE			28	7	1990		MINERAL / COMPONENT (INCL. GROUNDMASS)	OLIVINE					PRIMARY	39.33					16.9062		0.235623	EMP (EPMA)			43.2767	0.219385	0.214396
0.816109	[20849] LYNN K. A. (2017)	samp. 28-JUL-90	257-28-JUL-90	HAWAIIAN ISLANDS / HAWAII / KILAUEA / EAST RIFT ZONE / SHIELD STAGE / PUU OO ERUPTION		19.33	-155.11	19.33	-155.11			OUTCROP			SUBAERIAL	VOLCANIC ROCK	THOLEIITE			28	7	1990		MINERAL / COMPONENT (INCL. GROUNDMASS)	OLIVINE					PRIMARY	39.21					17.2682		0.251227	EMP (EPMA)			42.993	0.229263	0.19546
0.812234	[20849] LYNN K. A. (2017)	samp. 28-JUL-90	257-28-JUL-90	HAWAIIAN ISLANDS / HAWAII / KILAUEA / EAST RIFT ZONE / SHIELD STAGE / PUU OO ERUPTION		19.33	-155.11	19.33	-155.11			OUTCROP			SUBAERIAL	VOLCANIC ROCK	THOLEIITE			28	7	1990		MINERAL / COMPONENT (INCL. GROUNDMASS)	OLIVINE					PRIMARY	39.37					17.6101		0.235957	EMP (EPMA)			42.7353	0.224938	0.188312
0.817561	[20849] LYNN K. A. (2017)	samp. 28-JUL-90	257-28-JUL-90	HAWAIIAN ISLANDS / HAWAII / KILAUEA / EAST RIFT ZONE / SHIELD STAGE / PUU OO ERUPTION		19.33	-155.11	19.33	-155.11			OUTCROP			SUBAERIAL	VOLCANIC ROCK	THOLEIITE			28	7	1990		MINERAL / COMPONENT (INCL. GROUNDMASS)	OLIVINE					PRIMARY	39.57					17.1569		0.236117	EMP (EPMA)			43.1325	0.226336	0.195323
0.81914	[20849] LYNN K. A. (2017)	samp. 28-JUL-90	257-28-JUL-90	HAWAIIAN ISLANDS / HAWAII / KILAUEA / EAST RIFT ZONE / SHIELD STAGE / PUU OO ERUPTION		19.33	-155.11	19.33	-155.11			OUTCROP			SUBAERIAL	VOLCANIC ROCK	THOLEIITE			28	7	1990		MINERAL / COMPONENT (INCL. GROUNDMASS)	OLIVINE					PRIMARY	39.45					16.977		0.225942	EMP (EPMA)			43.136	0.216779	0.198873
0.817207	[20849] LYNN K. A. (2017)	samp. 10-AUG-90	257-10-AUG-90	HAWAIIAN ISLANDS / HAWAII / KILAUEA / EAST RIFT ZONE / SHIELD STAGE / PUU OO ERUPTION		19.33	-155.11	19.33	-155.11			OUTCROP			SUBAERIAL	VOLCANIC ROCK	THOLEIITE			10	8	1990		MINERAL / COMPONENT (INCL. GROUNDMASS)	OLIVINE					PRIMARY	39.36					17.1248		0.22713	EMP (EPMA)			42.9497	0.226908	0.198192
0.816349	[20849] LYNN K. A. (2017)	samp. 10-AUG-90	257-10-AUG-90	HAWAIIAN ISLANDS / HAWAII / KILAUEA / EAST RIFT ZONE / SHIELD STAGE / PUU OO ERUPTION		19.33	-155.11	19.33	-155.11			OUTCROP			SUBAERIAL	VOLCANIC ROCK	THOLEIITE			10	8	1990		MINERAL / COMPONENT (INCL. GROUNDMASS)	OLIVINE					PRIMARY	39.34					17.2146		0.228415	EMP (EPMA)			42.928	0.228263	0.191351
0.815759	[20849] LYNN K. A. (2017)	samp. 10-AUG-90	257-10-AUG-90	HAWAIIAN ISLANDS / HAWAII / KILAUEA / EAST RIFT ZONE / SHIELD STAGE / PUU OO ERUPTION		19.33	-155.11	19.33	-155.11			OUTCROP			SUBAERIAL	VOLCANIC ROCK	THOLEIITE			10	8	1990		MINERAL / COMPONENT (INCL. GROUNDMASS)	OLIVINE					PRIMARY	39.32					17.2828		0.233203	EMP (EPMA)			42.929	0.232083	0.193529
0.818657	[20849] LYNN K. A. (2017)	samp. 10-AUG-90	257-10-AUG-90	HAWAIIAN ISLANDS / HAWAII / KILAUEA / EAST RIFT ZONE / SHIELD STAGE / PUU OO ERUPTION		19.33	-155.11	19.33	-155.11			OUTCROP			SUBAERIAL	VOLCANIC ROCK	THOLEIITE			10	8	1990		MINERAL / COMPONENT (INCL. GROUNDMASS)	OLIVINE					PRIMARY	39.34					17.0097		0.218469	EMP (EPMA)			43.0784	0.222573	0.213773
0.818453	[20849] LYNN K. A. (2017)	samp. 10-AUG-90	257-10-AUG-90	HAWAIIAN ISLANDS / HAWAII / KILAUEA / EAST RIFT ZONE / SHIELD STAGE / PUU OO ERUPTION		19.33	-155.11	19.33	-155.11			OUTCROP			SUBAERIAL	VOLCANIC ROCK	THOLEIITE			10	8	1990		MINERAL / COMPONENT (INCL. GROUNDMASS)	OLIVINE					PRIMARY	39.23					16.9862		0.22812	EMP (EPMA)			42.9599	0.218583	0.200089
0.817004	[20849] LYNN K. A. (2017)	samp. 10-AUG-90	257-10-AUG-90	HAWAIIAN ISLANDS / HAWAII / KILAUEA / EAST RIFT ZONE / SHIELD STAGE / PUU OO ERUPTION		19.33	-155.11	19.33	-155.11			OUTCROP			SUBAERIAL	VOLCANIC ROCK	THOLEIITE			10	8	1990		MINERAL / COMPONENT (INCL. GROUNDMASS)	OLIVINE					PRIMARY	39.36					17.1288		0.238058	EMP (EPMA)			42.9015	0.225992	0.195101
0.816288	[20849] LYNN K. A. (2017)	samp. 10-AUG-90	257-10-AUG-90	HAWAIIAN ISLANDS / HAWAII / KILAUEA / EAST RIFT ZONE / SHIELD STAGE / PUU OO ERUPTION		19.33	-155.11	19.33	-155.11			OUTCROP			SUBAERIAL	VOLCANIC ROCK	THOLEIITE			10	8	1990		MINERAL / COMPONENT (INCL. GROUNDMASS)	OLIVINE					PRIMARY	39.27					17.2303		0.230026	EMP (EPMA)			42.9497	0.226618	0.195151
0.816998	[20849] LYNN K. A. (2017)	samp. 10-AUG-90	257-10-AUG-90	HAWAIIAN ISLANDS / HAWAII / KILAUEA / EAST RIFT ZONE / SHIELD STAGE / PUU OO ERUPTION		19.33	-155.11	19.33	-155.11			OUTCROP			SUBAERIAL	VOLCANIC ROCK	THOLEIITE			10	8	1990		MINERAL / COMPONENT (INCL. GROUNDMASS)	OLIVINE					PRIMARY	39.076					17.0383		0.259323	EMP (EPMA)			42.673	0.223784	0.196791
0.816576	[20849] LYNN K. A. (2017)	samp. 10-AUG-90	257-10-AUG-90	HAWAIIAN ISLANDS / HAWAII / KILAUEA / EAST RIFT ZONE / SHIELD STAGE / PUU OO ERUPTION		19.33	-155.11	19.33	-155.11			OUTCROP			SUBAERIAL	VOLCANIC ROCK	THOLEIITE			10	8	1990		MINERAL / COMPONENT (INCL. GROUNDMASS)	OLIVINE					PRIMARY	39.1417					17.1053		0.256545	EMP (EPMA)			42.7201	0.223603	0.198688
0.81862	[20849] LYNN K. A. (2017)	samp. 10-AUG-90	257-10-AUG-90	HAWAIIAN ISLANDS / HAWAII / KILAUEA / EAST RIFT ZONE / SHIELD STAGE / PUU OO ERUPTION		19.33	-155.11	19.33	-155.11			OUTCROP			SUBAERIAL	VOLCANIC ROCK	THOLEIITE			10	8	1990		MINERAL / COMPONENT (INCL. GROUNDMASS)	OLIVINE					PRIMARY	38.9164					16.8787		0.221006	EMP (EPMA)			42.736	0.218517	0.224821
0.817076	[20849] LYNN K. A. (2017)	samp. 24-FEB-91	257-24-FEB-91	HAWAIIAN ISLANDS / HAWAII / KILAUEA / EAST RIFT ZONE / SHIELD STAGE / PUU OO ERUPTION		19.33	-155.11	19.33	-155.11			OUTCROP			SUBAERIAL	VOLCANIC ROCK	THOLEIITE			24	2	1991		MINERAL / COMPONENT (INCL. GROUNDMASS)	OLIVINE					PRIMARY	38.94					16.9941		0.257715	EMP (EPMA)			42.5844	0.222305	0.201733
0.81661	[20849] LYNN K. A. (2017)	samp. 24-FEB-91	257-24-FEB-91	HAWAIIAN ISLANDS / HAWAII / KILAUEA / EAST RIFT ZONE / SHIELD STAGE / PUU OO ERUPTION		19.33	-155.11	19.33	-155.11			OUTCROP			SUBAERIAL	VOLCANIC ROCK	THOLEIITE			24	2	1991		MINERAL / COMPONENT (INCL. GROUNDMASS)	OLIVINE					PRIMARY	38.9145					17.0013		0.261686	EMP (EPMA)			42.4702	0.223667	0.198865
0.818056	[20849] LYNN K. A. (2017)	samp. 24-FEB-91	257-24-FEB-91	HAWAIIAN ISLANDS / HAWAII / KILAUEA / EAST RIFT ZONE / SHIELD STAGE / PUU OO ERUPTION		19.33	-155.11	19.33	-155.11			OUTCROP			SUBAERIAL	VOLCANIC ROCK	THOLEIITE			24	2	1991		MINERAL / COMPONENT (INCL. GROUNDMASS)	OLIVINE					PRIMARY	38.6739					16.8668		0.248408	EMP (EPMA)			42.5442	0.219984	0.204397
0.834557	[20849] LYNN K. A. (2017)	samp. 24-FEB-91	257-24-FEB-91	HAWAIIAN ISLANDS / HAWAII / KILAUEA / EAST RIFT ZONE / SHIELD STAGE / PUU OO ERUPTION		19.33	-155.11	19.33	-155.11			OUTCROP			SUBAERIAL	VOLCANIC ROCK	THOLEIITE			24	2	1991		MINERAL / COMPONENT (INCL. GROUNDMASS)	OLIVINE					PRIMARY	39.1981					15.4606		0.25215	EMP (EPMA)			43.752	0.20545	0.256227
0.815892	[20849] LYNN K. A. (2017)	samp. 24-FEB-91	257-24-FEB-91	HAWAIIAN ISLANDS / HAWAII / KILAUEA / EAST RIFT ZONE / SHIELD STAGE / PUU OO ERUPTION		19.33	-155.11	19.33	-155.11			OUTCROP			SUBAERIAL	VOLCANIC ROCK	THOLEIITE			24	2	1991		MINERAL / COMPONENT (INCL. GROUNDMASS)	OLIVINE					PRIMARY	39.0707					17.141		0.259246	EMP (EPMA)			42.6144	0.223822	0.199092
0.819234	[20849] LYNN K. A. (2017)	samp. 24-FEB-91	257-24-FEB-91	HAWAIIAN ISLANDS / HAWAII / KILAUEA / EAST RIFT ZONE / SHIELD STAGE / PUU OO ERUPTION		19.33	-155.11	19.33	-155.11			OUTCROP			SUBAERIAL	VOLCANIC ROCK	THOLEIITE			24	2	1991		MINERAL / COMPONENT (INCL. GROUNDMASS)	OLIVINE					PRIMARY	39.0932					16.8806		0.238592	EMP (EPMA)			42.9183	0.222677	0.216048
[truncated: 249 more rows]
[truncated: 32 more columns]
